# Supplementary material for: Sex-divergent effects on the NAD+-dependent deacetylase sirtuin signaling across the olfactory–entorhinal–amygdaloid axis in Alzheimer’s and Parkinson’s diseases
Source: Biol Sex Differ. 2023 Feb 8;14:5. doi: 10.1186/s13293-023-00487-x (PMC9906849; doi:10.1186/s13293-023-00487-x)
Supplement: Supplementary file 1 — Additional file 1: Table S1. Antibody dilutions and human samples used in this study (PMI: post-mortem interval; W: women, M; men). [file 13293_2023_487_MOESM1_ESM.xlsx]

## Sheet: Antibodies
Antibodies	Product number	Distributor	Dilution
anti-phospho-Akt (Ser473)	4060	Cell signaling	1/2000
anti-Akt	4685	Cell signaling	1/1000
anti-phospho-AMPKα (Thr172)	2535	Cell signaling	1/1000
anti-AMPKα	2532	Cell signaling	1/1000
anti-phospho-ERK (Thr202/Tyr204)	4370	Cell signaling	1/2000
anti-ERK	9102	Cell signaling	1/1000
anti-phospho-FAK (Tyr576/577)	3281	Cell signaling	1/1000
anti-FAK	3285	Cell signaling	1/1000
anti-phospho-NFκB p65 (Ser536)	3033S	Cell signaling	1/1000
anti-NFκB p65	8242	Cell signaling	1/1000
anti-phospho-p38 MAPK (Thr180/Tyr182)	9211	Cell signaling	1/1000
anti-p38 MAPK	9212	Cell signaling	1/1000
anti-SirT1	9787	Cell signaling	1/1000
anti-SirT2	9787	Cell signaling	1/1000
anti-SirT3	9787	Cell signaling	1/1000
anti-SirT5	9787	Cell signaling	1/1000
Anti-Acetylated-Lysine	9441S	Cell signaling	1/1000

## Sheet: OB cohort
	Cases	Sex	Age	PMI
Controls	C008	W	93	9h
	A1423	W	54	8h
	A1403	W	51	4h
	A1576	W	60	12h
	C048	M	68	10h
	C064	M	87	21h
	C2	M	78	6h
	C5	M	79	5h
AD	EA1	W	73	3h 30m
	EA3	W	81	4h 30m
	EA6	W	77	6h
	EA9	W	82	7h
	EA2	M	75	4h
	EA4	M	75	4h 15m
	EA5	M	84	5h
	EA7	M	80	6h 30m
PD	BCN496	W	84	16h
	BCN527	W	79	6h 15m
	BCN541	W	73	10h
	CSF-1244	W	86	16h 04m
	BCN636	M	84	22h
	BCN525	M	73	10h
	CSF-1224	M	82	7h 25m
	CSF-1238	M	76	17h 10m

## Sheet: OT cohort
	Cases	Sex	Age	PMI
Controls	A1423	W	54	8h
	A1218	W	65	3h 45m
	A1403	W	51	4h
	A1576	W	60	12h
	A9/43	W	51	5h 30m
	A15/7	W	54	13h 40m
	C048	M	68	10h
	C064	M	87	21h
	A1404	M	65	9h 35m
	A1419	M	56	8h 50m
	A1412	M	77	6h 10m
	BCN473	M	65	3h 05m
	A1277	M	74	9h 25m
	A1368	M	45	18h 30m
	A1438	M	67	5h 50m
	A1377	M	59	8h 30m
	A15/30	M	51	10h
AD	EA1	W	73	3h 30m
	EA6	W	77	6h
	A1429	W	78	3h 15m
	A1242	W	82	17h 15m
	BCN0390	W	74	14h 00m
	BCN0444	W	71	4h 00m
	BCN0620	W	72	3h 50m
	EA2	M	75	4h
	EA4	M	75	4h 15m
	EA5	M	84	5h
	EA7	M	80	6h 30m
	EA10	M	86	9h
	A1247	M	81	5h 5m
	A1517	M	84	20h 45m
	A9/92	M	81	7h 30m
	A9/95	M	63	3h 50m
	A9/121	M	63	11h 30m
	A11/13	M	70	2h
	A11/75	M	61	4h 30m
	A11/85	M	59	4h 15m
PD	A1318	W	61	18h 30m
	PD495	W	88	25h
	PD501	W	89	16h
	PD550	W	83	24h
	BCN496	W	74	16h
	BCN541	W	73	10h
	A15/19	W	79	13h
	A1363	M	61	13h 20m
	PD295	M	83	26h
	PD541	M	72	11h
	PD579	M	76	9h
	PD591	M	77	17h
	PD520	M	80	22h
	PD530	M	85	12h
	PD357	M	71	15h
	PD450	M	66	15h
	PD537	M	84	18h
	PD636	M	84	22h
	BCN436	M	86	5h
	BCN461	M	72	9h 10m
	BCN525	M	73	5h
	BCN536	M	80	21h 35m
	CSF-1224	M	82	7h 25m

## Sheet: Amygdala cohort
	Cases	Sex	Age	PMI
Controls	A02/00063	W	82	11h
	A04/00065	W	73	7h
	A02/00052	W	46	20h
	A05/00038	M	78	2h 15m
	A14/00064	M	66	5h 45m
	A02/00074	M	63	17h
	A03/00062	M	62	3h
	A03/00021	M	55	13h
	A06/00065	M	59	7h 05m
	A14/00064	M	66	5h 45m
AD	A09/00086	W	79	3h 35m
	A10/00050	W	79	3h 40m
	A09/00068	W	79	5h 45m
	A06/00089	W	79	16h 45m
	A08/00137	M	80	4h 20m
	A09/00021	M	77	11h 15m
	A09/00092	M	81	7h 30m
	A10/00054	M	79	0h 50m
	A09/00030	M	86	3h 10m
	A15/00017	M	84	20h 45m
PD	A07/00087	W	70	5h 15m
	A15/00019	W	79	13h
	A06/00066	M	69	5h 55m
	A07/00040	M	85	3h 15m
	A08/00129	M	83	4h
	A09/00019	M	76	4h 25m
	A09/00031	M	81	4h 55m
	A09/00122	M	65	6h 30m
	A10/00019	M	69	15h 05m
	A08/00146	M	50	9h 15m

## Sheet: Entorhinal cortex cohort
	Cases	Sex	Age	PMI
Controls	A08/00015	W	79	3h 35m
	A08/00113	W	79	4h 45m
	A09/00020	W	71	6h
	A10/00098	W	73	15h 45m
	A12/00046	W	75	6h 10m
	A10/00045	M	67	14h 40m
	A13/00056	M	47	10h 25m
	A14/00064	M	66	5h 45m
	A11/00052	M	76	6h 30m
	A15/00025	M	58	19h
AD	A08/00152	W	67	6h 10m
	A09/00068	W	79	5h 45m
	A09/00086	W	79	3h 35m
	A10/00022	W	82	04h 50m
	A08/00017	M	82	3h 45m
	A08/00106	M	69	13h 10m
	A07/00127	M	85	4h 45m
	A10/00082	M	75	03h 25m
	A12/00038	M	79	4h 15m
	A15/00017	M	84	20h 45m
PD	A08/00063	W	85	4h
	A08/00128	W	70	4h 40m
	A11/00031	W	79	06h 20m
	A11/00093	W	88	11h 50m
	A05/00070	W	74	10h 15m
	A08/00129	M	83	4h
	A09/00019	M	76	4h 25m
	A08/00094	M	85	11h 45m
	A09/00113	M	84	9h
	A10/00019	M	69	15h 05m
