# Supplementary material for: Sex-divergent effects on the NAD+-dependent deacetylase sirtuin signaling across the olfactory–entorhinal–amygdaloid axis in Alzheimer’s and Parkinson’s diseases
Source: Biol Sex Differ. 2023 Feb 8;14:5. doi: 10.1186/s13293-023-00487-x (PMC9906849; doi:10.1186/s13293-023-00487-x)
Supplement: Supplementary file 3 — Additional file 3: Table S3. Differential OT proteins detected in PD. [file 13293_2023_487_MOESM3_ESM.xlsx]

## Sheet: Protein identification
Protein	Peptides	Protein name	Gene primary	AD_A9-92	AD_A9-95	AD_A9-121	AD_A11-13	AD_A11-75	AD_A11-85	AD_A1242	AD_A1247	AD_A1429	AD_A1517	AD_EA1	AD_EA2	AD_EA4	AD_EA5	AD_EA6	AD_EA7	AD_EA10	C_A9-43	C_A15-7	C_A15-30	C_A15-31	C_A15-38	C_A1218	C_A1277	C_A1368	C_A1377	C_A1403	C_A1404	C_A1412	C_A1419	C_A1423	C_A1438	C_A1563	C_A1576	C_BCN473	C_C048	C_C064	PD_A15-19	PD_A1318	PD_A1363	PD_BCN436	PD_BCN461	PD_BCN496	PD_BCN525	PD_BCN536	PD_BCN541
Q09666	15	Neuroblast differentiation-associated protein AHNAK (Desmoyokin)	AHNAK	311205	651861	438122	611513	578433	651902	384809	429530	451823	262818	646972	627873	698703	600598	661855	736424	450747	570655	442732	347533	527990	533353	823914	592139	358716	643918	413950	411465	558934	590263	780991	414177	819201	379283	530026	488960	517187	561602	514686	603294	365025	297265	465563	665495	489087	513517
Q14204	16	Cytoplasmic dynein 1 heavy chain 1 (Cytoplasmic dynein heavy chain 1) (Dynein heavy chain, cytosolic)	DYNC1H1	945414	1.68045e+06	1.36741e+06	1.2924e+06	1.54233e+06	1.75893e+06	1.03182e+06	1.03088e+06	820202	853865	1.21654e+06	1.5816e+06	1.53109e+06	1.28689e+06	995656	998184	1.18932e+06	1.75487e+06	1.76022e+06	1.456e+06	1.65182e+06	1.75031e+06	2.02451e+06	974907	1.10163e+06	1.57211e+06	1.45784e+06	1.0656e+06	1.38338e+06	1.07063e+06	1.5715e+06	1.15036e+06	716505	1.60301e+06	1.98664e+06	1.19769e+06	1.12194e+06	1.77668e+06	1.09776e+06	1.01037e+06	1.79804e+06	1.40507e+06	1.0813e+06	1.45059e+06	1.66419e+06	1.64525e+06
Q13813-2	1	Spectrin alpha chain, non-erythrocytic 1 (Alpha-II spectrin) (Fodrin alpha chain) (Spectrin, non-erythroid alpha subunit)	SPTAN1	142438	222596	277028	159988	247311	212652	143920	89332.9	179755	70210.3	233293	235209	240293	177047	291010	286673	107751	252501	207956	197346	304613	306456	355543	222097	173766	237264	146004	287385	329798	385534	374801	149892	170700	238356	260926	200280	231463	253695	291631	350926	189746	136057	391309	246853	322930	162140
Q03001	5	Dystonin (230 kDa bullous pemphigoid antigen) (230/240 kDa bullous pemphigoid antigen) (Bullous pemphigoid antigen 1) (BPA) (Bullous pemphigoid antigen) (Dystonia musculorum protein) (Hemidesmosomal plaque protein)	DST	72125.7	93336.7	120426	53668.4	94825.4	72103.7	52129.2	47636	67356.4	75707	89025.8	78110.1	105601	188205	61802.9	87622.2	152978	79932.3	86316	89481.1	112961	99570	160917	52560.3	60051	117920	100704	126409	81229.7	46419.4	128786	69110.3	82429.5	81927.7	96318.5	59110.5	122445	85535.6	90927.4	74973.5	93319.8	45772.8	74038.4	98330	92433.5	99932.8
Q01082	8	Spectrin beta chain, non-erythrocytic 1 (Beta-II spectrin) (Fodrin beta chain) (Spectrin, non-erythroid beta chain 1)	SPTBN1	1.10758e+06	1.6507e+06	1.30573e+06	1.48967e+06	2.06535e+06	1.70124e+06	947525	803951	1.09139e+06	867371	1.63616e+06	2.1631e+06	2.02671e+06	1.72149e+06	1.75901e+06	1.54294e+06	1.29674e+06	1.8125e+06	1.39656e+06	1.85598e+06	1.88269e+06	1.84166e+06	2.11269e+06	1.29e+06	665745	1.40672e+06	1.15371e+06	1.24541e+06	1.65916e+06	1.38851e+06	1.80987e+06	1.29719e+06	785539	1.37473e+06	2.1854e+06	1.22326e+06	1.09975e+06	1.82542e+06	902440	1.28517e+06	1.82665e+06	1.66199e+06	1.74379e+06	1.98306e+06	2.25869e+06	1.35901e+06
Q14315	5	Filamin-C (FLN-C) (FLNc) (ABP-280-like protein) (ABP-L) (Actin-binding-like protein) (Filamin-2) (Gamma-filamin)	FLNC	50129.3	108272	125716	69972.7	274025	73047.6	82513.1	65177.4	137793	45798.6	86239.7	187887	158133	172535	206412	105741	196743	94670.5	128328	110589	90583.6	105446	153577	44269.9	200117	124590	175974	97368.7	217215	157893	132330	175938	54280.4	263199	158827	226872	71735.3	56172.2	225665	113284	144462	59276.9	42491.2	198779	82402.1	98982.2
Q8NF91	2	Nesprin-1 (Enaptin) (KASH domain-containing protein 1) (KASH1) (Myocyte nuclear envelope protein 1) (Myne-1) (Nuclear envelope spectrin repeat protein 1) (Synaptic nuclear envelope protein 1) (Syne-1)	SYNE1	98745.3	98464.2	44840.9	116803	113157	111547	109176	84739.2	21320.8	67533.4	29575	128400	29682.1	20501.6	105086	102521	19578.4	118932	20768.1	83083.8	92175	84104.8	27871.8	101022	115470	102133	154041	100191	127097	90404.7	123714	126768	76594.1	66236.9	136631	13641	91549.6	110788	21848.5	124898	20979.4	109784	115184	100471	117801	27140.7
Q01484	13	Ankyrin-2 (ANK-2) (Ankyrin-B) (Brain ankyrin) (Non-erythroid ankyrin)	ANK2	1.03878e+06	1.34742e+06	1.11685e+06	1.0662e+06	1.52492e+06	1.10761e+06	1.18659e+06	669013	1.00538e+06	791549	1.20936e+06	1.72863e+06	1.21851e+06	1.06046e+06	1.23416e+06	874330	855026	1.40666e+06	1.41947e+06	1.65319e+06	1.18872e+06	1.37165e+06	2.09227e+06	1.07218e+06	1.06272e+06	1.34031e+06	1.12102e+06	1.14768e+06	1.40849e+06	1.66866e+06	1.73547e+06	1.15345e+06	461468	1.48685e+06	1.78181e+06	1.09874e+06	1.24442e+06	1.42027e+06	979342	1.51642e+06	1.37603e+06	1.04071e+06	1.31291e+06	1.29805e+06	1.60989e+06	1.05127e+06
P35579	8	Myosin-9 (Cellular myosin heavy chain, type A) (Myosin heavy chain 9) (Myosin heavy chain, non-muscle IIa) (Non-muscle myosin heavy chain A) (NMMHC-A) (Non-muscle myosin heavy chain IIa) (NMMHC II-a) (NMMHC-IIA)	MYH9	226790	630650	473529	543918	521262	512962	393023	533407	321803	171304	410312	717927	512206	368311	416529	356016	684475	439012	251206	365476	389887	366974	418292	367516	276259	493698	557367	233812	243346	419185	465960	508425	183706	317923	546879	504726	323016	346793	255277	404598	481476	381362	287480	431603	457374	976569
P21333	15	Filamin-A (FLN-A) (Actin-binding protein 280) (ABP-280) (Alpha-filamin) (Endothelial actin-binding protein) (Filamin-1) (Non-muscle filamin)	FLNA	359967	3.5072e+06	955021	2.32164e+06	1.36205e+06	1.4003e+06	841826	1.08951e+06	997684	610225	895125	1.22716e+06	1.60816e+06	1.79077e+06	949336	1.31322e+06	2.32161e+06	1.51476e+06	685959	542539	573601	702542	2.30271e+06	1.14842e+06	532625	899727	695115	976558	734778	717172	940176	863627	736029	658496	879494	1.2265e+06	615794	926598	900616	1.12859e+06	1.02543e+06	1.33215e+06	482495	1.34787e+06	902169	2.54325e+06
Q9Y490	18	Talin-1	TLN1	928042	1.95766e+06	957990	1.54548e+06	1.24088e+06	1.34224e+06	951507	1.27991e+06	1.13641e+06	841111	1.07133e+06	1.43021e+06	2.48834e+06	1.72363e+06	1.2395e+06	1.50881e+06	2.20526e+06	1.33708e+06	1.05567e+06	890849	890230	825643	2.48089e+06	1.58035e+06	850287	1.21888e+06	987360	925357	1.07768e+06	1.03956e+06	1.13632e+06	938248	1.18473e+06	668849	1.55775e+06	1.02483e+06	843229	1.11133e+06	845461	1.74031e+06	1.23707e+06	1.33275e+06	1.36284e+06	1.27021e+06	1.02185e+06	2.33448e+06
P46821	16	Microtubule-associated protein 1B (MAP-1B) [Cleaved into: MAP1B heavy chain; MAP1 light chain LC1]	MAP1B	1.25281e+06	1.81149e+06	1.50307e+06	1.55971e+06	2.48532e+06	1.74932e+06	1.63764e+06	1.36901e+06	1.71559e+06	1.12752e+06	1.77373e+06	1.85798e+06	1.52853e+06	1.29295e+06	1.6041e+06	1.34206e+06	1.11288e+06	1.96855e+06	2.08265e+06	1.87476e+06	2.18422e+06	1.95722e+06	2.64201e+06	1.6751e+06	1.63097e+06	1.8163e+06	1.59435e+06	1.40767e+06	1.73599e+06	1.85147e+06	1.86773e+06	1.46462e+06	1.23526e+06	1.77869e+06	2.19339e+06	1.23436e+06	1.53872e+06	1.90255e+06	1.21082e+06	2.12865e+06	1.67471e+06	1.16498e+06	2.59513e+06	1.53506e+06	2.10643e+06	1.27297e+06
P98160	14	Basement membrane-specific heparan sulfate proteoglycan core protein (HSPG) (Perlecan) (PLC) [Cleaved into: Endorepellin; LG3 peptide]	HSPG2	337385	985830	359760	1.04227e+06	594479	499123	420461	455688	387391	359690	282125	608635	478655	1.07254e+06	333104	495941	1.49108e+06	818395	337542	473545	400227	262170	1.05847e+06	952267	253519	279267	427180	581992	461991	198461	349692	512583	313083	264664	264351	513204	224010	823014	206776	510181	695105	778829	342243	594502	477065	1.12364e+06
P12111	1	Collagen alpha-3(VI) chain	COL6A3	7510.03	7350.68	6511.67	57397.2	16379.4	7471.76	8661.3	9389.59	8103.78	39416.3	5372.34	10813.2	12545.6	156939	6668.11	5982.39	106827	4987.19	18328	11289.9	2756.91	6461.97	21057.7	10825	23520.7	2362.97	7205.33	42720.9	11517.7	4472.4	4961.75	11563.9	4627.58	34202.7	4071.94	30838.5	9087.95	7857.46	5250.86	3321.09	17668.7	68523	7585.43	50131	6345.37	16059.8
Q00610	18	Clathrin heavy chain 1 (Clathrin heavy chain on chromosome 17) (CLH-17)	CLTC	3.47179e+06	3.75332e+06	4.01304e+06	2.94875e+06	3.93717e+06	3.6462e+06	3.27606e+06	2.7238e+06	2.24915e+06	2.06523e+06	3.42479e+06	4.4441e+06	3.30957e+06	3.27914e+06	3.53468e+06	2.62514e+06	3.46415e+06	5.31569e+06	4.16467e+06	3.79565e+06	4.16029e+06	4.38414e+06	7.78338e+06	3.27604e+06	3.62614e+06	3.79297e+06	5.00643e+06	3.4823e+06	4.17949e+06	2.65704e+06	4.74925e+06	3.84989e+06	1.81201e+06	5.09712e+06	4.40517e+06	3.57513e+06	3.47008e+06	3.94727e+06	2.87734e+06	2.8381e+06	4.25935e+06	3.7222e+06	4.02806e+06	3.82431e+06	5.17636e+06	3.75762e+06
P46939	7	Utrophin (Dystrophin-related protein 1) (DRP-1)	UTRN	147100	216758	187358	153975	203675	145384	217251	160349	124154	83211.9	140464	138925	224434	201211	195183	238092	181841	186381	184102	230714	134557	190818	227250	238576	171336	224336	77845.6	96986.7	81926.3	153142	185273	213046	157381	121363	165891	189845	146643	182270	168293	193480	248112	178226	95266.6	231674	115584	182738
O75369-8	5	Filamin-B (FLN-B) (ABP-278) (ABP-280 homolog) (Actin-binding-like protein) (Beta-filamin) (Filamin homolog 1) (Fh1) (Filamin-3) (Thyroid autoantigen) (Truncated actin-binding protein) (Truncated ABP)	FLNB	69820.9	230308	133560	238554	141593	112760	125493	188913	193078	152344	131576	127276	232928	201482	141353	188885	352908	136741	131052	118496	202095	80281.1	166036	152467	98420.1	86528.2	98878.5	130727	92703.1	106823	121174	175909	244179	69835.7	192686	139022	124976	166033	64708.7	158556	168756	222958	138504	84550.6	120626	301304
P15924	10	Desmoplakin (DP) (250/210 kDa paraneoplastic pemphigus antigen)	DSP	152428	295152	368651	350668	280071	288755	197631	191606	369455	181048	375140	380476	371869	503887	256282	421581	907603	469217	164648	188602	276647	135955	365332	560522	571700	103217	263419	333182	335763	324475	198502	103447	430948	297565	190232	452425	373997	258785	203386	280500	266938	411570	294149	670592	251485	613823
Q07954	6	Prolow-density lipoprotein receptor-related protein 1 (LRP-1) (Alpha-2-macroglobulin receptor) (A2MR) (Apolipoprotein E receptor) (APOER) (CD antigen CD91) [Cleaved into: Low-density lipoprotein receptor-related protein 1 85 kDa subunit (LRP-85); Low-density lipoprotein receptor-related protein 1 515 kDa subunit (LRP-515); Low-density lipoprotein receptor-related protein 1 intracellular domain (L…	LRP1	187958	202244	207943	215091	201902	220395	174932	155463	153142	141168	143873	202326	194719	165520	158799	192801	242272	229877	220824	157777	178241	191904	272597	248096	157774	174185	192540	157371	205756	148123	781314	142908	136901	203951	211132	105912	120319	179848	91860.7	235084	191650	203116	236776	199253	242324	218994
P35749	2	Myosin-11 (Myosin heavy chain 11) (Myosin heavy chain, smooth muscle isoform) (SMMHC)	MYH11	9576.56	140513	20643.3	82083.3	43697.1	30164	32450.4	8966.99	18033.2	26974.5	24552.2	27457.7	19267.4	81028.2	22705.6	34857.6	107969	61592.9	25826.9	24043.4	9621.06	22572.5	100947	45457.3	5126.01	34424.6	22972.6	17758.5	17289.9	48851.8	8978.95	4173.19	29020.9	20168.3	34832.3	25013.3	11717	25825.5	19682.5	19629.2	32729.1	47648.8	20501.7	50446.8	26771.9	89210.3
P49327	15	Fatty acid synthase (EC 2.3.1.85) (Type I fatty acid synthase) [Includes: [Acyl-carrier-protein] S-acetyltransferase (EC 2.3.1.38); [Acyl-carrier-protein] S-malonyltransferase (EC 2.3.1.39); 3-oxoacyl-[acyl-carrier-protein] synthase (EC 2.3.1.41); 3-oxoacyl-[acyl-carrier-protein] reductase (EC 1.1.1.100); 3-hydroxyacyl-[acyl-carrier-protein] dehydratase (EC 4.2.1.59); Enoyl-[acyl-carrier-protein]…	FASN	616655	920401	602149	532246	956747	879791	803970	1.04793e+06	385076	361374	906015	889315	1.12332e+06	978242	871220	601217	598546	974005	981947	629059	731009	929983	953076	564612	628152	901285	998474	661874	822824	920165	998530	751235	595605	1.02447e+06	1.264e+06	829677	855618	821503	718818	780164	692323	795659	825583	871503	1.07531e+06	894281
Q9Y4G6	11	Talin-2	TLN2	336896	509624	358788	363968	473688	383103	332565	329814	526702	273404	575088	441500	516429	572639	523425	536386	427321	656451	567062	333672	363921	366325	796620	509436	370045	522105	390878	301697	534976	364815	523963	378374	465790	547814	506636	372765	364594	511934	355679	536894	434907	356927	649593	519575	583431	460914
P35580-4	8	Myosin-10 (Cellular myosin heavy chain, type B) (Myosin heavy chain 10) (Myosin heavy chain, non-muscle IIb) (Non-muscle myosin heavy chain B) (NMMHC-B) (Non-muscle myosin heavy chain IIb) (NMMHC II-b) (NMMHC-IIB)	MYH10	191337	324138	282069	270754	207747	265997	174049	154792	180581	125130	225797	271315	254470	192676	201496	160063	239501	296761	235605	212797	210297	294947	462251	183488	202582	260055	225761	172800	216059	271014	304170	229039	107263	236605	285044	200507	204847	256792	306659	251446	281946	186909	294358	277693	320068	233713
P78559	12	Microtubule-associated protein 1A (MAP-1A) (Proliferation-related protein p80) [Cleaved into: MAP1A heavy chain; MAP1 light chain LC2]	MAP1A	855218	1.05654e+06	590124	659315	1.10074e+06	826204	679664	485675	694480	522531	684908	858912	424237	480011	593611	550021	475821	1.06028e+06	936762	1.03137e+06	832804	832387	1.10646e+06	757409	543238	787567	840554	600280	921311	972103	1.05501e+06	459689	583457	917524	1.06438e+06	375237	689834	727340	568536	898181	1.10992e+06	488717	1.09009e+06	733283	921127	547733
P04114	2	Apolipoprotein B-100 (Apo B-100) [Cleaved into: Apolipoprotein B-48 (Apo B-48)]	APOB	16172.3	19856.8	8136.85	20092.4	28334	22907.9	9327.44	11811.5	11703	6065.26	15446.1	36929.1	17667.5	26939.4	15530.2	14564.4	40108.9	11923.6	7882.52	34954.9	8640.38	9064.55	26932.6	16288.1	12161.4	21996.9	27594.7	6974.64	14411.3	13100.9	20285.8	27062.4	45432	10220.1	13638.9	7985.6	26080.5	11499.7	28332.9	12903	30970.2	36861.6	20754.8	13056.3	23399.9	82476.7
O15020	8	Spectrin beta chain, non-erythrocytic 2 (Beta-III spectrin) (Spinocerebellar ataxia 5 protein)	SPTBN2	282446	215360	263080	215788	184058	192564	260609	161014	199216	174339	270007	301028	172358	268441	188803	183913	262973	347483	295669	348320	278052	391908	513840	256636	229909	280980	255764	197373	358078	288225	308263	263140	211561	338446	272726	223109	266613	286886	103330	312839	364470	235606	351326	264388	384366	222106
P01024	13	Complement C3 (C3 and PZP-like alpha-2-macroglobulin domain-containing protein 1) [Cleaved into: Complement C3 beta chain; C3-beta-c (C3bc); Complement C3 alpha chain; C3a anaphylatoxin; Acylation stimulating protein (ASP) (C3adesArg); Complement C3b alpha' chain; Complement C3c alpha' chain fragment 1; Complement C3dg fragment; Complement C3g fragment; Complement C3d fragment; Complement C3f fra…	C3	155984	412325	415600	614882	400976	509801	345001	360223	200473	279751	410780	520068	423997	726075	301983	284665	863864	250380	231698	789090	316571	258026	830400	618920	245391	364746	676834	239744	266932	231153	364548	499115	665102	206224	399264	805069	768014	290257	151261	471524	688802	780163	274443	544899	353350	1.28602e+06
Q14980	2	Nuclear mitotic apparatus protein 1 (Nuclear matrix protein-22) (NMP-22) (Nuclear mitotic apparatus protein) (NuMA protein) (SP-H antigen)	NUMA1	8457.1	19760.7	8216.19	16197.8	17874.7	20484	22946	7299.61	14078.1	12604	16974.8	27244.1	19253.4	24370.9	15200.7	22815.9	33802.9	12092.5	20900.6	24174.5	22885	23579.8	22711.6	23713	9449.44	49341.5	67305.2	14386.6	27397.9	16419	29813.2	10621.2	28369.4	13420.4	25651.9	14833.6	16794.7	25019.4	17136	21109.5	18180.5	17781.3	32996.4	56524.2	31437.5	20814
P11137	12	Microtubule-associated protein 2 (MAP-2)	MAP2	1.16233e+06	1.03987e+06	518540	409203	924511	651945	538989	259859	345956	306261	452884	694259	330923	435527	364505	310953	460986	1.17275e+06	848841	1.08209e+06	507618	583117	1.02165e+06	564271	501462	717214	683256	295805	1.01157e+06	1.18101e+06	993312	555586	557714	673720	640699	345352	345583	360631	259895	993505	1.07914e+06	628108	1.88556e+06	794752	1.05493e+06	348618
P35573	9	Glycogen debranching enzyme (Glycogen debrancher) [Includes: 4-alpha-glucanotransferase (EC 2.4.1.25) (Oligo-1,4-1,4-glucantransferase); Amylo-alpha-1,6-glucosidase (Amylo-1,6-glucosidase) (EC 3.2.1.33) (Dextrin 6-alpha-D-glucosidase)]	AGL	238850	338671	486915	484648	382314	422525	243313	387769	434509	235551	535579	501911	736424	517513	750238	205566	192035	286304	399305	243874	312044	355000	648213	223874	141142	311312	466677	384325	335175	312977	465593	420636	108964	455837	672338	517965	256654	545830	535748	237902	412481	348232	227862	351992	463789	526100
Q7Z406-6	7	Myosin-14 (Myosin heavy chain 14) (Myosin heavy chain, non-muscle IIc) (Non-muscle myosin heavy chain IIc) (NMHC II-C)	MYH14	114965	294606	273050	197473	226338	290303	151944	189372	131425	194551	294035	305584	216559	225100	181298	166339	125592	260482	323072	212439	190142	237988	150896	147419	157805	314443	183411	135494	142418	145733	290308	177320	216730	211284	300699	111241	138257	327798	174633	135331	300281	240684	158843	293962	275749	175108
P14136	2	Glial fibrillary acidic protein (GFAP)	GFAP	807644	762082	786256	1.2218e+06	1.09894e+06	1.17637e+06	731994	1.02167e+06	1.66184e+06	1.09631e+06	1.56818e+06	1.53834e+06	1.52927e+06	1.42011e+06	1.60722e+06	1.32485e+06	834080	1.05267e+06	785122	1.13665e+06	1.40638e+06	1.21381e+06	759339	650662	238696	883714	433709	827767	797404	777194	916340	467517	483784	677142	2.05839e+06	789575	957710	1.50098e+06	529713	935443	1.47024e+06	1.37491e+06	616265	920288	1.19373e+06	1.05343e+06
P01023	17	Alpha-2-macroglobulin (Alpha-2-M) (C3 and PZP-like alpha-2-macroglobulin domain-containing protein 5)	A2M	236582	417873	487950	705937	526149	911213	360962	569064	301597	409703	722811	923792	697007	1.37957e+06	770519	705233	1.83565e+06	519670	241753	1.38439e+06	510521	424604	1.48173e+06	1.17262e+06	356823	620684	759292	408127	365758	368216	607993	1.10807e+06	1.37016e+06	218863	610290	1.17332e+06	590377	530853	179484	952835	1.08752e+06	1.37338e+06	417386	909124	392562	2.95098e+06
P42704	8	Leucine-rich PPR motif-containing protein, mitochondrial (130 kDa leucine-rich protein) (LRP 130) (GP130)	LRPPRC	215820	266351	147933	220566	132455	244404	305697	236577	167268	144756	87729.5	164132	205933	215655	227634	104696	229465	361602	326612	237629	264835	235129	480351	190725	283468	250858	241291	221008	259051	150075	137759	258871	168903	242661	107863	183503	99877.9	151242	165609	134869	264736	237461	325572	317737	420082	225583
Q05707	17	Collagen alpha-1(XIV) chain (Undulin)	COL14A1	343772	1.46554e+06	391446	1.53684e+06	890940	655166	992804	706332	1.15118e+06	623817	418317	1.20317e+06	782857	3.43469e+06	1.25277e+06	1.55867e+06	3.0123e+06	2.04584e+06	1.01547e+06	388245	279704	359722	2.74642e+06	1.69071e+06	456465	503297	917331	721489	505883	560637	404823	402940	1.78624e+06	301293	505360	1.02383e+06	337891	730429	245009	649325	776702	2.03605e+06	461242	2.4632e+06	367614	2.59911e+06
P18206	9	Vinculin (Metavinculin) (MV)	VCL	363021	631610	256559	657376	248753	487249	523494	576902	632863	486983	466885	306260	671602	637929	613633	462409	566191	615467	451632	177748	381382	213728	652887	572848	715282	176829	238038	431746	395805	256876	418898	438699	719348	474948	526059	277957	140319	445229	543872	417790	359694	497135	269333	351354	331133	568885
Q99715	3	Collagen alpha-1(XII) chain	COL12A1	58095.3	112778	57031.7	177608	96492	109039	100915	110825	93064.5	65232	55214.5	181188	145807	275482	109307	193071	201553	151712	81891.3	65196.5	91657.3	25419.7	149414	106787	35189.9	50636.2	114851	72389.5	67840.3	38676.9	69060.2	76213.9	89128.5	64689.9	46426.5	74990.2	72035	70084.6	73039.6	71116.3	42744.1	106911	72983.2	235057	66207.2	171276
P12814-3	2	Alpha-actinin-1 (Alpha-actinin cytoskeletal isoform) (F-actin cross-linking protein) (Non-muscle alpha-actinin-1)	ACTN1	5678.72	25598.7	6638.93	19898.7	5361.81	8159.8	5147.97	18836.3	10212.9	11970.1	14131.3	15976.5	11757.6	26937.7	3423.45	11083.3	14137.5	18613.1	12369.1	16763.3	11143.2	10590.8	35213.8	15981.3	6033.15	5808.4	18878.8	20131	6185.37	8219	11085.4	13475.5	10246.8	13164.6	17243.1	15193.5	6799.09	5498.39	18533.1	4801.31	5150.04	7910.97	13706.7	13510	6568.5	9994.78
P55268	14	Laminin subunit beta-2 (Laminin B1s chain) (Laminin-11 subunit beta) (Laminin-14 subunit beta) (Laminin-15 subunit beta) (Laminin-3 subunit beta) (Laminin-4 subunit beta) (Laminin-7 subunit beta) (Laminin-9 subunit beta) (S-laminin subunit beta) (S-LAM beta)	LAMB2	521267	1.27268e+06	834677	1.59308e+06	916720	807502	836574	698065	719690	490693	674810	1.0707e+06	999524	1.37406e+06	857790	1.05994e+06	1.81292e+06	1.33329e+06	521909	576593	562891	503948	1.57903e+06	1.26031e+06	488331	683131	665411	612919	620537	440264	492324	754085	496833	494661	596783	646880	407700	877110	455128	802261	725997	1.06715e+06	725328	953884	905450	1.58803e+06
P22105	4	Tenascin-X (TN-X) (Hexabrachion-like protein)	TNXB	29492.6	80640.4	38871.6	59478	75983.2	76878.4	33781.9	63845	50907.9	30090.6	70432	74965.8	46979.1	96834.2	78379.9	54679.9	72391.4	77974.8	52101.1	33918.4	53097.4	87978.4	70110.3	85263.1	103030	22795.3	89387.7	50578.6	47167.6	24261.4	43376.7	57933.6	100445	108719	47041.4	58124	57837	47589.9	27511.7	53978.4	44658.6	92841.6	73420.1	112342	38500.2	99324.2
O15230	14	Laminin subunit alpha-5 (Laminin-10 subunit alpha) (Laminin-11 subunit alpha) (Laminin-15 subunit alpha)	LAMA5	292657	909561	493153	1.10343e+06	666165	553341	567223	440378	455564	407189	343978	652127	620575	971030	400013	619155	1.43654e+06	968164	408612	335634	360841	272410	1.20773e+06	1.04e+06	269399	482532	416554	533995	411018	341079	410481	471117	329018	381858	277105	420082	291099	545198	319894	628578	412438	708575	385973	716505	503013	1.26762e+06
Q9UDY2	1	Tight junction protein ZO-2 (Tight junction protein 2) (Zona occludens protein 2) (Zonula occludens protein 2)	TJP2	5051.22	11578.9	16187.3	10212.4	16095.5	8519.46	6363.68	1134.73	8146.64	4686.42	17044	20392.4	17114.7	11648.5	23596	5868.8	5822.9	15323.1	11681.8	265.204	22206.8	28605.9	19806	13420.1	4273.29	19184.9	5755.53	17610.9	18302.6	20902.5	20657	7193.28	8637.77	8063.11	25389.4	13577.7	17489.6	18419.9	18914.2	18742.1	11546.6	1694.76	19062.7	18325.2	21022.4	14767.9
P07197	17	Neurofilament medium polypeptide (NF-M) (160 kDa neurofilament protein) (Neurofilament 3) (Neurofilament triplet M protein)	NEFM	881202	1.93474e+06	1.58397e+06	1.61604e+06	3.83695e+06	1.7803e+06	2.18492e+06	1.28867e+06	1.6403e+06	860716	1.64935e+06	1.60675e+06	1.39285e+06	736343	1.27109e+06	2.12281e+06	976954	3.29736e+06	2.96869e+06	3.45133e+06	4.0734e+06	4.60458e+06	2.82249e+06	2.35593e+06	2.27673e+06	2.53043e+06	1.90227e+06	1.30085e+06	2.26725e+06	2.54187e+06	2.50792e+06	1.64085e+06	1.55146e+06	2.43396e+06	2.95766e+06	1.3947e+06	2.20127e+06	3.01018e+06	1.50976e+06	2.80696e+06	1.29269e+06	718094	1.38461e+06	1.44347e+06	1.08692e+06	855998
P07900	10	Heat shock protein HSP 90-alpha (EC 3.6.4.10) (Heat shock 86 kDa) (HSP 86) (HSP86) (Lipopolysaccharide-associated protein 2) (LAP-2) (LPS-associated protein 2) (Renal carcinoma antigen NY-REN-38)	HSP90AA1	1.41557e+06	1.84145e+06	1.79925e+06	1.28847e+06	2.20204e+06	1.75559e+06	1.75863e+06	1.95599e+06	1.46402e+06	1.03235e+06	2.30703e+06	1.94323e+06	2.19302e+06	1.49696e+06	1.75831e+06	909675	1.508e+06	1.76847e+06	1.7633e+06	1.77122e+06	2.39092e+06	1.96684e+06	2.97376e+06	1.72452e+06	1.42196e+06	1.6262e+06	2.0273e+06	1.50438e+06	1.69842e+06	1.69949e+06	2.66547e+06	1.83875e+06	1.55165e+06	1.97186e+06	2.01546e+06	1.27277e+06	1.70617e+06	1.86285e+06	1.6115e+06	1.94808e+06	1.57352e+06	1.84974e+06	3.16524e+06	2.3011e+06	2.81118e+06	1.48529e+06
P11047	8	Laminin subunit gamma-1 (Laminin B2 chain) (Laminin-1 subunit gamma) (Laminin-10 subunit gamma) (Laminin-11 subunit gamma) (Laminin-2 subunit gamma) (Laminin-3 subunit gamma) (Laminin-4 subunit gamma) (Laminin-6 subunit gamma) (Laminin-7 subunit gamma) (Laminin-8 subunit gamma) (Laminin-9 subunit gamma) (S-laminin subunit gamma) (S-LAM gamma)	LAMC1	281974	542074	425346	666613	412145	386249	318254	374463	341868	161008	205212	386241	412228	545276	375733	466314	519603	610546	319436	256295	287326	174481	641386	561059	183166	310954	337203	282118	362560	267051	313155	333352	262676	244886	331048	191928	155939	387546	238877	401221	329401	459700	298931	407859	392397	624039
P24043	3	Laminin subunit alpha-2 (Laminin M chain) (Laminin-12 subunit alpha) (Laminin-2 subunit alpha) (Laminin-4 subunit alpha) (Merosin heavy chain)	LAMA2	30613.6	55639.7	39299.7	67350.5	64826	31959.4	26292.4	47109.5	22106.4	46409.4	29056.6	54388.6	35301.3	35910.4	47562.6	23813.8	29779	50810.8	50253.2	36957.3	59902.8	70593.8	65082.2	56051	51727.3	26161.3	40735.2	84952.7	37299.7	33261.4	31528.9	60566.1	43764.4	51350.7	96627	28537.5	81439.8	38729.6	50762.2	60291	62557.9	65636.5	62980.9	43530	43982.8	59000.4
P04275	4	von Willebrand factor (vWF) [Cleaved into: von Willebrand antigen 2 (von Willebrand antigen II)]	VWF	116422	235933	190649	280692	171683	69968.3	60116.8	69155.3	92416	119599	76540.3	112495	190374	297073	95161.6	123506	251959	89576.1	105069	60787.1	70540.5	55306.5	246570	285543	65176.5	75223.6	54898.9	201908	113310	105798	91635.4	105620	125004	46214.6	74120	120296	145339	81766.6	98067.6	134948	73452.8	106894	57726.9	171343	86391.8	329261
P02768	18	Albumin	ALB	1.77582e+06	6.79462e+06	2.7767e+06	3.8107e+06	5.20997e+06	2.91841e+06	8.95408e+06	8.38985e+06	6.22564e+06	6.6972e+06	4.75047e+06	7.87243e+06	2.53857e+06	1.28357e+07	3.32327e+06	7.28578e+06	1.30826e+07	4.94256e+06	1.64256e+06	1.12239e+07	9.2692e+06	7.30365e+06	1.55654e+07	1.29735e+07	2.84747e+06	3.69562e+06	5.753e+06	3.11794e+06	2.57095e+06	4.6023e+06	5.07226e+06	1.02356e+07	2.13773e+07	2.44252e+06	5.47749e+06	1.06322e+07	7.52236e+06	3.86185e+06	2.03079e+06	8.74909e+06	7.24141e+06	9.59426e+06	6.16344e+06	9.13242e+06	4.28673e+06	1.78289e+07
P48681	11	Nestin	NES	246940	320273	354266	369957	343282	395868	242667	255993	421305	219831	423527	561665	497465	381711	528093	336183	356864	327701	405456	273755	241176	353042	500909	332920	328503	431979	259431	356743	341382	386520	412543	165198	211726	377470	421437	266891	306263	309634	368708	353050	381669	247335	316457	388028	326018	288824
P08670	19	Vimentin	VIM	1.46731e+07	3.45095e+07	2.74628e+07	4.08476e+07	2.53085e+07	3.314e+07	2.0035e+07	4.00798e+07	5.09212e+07	2.1719e+07	3.54635e+07	4.91035e+07	6.20656e+07	5.95289e+07	3.72425e+07	6.85409e+07	7.93307e+07	4.48556e+07	3.10438e+07	1.83087e+07	2.439e+07	1.9591e+07	3.99053e+07	5.97616e+07	2.31137e+07	2.3023e+07	2.10715e+07	3.05536e+07	3.40487e+07	2.21745e+07	2.20881e+07	1.58657e+07	8.81344e+07	1.95481e+07	3.19605e+07	2.34508e+07	1.29435e+07	3.08594e+07	2.25792e+07	3.14375e+07	2.37192e+07	3.27166e+07	2.48773e+07	3.69176e+07	2.00524e+07	5.81817e+07
P0C0L5	1	Complement C4-B (Basic complement C4) (C3 and PZP-like alpha-2-macroglobulin domain-containing protein 3) [Cleaved into: Complement C4 beta chain; Complement C4-B alpha chain; C4a anaphylatoxin; C4b-B; C4d-B; Complement C4 gamma chain]	C4B; C4B_2	14854.6	27051.2	16577.7	33941	12604.8	73775.8	17757.2	67982.2	40549.2	12703.8	23884.3	52920.4	23942.7	102206	25193.9	12968.2	40307.8	16438.3	2306.26	24634.2	35057.9	17367	15159.1	21211.2	3483.58	19178.7	32650.6	23360.6	16791.6	14961.5	13012.4	51714.3	20261.1	37877.6	43728.2	20395.8	27789.2	25620.9	42385.7	24587.1	28302.8	82857.8	11448.2	24881.8	16978.6	69336.5
Q86VP6	12	Cullin-associated NEDD8-dissociated protein 1 (Cullin-associated and neddylation-dissociated protein 1) (TBP-interacting protein of 120 kDa A) (TBP-interacting protein 120A) (p120 CAND1)	CAND1	773275	975167	973873	722157	962171	1.00281e+06	736274	833067	479685	513636	1.25874e+06	1.10929e+06	1.23842e+06	723311	700808	469437	652001	893369	863472	745350	827326	1.06796e+06	1.44002e+06	844135	906656	919006	1.139e+06	966958	1.06214e+06	998811	1.02313e+06	1.04246e+06	546086	1.10716e+06	1.33628e+06	824997	749191	858842	825052	701829	1.07497e+06	918271	1.28965e+06	1.002e+06	1.23715e+06	949504
Q86UP2	9	Kinectin (CG-1 antigen) (Kinesin receptor)	KTN1	93224.4	146474	98462.2	125425	207673	148336	167440	160240	145232	75972.8	159244	194689	221938	145725	180380	173652	242008	202749	186674	133872	167239	169784	242497	247403	100319	177339	160230	146869	191799	232025	231503	116420	286584	119972	243030	134936	186540	167839	210956	280006	169290	131046	293567	224267	209950	247640
Q9NYU2	5	UDP-glucose:glycoprotein glucosyltransferase 1 (UGT1) (hUGT1) (EC 2.4.1.-) (UDP--Glc:glycoprotein glucosyltransferase) (UDP-glucose ceramide glucosyltransferase-like 1)	UGGT1	88733.5	69564.5	80698.6	77709.1	48040.3	58094.5	74309.1	104972	51494.9	81444.2	96764.3	110744	106392	81631	72882.7	103526	70151.8	98376.2	33898	78148.8	76050.6	61795.1	101547	78874.9	95378	42575.7	90694.7	73075.3	83099.5	86330.9	122787	54290.5	69514.4	50618.2	81610	77273.1	60895.1	91251	1.54113e+06	61029.1	71604.8	72991.7	45854.9	64962.1	40088.6	80046
Q02952	6	A-kinase anchor protein 12 (AKAP-12) (A-kinase anchor protein 250 kDa) (AKAP 250) (Gravin) (Myasthenia gravis autoantigen)	AKAP12	92491.7	261940	50263.4	219921	251186	180358	122915	135554	190964	111885	227846	235165	247748	163572	175658	255367	227645	235406	201475	263471	283830	225915	333149	136566	180956	195246	222526	121241	135624	146552	201773	185481	194612	202324	248588	114630	147223	172297	116432	242638	186562	67891.2	212324	236460	170434	206067
P02751-3	3	Fibronectin (FN) (Cold-insoluble globulin) (CIG) [Cleaved into: Anastellin; Ugl-Y1; Ugl-Y2; Ugl-Y3]	FN1	37309.6	110186	93548.6	40235.3	46047.9	45968.5	190753	98185.6	166754	91992.4	144427	191692	160727	248397	130862	94187.1	194678	83149.1	58196.1	75602.5	60492	120650	306684	183168	73817.7	58344.5	34817.1	109599	196293	156658	188647	64514.8	77160.1	60924.5	162482	115785	118631	59134.4	83100.1	165917	72003	80926.1	54539	81297.8	70128.9	243640
P13637	10	Sodium/potassium-transporting ATPase subunit alpha-3 (Na(+)/K(+) ATPase alpha-3 subunit) (EC 7.2.2.13) (Na(+)/K(+) ATPase alpha(III) subunit) (Sodium pump subunit alpha-3)	ATP1A3	200431	254940	237869	215120	303970	192164	131757	143434	79979.3	92277	146824	169319	130480	52818	69820	88300.3	83547.9	281972	206714	269098	239705	201273	299312	164782	134535	211695	285306	73184.6	200867	198728	186344	98371.8	41894.5	342422	282460	153703	153191	247246	124624	148033	241944	129568	271319	212213	230307	161555
Q05193-2	1	DNM1	Dynamin-1 (EC 3.6.5.5)	98740.8	89277.6	96523.4	66279.7	99328.4	55829.8	103269	50800.6	41134.3	55380.2	53872.7	70388.3	7551.71	32423.8	43504.3	48072.5	55668.4	144149	95603.2	107322	99077.5	73481.8	224247	71482.4	86018.5	84106.1	119084	52819.9	76509	70711.7	97081.7	105032	29610.6	153090	82487.5	60252.2	58643.5	84879.4	44522.9	61990.8	83606.9	64875.8	90511.7	54701.4	75430.6	38534.4
O75116	4	Rho-associated protein kinase 2 (EC 2.7.11.1) (Rho kinase 2) (Rho-associated, coiled-coil-containing protein kinase 2) (Rho-associated, coiled-coil-containing protein kinase II) (ROCK-II) (p164 ROCK-2)	ROCK2	52459.1	69809.3	28420.5	57729.9	101966	62249.7	21274.3	70929	68059.3	48812.4	37414.2	81997.5	80309.5	65989.7	40125.9	64971.2	72278.1	87972.5	72652.1	59070.9	27562.6	75908.5	110137	70317.7	48502.4	45612.4	56786.3	54427.8	82107.5	26863.6	50158.9	48030.7	58198.4	73570	46684.8	52535.3	57428.4	66285.6	24791.2	105287	66677.4	78382.5	103246	38944.1	39952.1	86379.7
P33176	5	Kinesin-1 heavy chain (Conventional kinesin heavy chain) (Ubiquitous kinesin heavy chain) (UKHC)	KIF5B	72034.5	121141	95002.5	95610.9	74616.1	122999	136079	137299	124575	69721.3	93486.9	179567	117090	108509	84530.8	128492	107728	85284.4	128948	78237.4	78892.5	83429.4	146902	154285	53616.8	96158.5	81114.7	66986.7	111902	116617	91400	65503.1	117793	119282	118226	101650	81916.4	99752.7	112754	121129	174806	71966.8	203639	112090	186926	122467
P11498	14	Pyruvate carboxylase, mitochondrial (EC 6.4.1.1) (Pyruvic carboxylase) (PCB)	PC	874939	1.15771e+06	974751	840802	1.00036e+06	1.16415e+06	731950	906891	995019	812966	1.25854e+06	1.13026e+06	1.18255e+06	1.10507e+06	1.49591e+06	1.25148e+06	1.29336e+06	1.04994e+06	901610	588806	779068	957888	1.36079e+06	1.15972e+06	769946	964847	1.03315e+06	1.14717e+06	1.20083e+06	1.22625e+06	1.27987e+06	941824	808922	772285	1.35049e+06	793735	838382	1.20003e+06	947388	1.07479e+06	1.15188e+06	966952	1.02306e+06	1.13337e+06	1.2268e+06	1.14679e+06
P07814	3	Bifunctional glutamate/proline--tRNA ligase (Bifunctional aminoacyl-tRNA synthetase) (Cell proliferation-inducing gene 32 protein) (Glutamatyl-prolyl-tRNA synthetase) [Includes: Glutamate--tRNA ligase (EC 6.1.1.17) (Glutamyl-tRNA synthetase) (GluRS); Proline--tRNA ligase (EC 6.1.1.15) (Prolyl-tRNA synthetase)]	EPRS1	55793.4	67548.8	56825.4	66028.1	36561.5	35272.7	43836.2	68382.2	32748	64036.4	86707.5	72147.6	94628.1	78768.4	33653.9	95764.5	87127.1	91337.8	63753.3	23844.3	57979.2	32389.8	88672	29968	31170.1	58501.1	40222.8	54068.6	58623.7	58668.6	91213.2	60061.1	73824.9	49531.2	62378	52561.7	75636.9	51024.3	33795.9	62582.6	70649.8	94344.1	71098.9	75492.7	73780	69042.3
P11216	18	Glycogen phosphorylase, brain form (EC 2.4.1.1)	PYGB	1.5542e+06	1.93928e+06	2.48711e+06	2.236e+06	2.2253e+06	1.93482e+06	1.76932e+06	1.57277e+06	2.05269e+06	1.17195e+06	2.58215e+06	2.50981e+06	2.5393e+06	2.70538e+06	2.78275e+06	1.62225e+06	1.79216e+06	1.70813e+06	2.10454e+06	1.06967e+06	1.34034e+06	1.9668e+06	3.35267e+06	1.4571e+06	1.86992e+06	1.76807e+06	2.10156e+06	2.34071e+06	1.80835e+06	1.42437e+06	1.92813e+06	2.14249e+06	804452	2.62937e+06	3.27464e+06	2.43209e+06	1.56585e+06	2.46782e+06	2.46254e+06	1.89292e+06	1.97704e+06	1.74784e+06	1.79219e+06	1.86395e+06	2.29053e+06	1.70456e+06
O94856	2	Neurofascin	NFASC	41169	29598.1	57301.8	58449.6	67806.1	61252.5	56877	36293.5	47951.1	21178.7	54642.2	45688.5	70549.3	38581	53414.3	60534.4	31687.2	71481.6	79292.4	70733.7	88660.9	82761	73544.8	44291.6	50817	59447.2	42005.2	39871.5	55327.4	59786.6	78289	41489.7	30474.8	54840.8	108450	49025.5	71630.7	83583.7	52978.2	71375.9	64730.1	46404.1	55863.6	55074.5	65594.9	57723.2
P63010	15	AP-2 complex subunit beta (AP105B) (Adaptor protein complex AP-2 subunit beta) (Adaptor-related protein complex 2 subunit beta) (Beta-2-adaptin) (Beta-adaptin) (Clathrin assembly protein complex 2 beta large chain) (Plasma membrane adaptor HA2/AP2 adaptin beta subunit)	AP2B1	796699	855730	857369	658140	851884	653735	919144	615336	463684	492870	650541	891646	564187	638709	655409	542071	646344	966968	953377	791444	808005	875006	1.62564e+06	761054	1.01631e+06	884979	1.18248e+06	674829	857570	789336	851555	1.03628e+06	605005	1.15891e+06	791752	705314	603058	772336	596861	739341	791609	684093	1.05057e+06	693442	948224	652977
P26232-5	11	Catenin alpha-2 (Alpha N-catenin) (Alpha-catenin-related protein)	CTNNA2	370797	451172	473626	360354	398449	445458	371367	434502	370620	265481	434553	541554	425166	380399	713585	267032	221321	414879	581613	231386	255501	462087	569683	299509	598239	531457	437695	515072	476351	526210	639790	389875	226267	415373	452424	333096	318870	482554	475522	398732	403330	308052	428743	372858	451032	399080
P14625	12	Endoplasmin (94 kDa glucose-regulated protein) (GRP-94) (Heat shock protein 90 kDa beta member 1) (Tumor rejection antigen 1) (gp96 homolog)	HSP90B1	933799	1.61238e+06	1.74394e+06	1.51035e+06	1.5798e+06	1.89947e+06	1.4495e+06	3.11666e+06	1.67398e+06	1.26698e+06	1.52122e+06	1.86762e+06	2.03318e+06	1.58375e+06	1.90502e+06	1.1078e+06	2.32448e+06	1.87432e+06	1.64715e+06	1.06958e+06	1.89272e+06	1.35947e+06	2.70366e+06	2.21515e+06	1.42563e+06	1.32643e+06	1.7415e+06	1.55525e+06	1.30601e+06	1.29112e+06	2.20506e+06	1.15434e+06	3.26576e+06	1.49875e+06	2.01948e+06	1.22113e+06	1.29512e+06	1.70729e+06	1.5485e+06	2.02283e+06	1.4652e+06	1.8907e+06	1.86601e+06	1.961e+06	1.62839e+06	2.51427e+06
P34932	13	Heat shock 70 kDa protein 4 (HSP70RY) (Heat shock 70-related protein APG-2)	HSPA4	455346	651690	652262	460773	784043	580922	702256	549232	518561	437076	668059	708104	663610	563485	542829	570410	596428	633499	614826	667718	679096	651553	944410	633218	487530	572294	796215	522599	572006	551876	696710	621870	612251	728647	717649	474000	599666	711407	527620	783007	682901	527389	973970	684734	814537	595332
O75891	13	Cytosolic 10-formyltetrahydrofolate dehydrogenase (10-FTHFDH) (FDH) (EC 1.5.1.6) (Aldehyde dehydrogenase family 1 member L1)	ALDH1L1	588739	590199	780859	457194	642382	848817	646637	841640	800981	700443	898144	759207	741129	1.26539e+06	769702	1.10658e+06	1.07605e+06	550025	696675	705740	559326	345605	919738	555121	1.02833e+06	770013	712576	642222	1.28226e+06	762544	662805	555890	866623	817759	692222	556874	612048	831094	611766	568123	744999	723980	622274	945866	772672	1.35608e+06
P11277	5	Spectrin beta chain, erythrocytic (Beta-I spectrin)	SPTB	127028	39418.4	171537	155619	204444	73662.6	73847.2	93961.6	59338.1	37568.1	76336.8	104712	117091	86318.2	117319	56281.1	166043	199185	135351	104467	232863	71567.5	228843	180199	116426	64488.5	43753.9	108616	62086.9	81853.6	40933	714357	110386	641091	119762	57402.5	55001.9	192270	173971	158981	174675	98228.6	59423.5	103324	94567.6	247217
P55072	15	Transitional endoplasmic reticulum ATPase (TER ATPase) (EC 3.6.4.6) (15S Mg(2+)-ATPase p97 subunit) (Valosin-containing protein) (VCP)	VCP	763723	1.10128e+06	1.10861e+06	906167	1.11201e+06	1.04611e+06	1.04954e+06	999574	998967	686865	1.11606e+06	1.10852e+06	1.30852e+06	900767	1.05514e+06	1.27082e+06	951046	1.16797e+06	1.19552e+06	774567	891439	893643	1.84819e+06	1.314e+06	1.12815e+06	1.0699e+06	1.11325e+06	864214	1.06819e+06	1.1643e+06	1.07426e+06	1.03756e+06	1.49469e+06	1.12202e+06	1.16919e+06	765850	794024	974149	1.0685e+06	1.23259e+06	968862	934863	1.44364e+06	986248	1.16118e+06	928186
Q92614	4	Unconventional myosin-XVIIIa (Molecule associated with JAK3 N-terminus) (MAJN) (Myosin containing a PDZ domain) (Surfactant protein receptor SP-R210) (SP-R210)	MYO18A	72846.3	60661.9	75937.6	54176.8	80752.3	61038.2	89416.8	67968.9	66518	23160.9	68808.9	81694.6	48700.1	50874.6	16032.8	56248.9	53684.4	80860.8	87511.4	72916	61030	92795.2	84707.6	86371.7	46454.7	92316.7	79278.7	41978.9	79483.1	89383.6	85831.7	56605.7	82908.8	62439.1	84597.6	39094.4	58330.7	79427.1	42015.7	84725.6	104565	56329.1	81950.7	54539.7	74325	30460.1
Q12860	19	Contactin-1 (Glycoprotein gp135) (Neural cell surface protein F3)	CNTN1	3.13901e+06	3.46384e+06	3.42176e+06	2.1865e+06	4.05051e+06	2.78896e+06	2.15264e+06	1.5879e+06	1.26965e+06	1.64188e+06	1.9881e+06	2.16489e+06	2.10914e+06	1.2866e+06	1.67319e+06	1.74021e+06	1.75874e+06	4.36878e+06	3.29527e+06	4.60547e+06	3.64375e+06	3.78601e+06	3.68795e+06	2.25141e+06	2.39739e+06	3.10788e+06	2.72666e+06	1.77605e+06	3.66003e+06	3.93399e+06	3.21483e+06	1.72815e+06	1.62294e+06	3.6015e+06	3.69009e+06	2.25132e+06	2.12393e+06	3.29445e+06	2.0323e+06	3.71965e+06	3.31073e+06	2.32424e+06	4.87891e+06	3.21373e+06	3.96967e+06	2.26164e+06
P04264	7	Keratin, type II cytoskeletal 1 (67 kDa cytokeratin) (Cytokeratin-1) (CK-1) (Hair alpha protein) (Keratin-1) (K1) (Type-II keratin Kb1)	KRT1	549570	499639	752940	603326	988963	746576	939140	525135	1.06009e+06	510193	1.35986e+06	919929	410397	891568	602184	1.47392e+06	878873	661307	599672	463445	952764	560391	1.44495e+06	1.85207e+06	871228	1.07567e+06	1.32979e+06	1.8009e+06	2.94708e+06	1.12532e+06	1.64159e+06	935826	925514	1.18418e+06	766538	943557	1.38267e+06	431097	554143	1.11244e+06	347132	454043	670403	1.07218e+06	855418	655227
O95782	12	AP-2 complex subunit alpha-1 (100 kDa coated vesicle protein A) (Adaptor protein complex AP-2 subunit alpha-1) (Adaptor-related protein complex 2 subunit alpha-1) (Alpha-adaptin A) (Alpha1-adaptin) (Clathrin assembly protein complex 2 alpha-A large chain) (Plasma membrane adaptor HA2/AP2 adaptin alpha A subunit)	AP2A1	383942	537289	469520	377521	768567	542958	416226	191691	300118	299844	333321	530225	329841	300907	305833	222391	353486	645099	528946	745863	357189	501779	925995	387734	450493	519131	644720	332738	568927	496351	531982	487133	275239	693977	515747	374165	290236	565006	301348	408120	561567	494096	538174	420041	717773	399918
P22314	18	Ubiquitin-like modifier-activating enzyme 1 (EC 6.2.1.45) (Protein A1S9) (Ubiquitin-activating enzyme E1)	UBA1	1.52659e+06	1.95352e+06	1.55004e+06	1.18571e+06	2.02805e+06	1.74297e+06	2.02149e+06	1.85156e+06	1.74543e+06	1.41294e+06	2.21472e+06	1.96418e+06	2.16096e+06	1.69712e+06	1.93781e+06	1.77828e+06	1.70256e+06	2.2695e+06	2.09652e+06	1.65606e+06	1.57972e+06	1.7643e+06	3.49676e+06	1.65596e+06	1.74048e+06	1.69248e+06	2.16263e+06	1.47506e+06	1.57761e+06	1.72177e+06	1.72945e+06	2.09207e+06	1.43569e+06	2.17712e+06	2.15259e+06	1.51645e+06	1.70122e+06	1.81205e+06	1.5191e+06	1.84516e+06	2.1563e+06	1.97341e+06	2.46711e+06	2.0251e+06	2.16196e+06	1.95531e+06
Q9Y5S2	2	Serine/threonine-protein kinase MRCK beta (EC 2.7.11.1) (CDC42-binding protein kinase beta) (CDC42BP-beta) (DMPK-like beta) (Myotonic dystrophy kinase-related CDC42-binding kinase beta) (MRCK beta) (Myotonic dystrophy protein kinase-like beta)	CDC42BPB	259149	309429	217271	283449	364409	30240.5	251879	205048	26334	231438	26105.5	12621.5	276069	213223	237873	235523	16575.1	47779.6	85316.4	304918	337525	68707.7	394597	279296	305399	67075.5	332979	233879	291901	255271	58048.8	329381	163471	61969	379721	198225	223456	294282	294297	259333	38719.5	273584	316026	249485	79081.5	44219.7
P08133	18	Annexin A6 (67 kDa calelectrin) (Annexin VI) (Annexin-6) (Calphobindin-II) (CPB-II) (Chromobindin-20) (Lipocortin VI) (Protein III) (p68) (p70)	ANXA6	3.37462e+06	3.94696e+06	4.33947e+06	4.03377e+06	4.23839e+06	3.83726e+06	4.12765e+06	2.85546e+06	3.72895e+06	1.49912e+06	4.12696e+06	4.23422e+06	4.39615e+06	4.13893e+06	3.97157e+06	3.59852e+06	4.24361e+06	5.64499e+06	5.42996e+06	4.13402e+06	4.9442e+06	4.70811e+06	6.32894e+06	3.98135e+06	5.00709e+06	4.65086e+06	4.0637e+06	3.78756e+06	3.84637e+06	3.50983e+06	4.2045e+06	3.50364e+06	3.67177e+06	4.71295e+06	5.09637e+06	2.68564e+06	3.35297e+06	4.74013e+06	3.96864e+06	5.08831e+06	4.54e+06	3.59761e+06	4.97755e+06	4.55042e+06	5.51536e+06	4.83542e+06
Q92752	16	Tenascin-R (TN-R) (Janusin) (Restrictin)	TNR	2.42481e+06	3.17437e+06	2.73679e+06	1.66539e+06	3.3583e+06	2.42963e+06	2.39986e+06	1.31682e+06	1.20693e+06	1.50994e+06	1.62744e+06	2.18264e+06	2.00482e+06	1.50412e+06	1.80271e+06	1.83094e+06	1.18463e+06	3.2597e+06	2.85023e+06	3.38545e+06	3.26436e+06	3.63814e+06	3.34106e+06	1.98445e+06	2.69459e+06	2.96847e+06	2.60572e+06	1.9818e+06	3.01076e+06	2.5581e+06	2.74719e+06	2.10394e+06	1.1129e+06	2.46962e+06	2.97649e+06	1.63873e+06	2.24229e+06	2.76885e+06	1.77397e+06	3.51745e+06	2.85993e+06	2.04312e+06	3.44177e+06	2.12803e+06	3.16315e+06	1.56923e+06
Q709C8	3	Vacuolar protein sorting-associated protein 13C	VPS13C	77669.9	84094.6	90926.1	54342.2	38943	89878.8	37816.1	70377	51162.8	66754.3	65652.8	26419.2	84177.7	22797.2	68274.5	39882.9	69734.6	37607	33183.1	39892.5	16862.3	31642.1	114012	94515.6	18773.3	86643.2	105053	67708	17824.8	21035.1	28104.2	38373	92496	91412.5	94668.3	32200.7	19303.4	89995.2	63497.7	44812.9	99625.3	85105.3	23302.2	85232.2	92723.1	53528.7
P27816	4	Microtubule-associated protein 4 (MAP-4)	MAP4	97939.5	278399	175736	260487	335947	351831	166523	185716	239010	86734.4	253022	230062	490868	319506	374491	444973	133980	243030	153095	96140.3	138297	156001	268783	239332	153199	189980	112846	276194	188597	276439	249673	205442	217206	155245	365675	204529	162198	219967	272910	129460	228899	153486	262749	206456	223603	281900
Q02218	7	2-oxoglutarate dehydrogenase, mitochondrial (EC 1.2.4.2) (2-oxoglutarate dehydrogenase complex component E1) (OGDC-E1) (Alpha-ketoglutarate dehydrogenase)	OGDH	315011	295935	406201	290815	334967	364014	315082	191038	259571	135623	293117	323884	223908	242050	260989	322184	398329	459449	355192	360348	443422	367827	521659	391280	278496	314326	329421	369174	428233	319811	310872	255404	116232	393111	388001	301253	281601	320320	198882	454511	375220	275612	444624	435270	555867	429465
P11586	12	C-1-tetrahydrofolate synthase, cytoplasmic (C1-THF synthase) (Epididymis secretory sperm binding protein) [Cleaved into: C-1-tetrahydrofolate synthase, cytoplasmic, N-terminally processed] [Includes: Methylenetetrahydrofolate dehydrogenase (EC 1.5.1.5); Methenyltetrahydrofolate cyclohydrolase (EC 3.5.4.9); Formyltetrahydrofolate synthetase (EC 6.3.4.3)]	MTHFD1	587947	851594	609602	436341	684581	695075	552971	463788	602251	430325	702631	843674	900359	819808	883254	687462	692700	880173	863110	706826	804967	847589	977035	613370	548068	752628	631845	615635	755189	912248	961099	613991	492627	672456	956033	646705	619868	774022	719941	737850	832468	852418	989594	880802	934212	826146
Q9UDT6	1	CAP-Gly domain-containing linker protein 2 (Cytoplasmic linker protein 115) (CLIP-115) (Cytoplasmic linker protein 2) (Williams-Beuren syndrome chromosomal region 3 protein) (Williams-Beuren syndrome chromosomal region 4 protein)	CLIP2	9302.36	55827.2	35151.2	9470.6	14449.4	64195.5	13121.5	2933.48	86563.8	6320.9	41449.4	23744.8	81852.2	44922.1	6919.92	11510.4	7191.75	20583.6	23354.2	36759.5	57107.8	17531.6	81076.6	10364.7	38163.6	78140.5	25310.3	11441.1	3846.53	29386.1	24499.6	57980.2	56056	9250.2	12750.4	19220.5	7271.64	67231.8	35353.7	74296.6	12401.7	50030.1	60801.5	47979.2	56102.1	102559
P46940	4	Ras GTPase-activating-like protein IQGAP1 (p195)	IQGAP1	72583.2	71261.3	59967.1	123285	50984.7	57232	59479.3	116869	111726	126724	147076	104711	101500	165714	51122.3	80874.6	104742	64678.9	156394	58968.6	64954.6	139917	107866	81830.6	50251.4	46888.6	283202	99629.3	85142.7	56056.4	88515	40503.8	86079.5	70601.5	92001.7	58991.4	63806.5	118296	79965.2	116735	119858	98250.9	129498	74575.4	97561.7	86623.5
P46459	18	Vesicle-fusing ATPase (EC 3.6.4.6) (N-ethylmaleimide-sensitive fusion protein) (NEM-sensitive fusion protein) (Vesicular-fusion protein NSF)	NSF	2.65742e+06	3.12571e+06	3.12427e+06	2.15948e+06	3.92845e+06	2.24945e+06	2.78651e+06	1.56069e+06	1.77283e+06	1.52888e+06	2.06406e+06	3.15395e+06	1.68195e+06	1.76107e+06	1.95733e+06	1.90737e+06	1.97817e+06	4.38597e+06	3.80218e+06	4.61377e+06	4.08046e+06	3.93192e+06	5.25177e+06	2.5333e+06	3.44729e+06	3.14386e+06	3.46862e+06	2.03978e+06	3.35027e+06	3.56822e+06	3.68386e+06	2.91755e+06	1.4908e+06	4.34706e+06	2.52282e+06	2.26885e+06	2.40006e+06	3.03265e+06	2.26743e+06	2.93944e+06	2.77578e+06	1.9042e+06	4.1455e+06	2.59906e+06	2.92858e+06	1.78167e+06
P19367	18	Hexokinase-1 (EC 2.7.1.1) (Brain form hexokinase) (Hexokinase type I) (HK I) (Hexokinase-A)	HK1	2.3803e+06	3.05307e+06	3.96556e+06	2.15799e+06	3.22332e+06	2.84037e+06	2.60628e+06	1.57137e+06	1.41493e+06	1.19462e+06	2.48171e+06	3.44295e+06	1.64008e+06	1.96244e+06	1.80243e+06	1.4756e+06	2.46227e+06	3.36908e+06	3.45266e+06	3.95436e+06	3.53001e+06	4.46289e+06	5.35888e+06	1.94266e+06	2.48725e+06	3.45162e+06	2.78891e+06	3.06303e+06	3.789e+06	3.09556e+06	4.29263e+06	3.51279e+06	598803	4.19594e+06	3.36536e+06	2.8866e+06	2.97777e+06	2.93053e+06	2.37317e+06	2.79527e+06	3.45869e+06	2.05701e+06	3.25586e+06	2.86711e+06	5.29743e+06	2.81328e+06
Q16531	9	DNA damage-binding protein 1 (DDB p127 subunit) (DNA damage-binding protein a) (DDBa) (Damage-specific DNA-binding protein 1) (HBV X-associated protein 1) (XAP-1) (UV-damaged DNA-binding factor) (UV-damaged DNA-binding protein 1) (UV-DDB 1) (XPE-binding factor) (XPE-BF) (Xeroderma pigmentosum group E-complementing protein) (XPCe)	DDB1	300126	427658	386668	237121	454314	450185	382799	351595	408458	228371	259238	305194	437177	413124	308726	434537	331784	384067	468330	155148	314438	291483	641098	409443	406346	412259	377920	467206	730154	455251	440467	295023	123510	434624	552827	251634	248344	435947	282004	494311	343225	190388	296129	236767	363367	342028
Q9Y4I1	12	Unconventional myosin-Va (Dilute myosin heavy chain, non-muscle) (Myosin heavy chain 12) (Myosin-12) (Myoxin)	MYO5A	171955	233108	311922	188972	456541	290816	256603	156800	262087	166208	246193	332134	132568	268562	200288	190743	341304	395227	235833	438717	386607	390698	395213	160358	302965	424851	312390	149941	532391	361981	355711	316829	170775	479903	380292	288191	316574	428804	379134	403118	320720	297884	371657	318462	626709	228371
P49588	17	Alanine--tRNA ligase, cytoplasmic (EC 6.1.1.7) (Alanyl-tRNA synthetase) (AlaRS) (Renal carcinoma antigen NY-REN-42)	AARS1	783086	704857	870685	640293	935231	1.0543e+06	863282	655978	919912	514746	1.11282e+06	1.2084e+06	1.3396e+06	1.11062e+06	1.03415e+06	1.1397e+06	737887	1.24203e+06	1.27934e+06	1.14724e+06	1.15084e+06	1.27845e+06	1.71381e+06	899243	804801	1.25691e+06	800827	862092	1.1099e+06	1.12953e+06	1.29284e+06	847772	556922	798516	1.57494e+06	872548	973901	1.05826e+06	1.04692e+06	1.28844e+06	863461	958751	1.56461e+06	1.31944e+06	1.48206e+06	945593
Q9NQ66	6	1-phosphatidylinositol 4,5-bisphosphate phosphodiesterase beta-1 (EC 3.1.4.11) (PLC-154) (Phosphoinositide phospholipase C-beta-1) (Phospholipase C-I) (PLC-I) (Phospholipase C-beta-1) (PLC-beta-1)	PLCB1	180284	93679.5	180529	159860	192481	61540.6	42044.3	83722.9	76665.2	216865	97315.9	149389	57203.3	56559.5	75808.2	57082	72020.8	267536	183651	86513	135116	143161	360881	171817	175739	180572	190137	120770	161495	137675	221237	193985	36146.8	235728	230999	76097.6	121173	184905	86348.1	149994	181071	72725.6	179662	63292.9	131702	137226
P55786	17	Puromycin-sensitive aminopeptidase (PSA) (EC 3.4.11.14) (Cytosol alanyl aminopeptidase) (AAP-S)	NPEPPS	1.5683e+06	2.40702e+06	2.34099e+06	1.68927e+06	2.80357e+06	2.44466e+06	1.96254e+06	1.75685e+06	1.87209e+06	1.47609e+06	2.68716e+06	2.7117e+06	2.80993e+06	2.39303e+06	2.16154e+06	2.19378e+06	1.4635e+06	1.92206e+06	2.50976e+06	2.12433e+06	2.36571e+06	2.5047e+06	2.79436e+06	2.13982e+06	1.94456e+06	2.33278e+06	2.06013e+06	2.23495e+06	2.52028e+06	2.06486e+06	2.46523e+06	2.18662e+06	1.13991e+06	2.35942e+06	2.77629e+06	1.81482e+06	2.06739e+06	2.3718e+06	2.07933e+06	2.30625e+06	2.6033e+06	2.24964e+06	2.72037e+06	2.58842e+06	3.10759e+06	1.98434e+06
P02545	2	Prelamin-A/C [Cleaved into: Lamin-A/C (70 kDa lamin) (Renal carcinoma antigen NY-REN-32)]	LMNA	31287	92474.7	60301.4	86366.5	71734.3	70417.6	50122.2	61658.9	64865.5	53741.7	59822.2	105529	104491	132855	44800.8	86689.3	212578	103125	56833.7	55602.4	40838.8	31105.9	89614.2	125740	35456.5	38814.9	54276.6	45472.4	62836.6	34067.7	45269	36466.4	124051	19663.5	75911.8	38054.2	25202.7	86299.5	17876.2	64200.6	75050.4	86527.2	49165	54773.1	38020.3	118501
Q07157	7	Tight junction protein ZO-1 (Tight junction protein 1) (Zona occludens protein 1) (Zonula occludens protein 1)	TJP1	147235	233109	199172	261962	181182	190870	159645	81098.4	145622	89987.8	146207	269095	237536	214842	243699	120635	219398	288058	232125	97101.4	163959	206682	331895	255278	170757	201096	179083	174230	181721	201728	223716	153024	241792	92692.3	209849	167813	182598	230644	170966	154150	170918	217552	147788	256963	229783	326910
O60313-2	14	Dynamin-like 120 kDa protein, mitochondrial (EC 3.6.5.5) (Optic atrophy protein 1) [Cleaved into: Dynamin-like 120 kDa protein, form S1]	OPA1	345845	371700	426431	254648	504449	343925	458451	228999	307527	198074	363368	391236	317783	332720	283423	309041	308722	515478	545373	511221	495298	465438	785890	451488	422529	380408	396720	363377	392292	450941	447868	372691	312671	544965	357701	274939	407458	426323	331138	436182	399251	215437	561147	388138	656233	365888
P26038	17	Moesin (Membrane-organizing extension spike protein)	MSN	522671	991211	726796	922500	835080	780315	633949	789480	924404	456477	1.351e+06	1.14173e+06	1.38212e+06	1.31121e+06	1.14279e+06	1.28429e+06	676847	667588	607145	380410	546549	750538	1.23823e+06	725006	584122	745151	557781	879187	765071	860713	912232	646556	588565	658237	1.31381e+06	751926	594578	766669	1.23891e+06	1.08569e+06	683186	634872	898229	969073	886147	1.0169e+06
Q99798	16	Aconitate hydratase, mitochondrial (Aconitase) (EC 4.2.1.3) (Citrate hydro-lyase)	ACO2	2.36772e+06	3.39593e+06	3.47863e+06	2.2841e+06	3.26824e+06	2.98758e+06	2.83638e+06	2.08939e+06	2.09448e+06	1.69329e+06	2.50533e+06	3.67672e+06	3.29744e+06	2.87813e+06	3.43761e+06	2.89566e+06	3.24468e+06	3.03956e+06	2.27926e+06	3.38891e+06	2.6936e+06	3.3596e+06	6.1281e+06	3.55503e+06	1.73154e+06	2.38834e+06	3.23389e+06	3.56945e+06	3.94805e+06	3.73947e+06	3.35424e+06	2.33006e+06	1.9281e+06	2.88292e+06	4.00908e+06	2.94467e+06	3.03398e+06	3.42601e+06	3.23523e+06	4.32741e+06	3.87981e+06	2.67984e+06	4.84244e+06	4.3206e+06	5.02899e+06	2.88875e+06
Q9Y2J2	3	Band 4.1-like protein 3 (4.1B) (Differentially expressed in adenocarcinoma of the lung protein 1) (DAL-1) (Erythrocyte membrane protein band 4.1-like 3) [Cleaved into: Band 4.1-like protein 3, N-terminally processed]	EPB41L3	236798	297987	150976	167873	294643	168877	158043	121141	196077	97437.9	177969	237443	99198.4	71345	83484	175353	106796	327132	295476	287304	260607	284525	322957	204871	267064	273262	194996	75295.3	269081	327337	296956	224709	170782	230946	306084	135918	113999	207042	105706	300300	253978	144999	305820	192753	230073	145893
O43426-4	13	Synaptojanin-1 (EC 3.1.3.36) (Synaptic inositol 1,4,5-trisphosphate 5-phosphatase 1)	SYNJ1	981528	486398	1.58272e+06	993448	2.46651e+06	1.45396e+06	852154	643386	1.40115e+06	265737	1.82579e+06	2.60767e+06	266837	1.2693e+06	1.55429e+06	1.33773e+06	1.35487e+06	2.1031e+06	1.986e+06	2.78784e+06	2.95277e+06	2.79983e+06	2.29008e+06	1.0409e+06	881297	1.87863e+06	1.23923e+06	1.40072e+06	1.92943e+06	2.23807e+06	542836	1.02847e+06	733308	1.63953e+06	2.64528e+06	1.4306e+06	2.3061e+06	2.0466e+06	1.40197e+06	2.01223e+06	1.8026e+06	1.14021e+06	2.35853e+06	1.82729e+06	2.22046e+06	1.58684e+06
O43707	8	Alpha-actinin-4 (Non-muscle alpha-actinin 4)	ACTN4	216939	755911	385641	548860	447108	414331	302529	301886	294255	237827	267342	394201	455038	643920	335864	354879	672510	615127	363281	283321	316800	237132	749204	487039	233546	263235	356533	292323	313846	176408	305429	356618	309329	260791	344097	343924	229120	385803	239329	377257	379722	396639	376704	470641	411858	596764
O15031	8	Plexin-B2 (MM1)	PLXNB2	245858	296451	265177	252081	267409	316334	187835	163702	208903	156100	163852	222224	346365	251193	209390	290224	164968	280508	274803	215201	243663	171218	265142	216110	210565	294350	150944	210683	304335	366781	206478	244132	186540	256913	333345	120112	118119	327871	180802	345241	251835	210651	193752	210207	406103	206609
Q71U36	1	Tubulin alpha-1A chain (Alpha-tubulin 3) (Tubulin B-alpha-1) (Tubulin alpha-3 chain) [Cleaved into: Detyrosinated tubulin alpha-1A chain]	TUBA1A	3722.1	2996.28	7675.33	9120.06	9305.65	6830.5	6175.86	5398.39	9425.38	4607.84	3478.59	3126.82	5658.21	4016.2	3291.31	1186.04	2681.18	3810.92	7988.08	2840.92	7701.85	3415.22	8509.52	8282.68	3557.4	2109.83	2303.1	3057.19	2316.17	2794.77	2221.26	9966.43	5998.69	6071.45	26769.3	1279.06	2533.85	1058.55	3000.98	1787.24	4738.69	5609.62	4036.3	9577.45	5670.62	6093.15
P13639	14	Elongation factor 2 (EF-2)	EEF2	697219	1.07514e+06	859815	791466	939412	977446	751307	985739	758987	442067	1.0489e+06	951735	1.2161e+06	1.02373e+06	974994	893818	866721	815176	864145	839139	783086	886716	1.22941e+06	863177	751677	928825	887966	709714	888910	925494	1.22201e+06	811554	482710	915297	1.28828e+06	640022	679719	958042	793632	1.10916e+06	975379	918057	1.15813e+06	965713	1.22018e+06	1.14201e+06
P02787	13	Serotransferrin (Transferrin) (Beta-1 metal-binding globulin) (Siderophilin)	TF	245540	928721	418406	520553	654611	584069	1.03003e+06	773158	618878	910123	605211	716948	657511	1.23099e+06	562580	950162	1.12179e+06	894021	421139	1.25893e+06	841096	691161	1.47357e+06	1.14709e+06	547285	648451	900957	612173	391100	651829	690773	1.53965e+06	1.92056e+06	332587	693495	881600	1.13017e+06	592198	269919	1.21922e+06	730741	711811	549192	1.08102e+06	586514	1.12901e+06
Q92598	9	Heat shock protein 105 kDa (Antigen NY-CO-25) (Heat shock 110 kDa protein)	HSPH1	478324	662710	788881	436447	911123	569130	636518	621787	385217	357120	762551	685812	566641	394165	508811	426200	577096	666387	761321	669711	730873	641728	1.11769e+06	659925	559863	695144	758158	518580	592789	739847	991836	754141	815345	809948	662417	595732	671891	730618	491702	880545	720170	540298	940553	583132	698946	507020
P35527	10	Keratin, type I cytoskeletal 9 (Cytokeratin-9) (CK-9) (Keratin-9) (K9)	KRT9	173648	220008	269634	197062	340083	358449	398842	162686	492586	140118	410290	412425	217381	365733	244106	605955	397846	300554	200506	217404	450344	163168	512806	682419	203361	308014	397992	423381	1.34762e+06	580853	562829	277056	248831	422195	258253	366443	497436	194198	256236	445843	140218	179723	323949	485449	279776	215951
P10809	17	60 kDa heat shock protein, mitochondrial (EC 5.6.1.7) (60 kDa chaperonin) (Chaperonin 60) (CPN60) (Heat shock protein 60) (HSP-60) (Hsp60) (HuCHA60) (Mitochondrial matrix protein P1) (P60 lymphocyte protein)	HSPD1	4.17723e+06	4.63861e+06	5.06811e+06	4.1424e+06	5.86648e+06	4.70521e+06	5.34678e+06	5.27326e+06	4.196e+06	3.50538e+06	5.13101e+06	5.40095e+06	4.55699e+06	3.50953e+06	4.76465e+06	4.76574e+06	4.71667e+06	5.35765e+06	5.76745e+06	4.81367e+06	5.51312e+06	4.9804e+06	8.94199e+06	5.69251e+06	5.04525e+06	4.65168e+06	5.37084e+06	4.1322e+06	4.9355e+06	4.91328e+06	5.63482e+06	4.32095e+06	6.48563e+06	5.52281e+06	5.86481e+06	3.42688e+06	3.88546e+06	5.06564e+06	3.8468e+06	6.45813e+06	5.05604e+06	3.93901e+06	7.3671e+06	5.60283e+06	6.98157e+06	4.7398e+06
O00468-6	6	Agrin [Cleaved into: Agrin N-terminal 110 kDa subunit; Agrin C-terminal 110 kDa subunit; Agrin C-terminal 90 kDa fragment (C90); Agrin C-terminal 22 kDa fragment (C22)]	AGRN	108499	196393	181676	233411	224753	171318	135232	129456	213951	103936	133821	276138	171084	268831	148510	177919	326142	213640	170101	145014	111654	324922	215417	220064	100394	280134	141524	143582	185907	108088	151817	144183	188085	104343	118893	109432	94457.2	189804	93637.9	188063	428288	436864	197828	448206	422878	223899
P13591	11	Neural cell adhesion molecule 1 (N-CAM-1) (NCAM-1) (CD antigen CD56)	NCAM1	1.08887e+06	1.10675e+06	1.51141e+06	1.36932e+06	1.54493e+06	1.19681e+06	795526	762241	805969	751093	1.23784e+06	1.13155e+06	1.21085e+06	519853	942413	825869	625059	1.67556e+06	1.27312e+06	1.31373e+06	1.39354e+06	1.0995e+06	1.63489e+06	985048	978737	1.21092e+06	1.22934e+06	771866	1.16732e+06	1.29412e+06	1.35435e+06	518314	526867	1.52719e+06	1.47389e+06	955066	782627	1.55983e+06	960511	966997	1.229e+06	898832	2.78932e+06	1.26762e+06	2.23013e+06	984972
Q7L576	6	Cytoplasmic FMR1-interacting protein 1 (Specifically Rac1-associated protein 1) (Sra-1) (p140sra-1)	CYFIP1	147327	248007	205973	172722	218567	256605	112978	254497	106209	111496	205838	235447	317186	227095	228424	175095	171107	206193	212405	162023	179884	204838	260131	158327	151238	204680	201808	186431	196378	139169	220115	142989	90926.3	163582	364638	178994	167818	254185	207671	160688	277189	290591	136047	235423	262485	270435
Q12756-3	3	Kinesin-like protein KIF1A (Axonal transporter of synaptic vesicles) (Microtubule-based motor KIF1A) (Unc-104- and KIF1A-related protein) (hUnc-104)	KIF1A	81652.3	91539.7	105989	77834.7	100040	84829.1	108702	61957.3	57993.1	105619	70260.6	87961.1	83391.8	76324.8	72666.4	57904.6	58717.7	80020.7	105746	93281.6	104586	103579	133304	70913.7	100112	88001.2	102524	56967.2	74621.1	94117.4	96041.1	104511	48519.5	120955	92625.3	72291.8	42877.4	47213.4	76226.4	91444.1	87816.8	71827.7	68727.9	68972.9	97515.1	53330.8
O00410	11	Importin-5 (Imp5) (Importin subunit beta-3) (Karyopherin beta-3) (Ran-binding protein 5) (RanBP5)	IPO5	299250	453727	394970	297316	362116	349098	289479	366886	229681	192405	462201	405053	508044	421226	406887	268405	311237	380712	378878	284278	329120	341483	641389	364199	311826	344400	445225	377318	346140	365837	442014	428647	205045	365010	477522	285802	336045	411891	432666	359796	365828	317187	425051	425698	450785	363111
P35908	10	Keratin, type II cytoskeletal 2 epidermal (Cytokeratin-2e) (CK-2e) (Epithelial keratin-2e) (Keratin-2 epidermis) (Keratin-2e) (K2e) (Type-II keratin Kb2)	KRT2	101381	170580	210343	178786	226104	235941	150404	121070	217708	136569	305052	282095	116857	179024	142952	240411	187508	197788	212011	155910	290533	276866	197955	371890	168875	261268	261139	258580	328494	230071	362312	304389	163078	166041	263104	282896	323223	158570	133266	280774	84900.7	132582	186167	251978	221961	240608
Q14195-2	19	Dihydropyrimidinase-related protein 3 (DRP-3) (Collapsin response mediator protein 4) (CRMP-4) (Unc-33-like phosphoprotein 1) (ULIP-1)	DPYSL3	3.4699e+06	5.00127e+06	5.32036e+06	4.33665e+06	5.99137e+06	5.15791e+06	5.33122e+06	3.999e+06	6.33141e+06	3.9155e+06	6.80315e+06	6.87461e+06	7.87144e+06	7.04221e+06	6.32833e+06	6.83315e+06	4.1284e+06	4.27095e+06	5.32054e+06	4.86838e+06	4.86281e+06	5.61091e+06	8.49031e+06	4.88273e+06	3.76938e+06	5.57519e+06	4.04688e+06	5.57423e+06	5.45218e+06	5.97358e+06	5.1727e+06	4.65461e+06	4.10925e+06	5.28862e+06	8.42588e+06	4.73038e+06	4.82709e+06	5.67127e+06	5.91762e+06	6.92961e+06	5.71322e+06	4.42322e+06	8.3396e+06	5.55832e+06	7.08351e+06	5.63286e+06
Q9NQC3	10	Reticulon-4 (Foocen) (Neurite outgrowth inhibitor) (Nogo protein) (Neuroendocrine-specific protein) (NSP) (Neuroendocrine-specific protein C homolog) (RTN-x) (Reticulon-5)	RTN4	485847	672126	433710	535724	656928	525399	470994	398852	308716	284074	415593	546239	342929	238939	337739	252220	312856	732889	601906	611378	589914	670686	779207	415289	399833	550287	683045	242478	449634	487897	501025	509739	248650	503725	778662	297414	361737	583720	310273	394678	615696	357585	529941	429998	434420	389771
P11142	13	Heat shock cognate 71 kDa protein (EC 3.6.4.10) (Heat shock 70 kDa protein 8) (Lipopolysaccharide-associated protein 1) (LAP-1) (LPS-associated protein 1)	HSPA8	2.93092e+06	4.12266e+06	3.91446e+06	3.0685e+06	5.28272e+06	3.81246e+06	4.153e+06	3.9159e+06	3.33011e+06	2.66665e+06	4.30498e+06	4.6963e+06	4.43597e+06	3.11809e+06	4.0793e+06	4.2197e+06	3.25311e+06	4.79495e+06	4.2181e+06	4.07555e+06	4.22914e+06	4.59736e+06	7.17238e+06	4.21777e+06	3.5028e+06	3.90408e+06	4.41937e+06	3.59193e+06	4.29034e+06	4.29426e+06	4.82401e+06	3.90357e+06	4.67856e+06	4.18198e+06	4.94835e+06	3.35935e+06	3.60512e+06	4.33334e+06	3.24054e+06	5.65476e+06	4.12607e+06	3.43513e+06	6.35684e+06	4.23055e+06	5.431e+06	3.31894e+06
O75643	3	U5 small nuclear ribonucleoprotein 200 kDa helicase (EC 3.6.4.13) (Activating signal cointegrator 1 complex subunit 3-like 1) (BRR2 homolog) (U5 snRNP-specific 200 kDa protein) (U5-200KD)	SNRNP200	60648.6	59661.8	121017	93755.7	36541.4	106344	81777	92297.5	61289.5	41788	62191.5	59529.4	42669.2	73124.8	36474.8	30875.1	18520.9	84716.5	93163.4	62486.3	91642.5	86889.3	86631.2	55923.4	130885	78563	100387	90152.6	76881.1	108384	73267.9	50844.2	109913	57331.9	138968	44919.3	41147.3	81990.1	58001.4	34120.4	146433	87700.7	121171	36202.2	86893.2	42105.9
Q9BX66-5	15	Sorbin and SH3 domain-containing protein 1 (Ponsin) (SH3 domain protein 5) (SH3P12) (c-Cbl-associated protein) (CAP)	SORBS1	304247	761747	541363	749369	645247	688222	336481	473883	950466	277290	910610	910436	1.05459e+06	931733	1.03741e+06	1.03436e+06	654110	798257	482450	327894	416064	453957	1.02829e+06	653561	338469	629416	341863	637732	629189	565985	749698	395164	744543	375293	831216	354839	368969	647700	594607	504799	433177	598094	408884	652199	594464	611670
P40939	15	Trifunctional enzyme subunit alpha, mitochondrial (78 kDa gastrin-binding protein) (Monolysocardiolipin acyltransferase) (EC 2.3.1.-) (TP-alpha) [Includes: Long-chain enoyl-CoA hydratase (EC 4.2.1.17); Long chain 3-hydroxyacyl-CoA dehydrogenase (EC 1.1.1.211)]	HADHA	1.49936e+06	1.87302e+06	1.9633e+06	2.01508e+06	1.70865e+06	1.71941e+06	1.16229e+06	1.50005e+06	1.24208e+06	1.15918e+06	1.69469e+06	1.83268e+06	2.12145e+06	1.35436e+06	1.48592e+06	1.45866e+06	1.55954e+06	1.23305e+06	1.40458e+06	1.09699e+06	1.17536e+06	1.12035e+06	2.03035e+06	1.65553e+06	1.02733e+06	1.2963e+06	1.42953e+06	1.50153e+06	1.69356e+06	1.95375e+06	1.82711e+06	1.30909e+06	1.39238e+06	1.41292e+06	2.10628e+06	1.21171e+06	1.24442e+06	2.13918e+06	1.65891e+06	1.94461e+06	1.09226e+06	1.56391e+06	2.00762e+06	2.05778e+06	1.1276e+06	1.98871e+06
Q8WUM4-2	10	Programmed cell death 6-interacting protein (PDCD6-interacting protein) (ALG-2-interacting protein 1) (ALG-2-interacting protein X) (Hp95)	PDCD6IP	239364	319334	232292	302687	415262	337077	291717	318337	300004	209367	328378	380680	397047	370889	289177	323883	360172	374375	311791	443302	535083	330249	539377	419169	341289	310779	338524	289010	315507	435435	338894	324237	314657	301444	370171	223614	272962	274740	340584	389761	355088	358446	593451	474227	530843	394627
P61764-2	1	Syntaxin-binding protein 1 (MUNC18-1) (N-Sec1) (Protein unc-18 homolog 1) (Unc18-1) (Protein unc-18 homolog A) (Unc-18A) (p67)	STXBP1	28480.6	39813.7	30918.7	25403.9	45524.7	40431.5	32998.7	22408.5	9529.05	16854.9	35400.7	13078.5	23559.4	20899.9	13582.9	20232	23620.5	49564.1	33809.4	51187.6	33557.9	53404.5	65097.2	7921.07	39504.1	32585.5	37515.8	22602.8	30271.9	21348.8	31725.4	29928.7	8153.15	33904.7	60126.3	34992.5	27550.2	26357.3	15983	10636.7	46083.7	28260.6	43791.1	33858.9	49188.3	17877
P08603	1	Complement factor H (H factor 1)	CFH	15363.4	26243.3	22885.7	56275.1	12794.8	21340.3	11220.3	7363.48	28437.1	22197.2	21303.1	32986.3	23727.4	87211.8	9027.7	20416.7	77527.6	72106.8	16435.3	63264.3	10134.3	23697	110205	39694.7	90753.1	17560.5	78972.9	11890.1	27475.2	19164.4	27786.5	39106.9	68014.6	78465	96910.2	9969.11	24321.6	79746.1	81892.4	8960.08	30113.3	80178.7	31148	75985.6	14462.1	59510.2
P38606	15	V-type proton ATPase catalytic subunit A (V-ATPase subunit A) (EC 7.1.2.2) (V-ATPase 69 kDa subunit) (Vacuolar ATPase isoform VA68) (Vacuolar proton pump subunit alpha)	ATP6V1A	1.69516e+06	1.61742e+06	1.62092e+06	1.05748e+06	2.02638e+06	1.51113e+06	2.19283e+06	1.14204e+06	1.44001e+06	1.1544e+06	1.68202e+06	2.27406e+06	1.24711e+06	1.06293e+06	1.13896e+06	1.26929e+06	1.53662e+06	2.28509e+06	1.93777e+06	1.98495e+06	1.79127e+06	1.53577e+06	3.12747e+06	1.87464e+06	2.0363e+06	1.51169e+06	2.09667e+06	1.57421e+06	1.88299e+06	1.89681e+06	1.63892e+06	1.90844e+06	1.34868e+06	2.24481e+06	1.81678e+06	1.62087e+06	1.99652e+06	1.46446e+06	1.04667e+06	1.88667e+06	1.61608e+06	1.16038e+06	2.1151e+06	1.24359e+06	1.80545e+06	1.30851e+06
P29401	19	Transketolase (TK) (EC 2.2.1.1)	TKT	2.91909e+06	4.84318e+06	4.21256e+06	3.17718e+06	3.83607e+06	4.96969e+06	4.82452e+06	5.13838e+06	6.22132e+06	3.73376e+06	8.92973e+06	6.69542e+06	9.55522e+06	8.16367e+06	6.04912e+06	4.61595e+06	4.81387e+06	3.17708e+06	3.05709e+06	3.50684e+06	2.63823e+06	3.99733e+06	8.83884e+06	3.64182e+06	2.7362e+06	3.86402e+06	4.55378e+06	5.36229e+06	4.63964e+06	4.42967e+06	4.51024e+06	4.73063e+06	2.0524e+06	4.71186e+06	7.99743e+06	4.66423e+06	5.17777e+06	5.26147e+06	6.34722e+06	5.46815e+06	5.40822e+06	4.21189e+06	5.69842e+06	5.65226e+06	4.70253e+06	5.69979e+06
Q9ULU8	6	Calcium-dependent secretion activator 1 (Calcium-dependent activator protein for secretion 1) (CAPS-1)	CADPS	103414	137077	124448	67481.7	148860	122935	72328.1	93604.9	89847.6	45783.3	44190.4	136851	92427.7	110973	88740.9	76855	87454.8	137709	144291	128464	102548	113501	200718	108111	54185.2	71212.1	154973	94403.9	77320.6	51719.1	118342	120568	49022	73641.1	100197	73594.8	78367.1	81569.4	30104	71202.8	156608	133185	134172	101999	142390	110765
Q14152	6	Eukaryotic translation initiation factor 3 subunit A (eIF3a) (Eukaryotic translation initiation factor 3 subunit 10) (eIF-3-theta) (eIF3 p167) (eIF3 p180) (eIF3 p185)	EIF3A	129364	207712	181825	221559	182860	386167	140537	135325	141598	99158.1	173464	154872	366978	198880	207228	140891	146837	246650	203455	304517	326973	217327	227610	178780	190342	198092	265040	252836	336390	174300	236407	138976	68859.8	140330	161829	235326	130088	175278	105832	191355	194826	253354	320918	253575	509709	297650
P07196	11	Neurofilament light polypeptide (NF-L) (68 kDa neurofilament protein) (Neurofilament triplet L protein)	NEFL	1.24023e+06	3.35849e+06	2.2702e+06	2.43882e+06	5.48199e+06	2.75471e+06	3.53258e+06	2.04874e+06	3.32559e+06	1.7791e+06	2.7228e+06	3.14248e+06	2.47197e+06	1.25795e+06	2.12219e+06	2.33774e+06	1.5089e+06	5.16962e+06	4.63818e+06	5.11243e+06	5.96873e+06	6.20668e+06	4.92007e+06	3.28333e+06	3.75918e+06	3.94383e+06	3.18338e+06	1.8147e+06	3.03019e+06	3.94988e+06	3.92137e+06	2.4588e+06	2.60239e+06	3.19567e+06	5.58039e+06	2.18053e+06	2.94574e+06	4.21688e+06	1.65914e+06	4.42943e+06	2.42293e+06	1.36185e+06	1.89597e+06	1.9492e+06	1.53945e+06	1.34745e+06
P08237	9	ATP-dependent 6-phosphofructokinase, muscle type (ATP-PFK) (PFK-M) (EC 2.7.1.11) (6-phosphofructokinase type A) (Phosphofructo-1-kinase isozyme A) (PFK-A) (Phosphohexokinase)	PFKM	503854	644781	731940	497924	729743	626632	547003	422776	392341	456453	534006	749906	604360	600442	462505	407888	586282	580053	599095	640782	559568	705372	865313	438070	423572	554549	581751	590089	701344	549255	674318	613598	148322	656014	803846	539206	665193	762089	611666	650867	833279	654727	734618	670614	908488	628058
Q9BVA1	1	Tubulin beta-2B chain	TUBB2B	236857	238759	435754	252723	294469	325156	348704	313411	708459	216869	626485	412502	676743	534903	602453	415891	268728	303418	439814	322144	331400	340490	640336	228843	261432	343045	198528	383581	350508	483609	322020	349107	170784	403545	684891	343087	276517	288758	388781	416246	294228	171901	561469	284763	455135	363792
O00429-6	14	Dynamin-1-like protein (EC 3.6.5.5) (Dnm1p/Vps1p-like protein) (DVLP) (Dynamin family member proline-rich carboxyl-terminal domain less) (Dymple) (Dynamin-like protein) (Dynamin-like protein 4) (Dynamin-like protein IV) (HdynIV) (Dynamin-related protein 1)	DNM1L	560491	695839	600282	519027	748724	519066	692156	474061	434057	304569	413936	544740	486605	458931	488394	475339	522912	735776	645449	643748	588716	662950	1.26094e+06	645405	646603	658689	782728	408348	691847	703380	671687	684285	410808	766500	735295	377101	487892	591747	419868	734295	630075	507442	887158	429239	746211	392801
P14618-2	5	Pyruvate kinase PKM (EC 2.7.1.40) (Cytosolic thyroid hormone-binding protein) (CTHBP) (Opa-interacting protein 3) (OIP-3) (Pyruvate kinase 2/3) (Pyruvate kinase muscle isozyme) (Thyroid hormone-binding protein 1) (THBP1) (Tumor M2-PK) (p58)	PKM	1.60237e+06	2.1349e+06	1.75741e+06	1.11549e+06	721852	1.58227e+06	2.37328e+06	1.05532e+06	1.20999e+06	1.1688e+06	1.63853e+06	2.4881e+06	1.36745e+06	1.5171e+06	1.23976e+06	1.14983e+06	1.80392e+06	1.85901e+06	1.91183e+06	2.69591e+06	1.77305e+06	2.3972e+06	3.5692e+06	1.63809e+06	1.49353e+06	1.6961e+06	2.29436e+06	1.79687e+06	2.14461e+06	2.09482e+06	2.05713e+06	2.31286e+06	920721	2.64262e+06	2.4972e+06	1.57107e+06	2.14014e+06	1.92441e+06	1.32485e+06	2.34286e+06	2.43508e+06	1.54258e+06	2.74677e+06	1.77056e+06	2.50412e+06	1.39383e+06
P54289-2	8	Voltage-dependent calcium channel subunit alpha-2/delta-1 (Voltage-gated calcium channel subunit alpha-2/delta-1) [Cleaved into: Voltage-dependent calcium channel subunit alpha-2-1; Voltage-dependent calcium channel subunit delta-1]	CACNA2D1	325186	146925	286494	262893	433587	289912	206098	197406	212252	228700	272043	231867	286536	241478	288278	234825	235446	401723	315515	433146	309295	350509	399418	245030	182261	249678	235995	176655	325600	294973	308481	215332	190441	346076	348059	296665	287524	361927	240378	410371	250320	259405	508419	302331	577510	354048
P53396	11	ATP-citrate synthase (EC 2.3.3.8) (ATP-citrate (pro-S-)-lyase) (ACL) (Citrate cleavage enzyme)	ACLY	443306	608793	533966	357539	608060	434880	506294	546298	312797	408998	536393	673933	517888	589145	393349	478816	529688	504084	450656	579507	498164	473949	751464	448545	403396	380768	584110	446075	487173	480488	401906	548452	296264	537582	659194	504367	504210	478780	397542	475845	660452	542175	649412	527876	680271	471299
P78357	13	Contactin-associated protein 1 (Caspr) (Caspr1) (Neurexin IV) (Neurexin-4) (p190)	CNTNAP1	759221	1.12634e+06	893391	880971	1.47838e+06	963167	427195	444912	402208	356724	509312	864824	522644	261531	462226	359660	395830	1.35311e+06	1.17914e+06	1.53953e+06	1.30759e+06	1.16635e+06	819047	572153	649955	963565	681032	474901	963842	809867	881996	444380	225084	1.16272e+06	1.42762e+06	626248	706530	1.10719e+06	528631	691974	1.15013e+06	699630	1.07809e+06	899032	1.05097e+06	617635
P13645	10	Keratin, type I cytoskeletal 10 (Cytokeratin-10) (CK-10) (Keratin-10) (K10)	KRT10	345211	389497	598400	555932	588000	580828	528885	356952	693443	454632	815167	550967	225414	395697	341203	767767	545504	469486	507860	443034	568612	471177	555169	903520	639670	712677	870581	1.12748e+06	1.15278e+06	630638	805028	700774	541662	548907	537132	602702	709449	407484	303316	498933	282750	419654	492549	499137	493072	477930
Q14764	10	Major vault protein (MVP) (Lung resistance-related protein)	MVP	193397	206254	146517	211044	232572	193138	297003	382187	189208	158266	140281	150046	231104	132894	172862	210583	168104	240601	152075	160337	202764	109517	220843	222265	206345	130732	125249	114768	231375	130265	228762	130596	253295	185701	246208	123542	144786	147094	129381	165111	224525	286365	118346	223797	206798	244169
P11217	15	Glycogen phosphorylase, muscle form (EC 2.4.1.1) (Myophosphorylase)	PYGM	505638	846303	871552	841282	799362	592533	744961	510811	629371	476246	930019	924727	806224	774820	1.42831e+06	425337	432240	694684	826724	445409	341526	853082	699688	515835	548544	725612	661800	511616	712402	672436	966662	762918	485018	770247	2.041e+06	840308	497320	923498	1.13798e+06	801361	732772	791089	470217	779321	1.06215e+06	710458
P28331	12	NADH-ubiquinone oxidoreductase 75 kDa subunit, mitochondrial (EC 7.1.1.2) (Complex I-75kD) (CI-75kD)	NDUFS1	1.02639e+06	998652	1.21635e+06	930131	1.17538e+06	686881	1.02522e+06	655697	780722	641602	586252	830299	696311	671838	780682	958764	956147	1.43579e+06	1.35014e+06	1.14852e+06	994825	1.13292e+06	1.91082e+06	1.27951e+06	1.10969e+06	1.03914e+06	1.16224e+06	874205	1.22277e+06	1.21596e+06	1.10164e+06	778741	1.15971e+06	1.1697e+06	1.00649e+06	665939	719945	955954	742453	1.23032e+06	1.10626e+06	734342	1.62396e+06	1.0667e+06	1.60931e+06	872102
Q9H4G0	1	Band 4.1-like protein 1 (Erythrocyte membrane protein band 4.1-like 1) (Neuronal protein 4.1) (4.1N)	EPB41L1	10140.5	18046	2512.77	5904.15	37006.1	15361.4	13118.2	9968.57	13673.5	5687.87	25967.7	36564.9	23319.8	21541.9	23027	16008.5	8510.58	28431.2	4492.31	5357.59	33999.5	38531	38617	13623.1	822.168	21409.4	11213.7	14176.6	25859.4	21923.9	32077.7	6686.48	8646.72	26182.1	27208.1	19388.6	21805.7	26881.1	17650.9	25784.1	21068.3	3947.11	32423.9	36395.2	38940.1	15198
P38646	12	Stress-70 protein, mitochondrial (75 kDa glucose-regulated protein) (GRP-75) (Heat shock 70 kDa protein 9) (Mortalin) (MOT) (Peptide-binding protein 74) (PBP74)	HSPA9	521903	749581	751144	536523	903213	581655	639657	546866	527797	382930	760648	753246	727998	572472	757974	742920	825865	942305	664892	796144	901679	828245	1.36109e+06	837692	597032	620485	722495	653918	879197	818491	924228	537217	863700	762187	841188	521203	645581	817277	614748	1.05962e+06	851811	467667	1.28892e+06	950808	1.28102e+06	718672
Q3V6T2	1	Girdin (Akt phosphorylation enhancer) (APE) (Coiled-coil domain-containing protein 88A) (G alpha-interacting vesicle-associated protein) (GIV) (Girders of actin filament) (Hook-related protein 1) (HkRP1)	CCDC88A	2913.97	6559.08	4334.68	3135.77	1633.49	5220.89	9751.63	8764.18	3366.14	4482.2	4789.68	3419.46	3036.15	2041.1	1762.55	7362.95	24774.8	3319.65	8703.81	2172.41	6690.17	3511.51	6059.12	10491.8	291.507	9052.53	2311.43	2297.83	2271.29	590.351	1213.5	6580.29	2256.14	1622.84	12696.6	305.437	568.498	1893.37	4418.05	1200.64	15040.8	3461.64	1217.85	1152.34	3041.24	2859.7
P23229	5	Integrin alpha-6 (CD49 antigen-like family member F) (VLA-6) (CD antigen CD49f) [Cleaved into: Integrin alpha-6 heavy chain; Integrin alpha-6 light chain; Processed integrin alpha-6 (Alpha6p)]	ITGA6	99877	140480	138440	110049	105781	132959	75502.7	78752.7	87855.8	329887	104911	119759	162280	113032	185216	128240	54246.2	121538	105215	80849.1	105576	107436	173100	131975	105897	159193	546431	131827	104314	112082	98650	104529	93833.4	94036.4	148283	62173.5	100415	138451	107988	121440	113988	118066	259504	119455	137233	125252
P35611	1	Alpha-adducin (Erythrocyte adducin subunit alpha)	ADD1	454259	680248	523160	541392	798300	750991	356825	318744	731029	312722	837749	1.02128e+06	1.05877e+06	853332	1.00206e+06	969787	661500	703983	429668	695774	656170	654400	970753	594300	223327	538779	349437	547231	708403	601834	771066	488334	462176	421961	964975	489484	444608	746341	340930	606670	767914	785179	728677	846558	913267	595545
Q9Y4L1	7	Hypoxia up-regulated protein 1 (150 kDa oxygen-regulated protein) (ORP-150) (170 kDa glucose-regulated protein) (GRP-170)	HYOU1	250444	293090	307706	235120	268562	258428	252879	322276	253251	208752	200351	292484	247122	193850	221564	293958	411118	317978	214946	231967	267514	227674	430756	338009	181631	328461	322696	269737	288081	214444	286763	194029	321335	320856	321090	236446	244042	285669	724533	329910	336961	260925	333166	252373	320607	353264
Q93008	4	Probable ubiquitin carboxyl-terminal hydrolase FAF-X (EC 3.4.19.12) (Deubiquitinating enzyme FAF-X) (Fat facets in mammals) (hFAM) (Fat facets protein-related, X-linked) (Ubiquitin thioesterase FAF-X) (Ubiquitin-specific protease 9, X chromosome) (Ubiquitin-specific-processing protease FAF-X)	USP9X	12763.2	63626.9	42138.4	59958.2	48590.3	98245.7	122100	127071	24108.7	94183.7	46972.6	53554.6	55261.6	60969.2	47761.3	50148.5	46084.3	61699.6	48960.6	30587.4	52497.1	49668.7	63898.8	15760.9	163695	41815	30617.2	37046.6	44460.8	31803.6	36333.8	24279.8	23950.1	217369	201193	38297	47422.7	49467	47007.4	59670.9	41171	15673.2	61442.6	50296.4	52328.4	58947.5
P06396-3	18	Gelsolin (AGEL) (Actin-depolymerizing factor) (ADF) (Brevin)	GSN	1.25592e+06	2.78593e+06	2.1033e+06	2.14757e+06	3.4641e+06	2.13846e+06	2.27446e+06	1.80576e+06	3.04004e+06	1.29549e+06	3.97691e+06	3.45561e+06	3.80719e+06	3.5802e+06	3.53913e+06	3.31827e+06	1.99356e+06	2.9063e+06	1.9354e+06	2.35233e+06	3.32405e+06	3.25648e+06	3.66952e+06	2.85046e+06	2.18614e+06	3.02757e+06	1.8576e+06	2.38818e+06	2.5471e+06	2.87203e+06	2.85558e+06	1.8065e+06	2.22838e+06	2.07519e+06	3.38316e+06	2.35469e+06	2.56169e+06	3.48251e+06	2.9494e+06	4.11899e+06	1.56942e+06	1.5544e+06	3.59141e+06	3.01643e+06	1.69625e+06	2.3857e+06
Q8TCU6	5	Phosphatidylinositol 3,4,5-trisphosphate-dependent Rac exchanger 1 protein (P-Rex1) (PtdIns(3,4,5)-dependent Rac exchanger 1)	PREX1	46636.1	88838.5	50209	66049.9	68620.7	47270.4	95801.9	52935	92281.3	30924.5	79633.8	94040.8	35199.1	96005.3	74400.7	84125.3	70880.2	84447.3	43583.3	22074.9	32609	65954.1	62714	73598.9	94125.5	66715.1	73877.8	94576.9	99962	67694.1	70782.5	95915.1	72924.8	52023.8	81518.2	57414.6	59523.6	65082.7	27616.8	69952	42124	74900.3	45925.1	73232.4	80738.4	82641.8
P31150	16	Rab GDP dissociation inhibitor alpha (Rab GDI alpha) (Guanosine diphosphate dissociation inhibitor 1) (GDI-1) (Oligophrenin-2) (Protein XAP-4)	GDI1	4.23079e+06	5.97034e+06	5.25987e+06	4.28556e+06	6.73981e+06	5.85745e+06	6.37306e+06	4.97096e+06	5.99874e+06	4.69606e+06	6.97593e+06	7.29602e+06	6.6216e+06	6.03725e+06	5.54698e+06	6.81587e+06	4.5425e+06	5.79626e+06	6.25897e+06	6.38475e+06	6.2152e+06	6.63097e+06	1.02767e+07	5.49791e+06	5.44918e+06	6.06541e+06	6.05609e+06	4.93309e+06	6.23684e+06	6.0356e+06	6.26948e+06	5.713e+06	3.48442e+06	6.38509e+06	8.93811e+06	5.06121e+06	6.03697e+06	6.13906e+06	4.96522e+06	8.22314e+06	6.64873e+06	5.6457e+06	7.14205e+06	5.57758e+06	6.70352e+06	5.26451e+06
P13611	14	Versican core protein (Chondroitin sulfate proteoglycan core protein 2) (Chondroitin sulfate proteoglycan 2) (Glial hyaluronate-binding protein) (GHAP) (Large fibroblast proteoglycan) (PG-M)	VCAN	9.71917e+06	1.79916e+07	1.04468e+07	5.65053e+06	1.68307e+07	1.23613e+07	1.25268e+07	6.86058e+06	4.8964e+06	5.23335e+06	1.00253e+07	9.5719e+06	1.46193e+07	6.85908e+06	1.10427e+07	1.02163e+07	5.90805e+06	1.41353e+07	1.9648e+07	1.55599e+07	2.79008e+07	2.22182e+07	1.27632e+07	8.63229e+06	1.48762e+07	1.38144e+07	1.23365e+07	1.11173e+07	1.39337e+07	2.02559e+07	1.73537e+07	1.12228e+07	6.70345e+06	8.24759e+06	1.94911e+07	1.20347e+07	1.37822e+07	1.63379e+07	7.21158e+06	2.02297e+07	1.61845e+07	1.34702e+07	1.80004e+07	1.08603e+07	1.33722e+07	9.03497e+06
P29144	4	Tripeptidyl-peptidase 2 (TPP-2) (EC 3.4.14.10) (Tripeptidyl aminopeptidase) (Tripeptidyl-peptidase II) (TPP-II)	TPP2	44688.4	56273.4	197190	64701.9	67844.4	58369.5	116911	105350	45407.6	38439.9	70885.8	51969.7	81540.2	91850.7	73928.8	159476	54692.9	54955.3	63707	58491.2	103200	117245	110754	149852	53897.2	44760.9	40900.9	82912.8	164019	62237.7	180971	102256	116473	118587	80511.4	103413	123922	110787	220889	94849.7	65695.6	58000.2	101076	63634.9	100282	74234.1
P45974	15	Ubiquitin carboxyl-terminal hydrolase 5 (EC 3.4.19.12) (Deubiquitinating enzyme 5) (Isopeptidase T) (Ubiquitin thioesterase 5) (Ubiquitin-specific-processing protease 5)	USP5	896528	1.07234e+06	1.07977e+06	810289	1.41308e+06	1.27274e+06	1.20659e+06	780969	1.0309e+06	652162	1.34042e+06	1.39705e+06	971859	1.1013e+06	1.11835e+06	1.4063e+06	1.08472e+06	1.39174e+06	1.23485e+06	1.12498e+06	1.29153e+06	1.01083e+06	1.77563e+06	1.11675e+06	1.31647e+06	1.19222e+06	1.08828e+06	1.04567e+06	1.16483e+06	1.22707e+06	1.18197e+06	1.15253e+06	933576	1.19717e+06	1.50588e+06	960009	1.00131e+06	1.05121e+06	916860	1.28966e+06	885342	783886	1.42441e+06	929641	866236	1.05648e+06
P07384	11	Calpain-1 catalytic subunit (EC 3.4.22.52) (Calcium-activated neutral proteinase 1) (CANP 1) (Calpain mu-type) (Calpain-1 large subunit) (Cell proliferation-inducing gene 30 protein) (Micromolar-calpain) (muCANP)	CAPN1	437763	711722	752029	669422	871453	785392	503618	586283	634108	446842	845505	950359	1.009e+06	700749	910755	719741	509169	666352	591720	497424	608837	672178	865762	601647	424228	713952	637076	757535	775326	678320	814790	611409	270209	560676	1.07175e+06	739328	749388	872121	955150	771014	741744	560282	523808	774295	724016	909747
Q9H3S7	2	Tyrosine-protein phosphatase non-receptor type 23 (EC 3.1.3.48) (His domain-containing protein tyrosine phosphatase) (HD-PTP) (Protein tyrosine phosphatase TD14) (PTP-TD14)	PTPN23	35561.1	59901.9	20494.5	8956.53	84435.2	14751.8	65742.7	53486.6	40491	37524	59905.2	28938.9	15138.5	75165.7	32639.8	57701	69986.1	62612.4	39407	89140.3	30340.1	73794.6	55481.2	69155.2	68565.7	44133	74266	58812	44159.2	70630.2	67059.7	58312.8	54276.7	33070.9	21651.7	81885.8	80463.5	36477.4	34160.5	64111.8	73920.8	62818.5	67345	62661.7	5918.35	78982.9
Q9Y2J8	14	Protein-arginine deiminase type-2 (EC 3.5.3.15) (PAD-H19) (Peptidylarginine deiminase II) (Protein-arginine deiminase type II)	PADI2	869105	1.25779e+06	1.18946e+06	1.27464e+06	1.32542e+06	586650	1.21741e+06	632287	1.16864e+06	845885	1.83805e+06	2.0325e+06	2.02004e+06	1.4539e+06	2.1439e+06	1.41976e+06	503991	1.50065e+06	1.39509e+06	779195	1.07616e+06	1.53491e+06	1.75442e+06	1.00458e+06	1.24595e+06	1.54453e+06	512298	1.36352e+06	1.22425e+06	1.62967e+06	2.038e+06	1.11396e+06	502482	1.17167e+06	2.24431e+06	1.31799e+06	1.31456e+06	1.62694e+06	2.49406e+06	1.45705e+06	1.35145e+06	1.43447e+06	1.08108e+06	1.10271e+06	1.51598e+06	1.02097e+06
Q93009	4	Ubiquitin carboxyl-terminal hydrolase 7 (EC 3.4.19.12) (Deubiquitinating enzyme 7) (Herpesvirus-associated ubiquitin-specific protease) (Ubiquitin thioesterase 7) (Ubiquitin-specific-processing protease 7)	USP7	141819	63643.9	75284.6	79325.8	50581.3	142903	134724	148003	147012	65840.3	73310.6	150158	81305.8	133647	45996.5	189395	54202.6	105664	51483.1	45564.8	136412	159023	153630	83287.4	73844.7	63825.3	60936.8	76588.5	70752.1	101709	108169	44738.8	49848.2	64742	93218	40283.8	99536	87619.5	94713.8	67437.3	74517.8	68568.9	93288	69241.8	167342	172486
P09543	18	2',3'-cyclic-nucleotide 3'-phosphodiesterase (CNP) (CNPase) (EC 3.1.4.37)	CNP	1.51266e+06	4.06439e+06	3.70147e+06	3.69108e+06	8.70229e+06	4.49621e+06	1.63945e+06	2.37095e+06	2.89703e+06	1.87366e+06	3.45283e+06	3.51122e+06	3.90385e+06	1.18051e+06	1.92994e+06	4.77743e+06	1.96346e+06	5.23085e+06	3.80827e+06	5.51788e+06	7.64964e+06	5.05636e+06	5.27243e+06	4.34061e+06	3.32524e+06	3.55325e+06	3.88629e+06	1.31925e+06	4.05223e+06	5.55027e+06	5.26519e+06	1.13015e+06	1.30109e+06	3.24633e+06	7.64603e+06	2.90192e+06	5.72217e+06	5.27768e+06	2.5077e+06	7.15917e+06	2.95098e+06	1.54659e+06	3.14229e+06	2.79842e+06	3.88898e+06	2.43005e+06
P53621	4	Coatomer subunit alpha (Alpha-coat protein) (Alpha-COP) (HEP-COP) (HEPCOP) [Cleaved into: Xenin (Xenopsin-related peptide); Proxenin]	COPA	65280.4	127498	63991.1	66709.4	58861.5	107889	69507.2	129386	69000	60109.3	96682.1	125782	164203	75862.6	100949	55995.4	127277	69905	84759.3	129330	70326.7	69122.4	138397	55531.5	77005.2	64994.8	116722	58091	100128	67221	96092	60273	45503.7	84830.7	149154	116904	84709.9	98486.9	60408.3	94021.6	118036	117648	85754.3	108389	239321	167602
P17655	12	Calpain-2 catalytic subunit (EC 3.4.22.53) (Calcium-activated neutral proteinase 2) (CANP 2) (Calpain M-type) (Calpain large polypeptide L2) (Calpain-2 large subunit) (Millimolar-calpain) (M-calpain)	CAPN2	375433	553859	564330	534623	592229	539903	392559	462225	590727	356031	658570	639752	740587	626220	647078	557894	646610	438976	572411	304598	410852	440175	725761	552114	435776	609953	383565	489555	544948	361899	650053	429664	254699	491450	725237	428581	451375	644980	625813	522890	616905	421764	364337	426640	530936	586461
Q14008	4	Cytoskeleton-associated protein 5 (Colonic and hepatic tumor overexpressed gene protein) (Ch-TOG)	CKAP5	49928.3	55126.9	75097.9	64190.3	51192.8	63998.7	33286.1	41929.3	26529.8	35416.7	52884	65620	85578.3	41322.5	46631.7	50752.1	52855.2	78062.7	59193.6	58764.7	60051.8	66744.2	85121.6	39879.3	38887.8	82749.8	42268.8	48798.3	50729.5	49915.1	78693	42326	49747.6	64415.5	93616	52658.8	56717.5	64320.9	69700.2	66411.1	40351	69098.9	65284.9	76408.5	117344	67544.6
P35222	14	Catenin beta-1 (Beta-catenin)	CTNNB1	1.05781e+06	1.1936e+06	1.48366e+06	1.18323e+06	1.2963e+06	1.24602e+06	940084	836903	1.16725e+06	790963	1.24678e+06	1.49438e+06	1.83487e+06	1.41185e+06	1.49814e+06	1.23158e+06	879743	1.15325e+06	961069	1.10057e+06	1.30079e+06	1.30184e+06	1.88202e+06	1.07829e+06	890807	1.37009e+06	929464	1.09972e+06	1.28297e+06	1.24655e+06	1.63035e+06	1.00734e+06	488171	1.06984e+06	1.69295e+06	1.02082e+06	1.12567e+06	1.54762e+06	1.25893e+06	1.18237e+06	1.30487e+06	1.05748e+06	1.44845e+06	1.28491e+06	1.60612e+06	1.45602e+06
P31939	10	Bifunctional purine biosynthesis protein ATIC (AICAR transformylase/inosine monophosphate cyclohydrolase) (ATIC) [Cleaved into: Bifunctional purine biosynthesis protein ATIC, N-terminally processed] [Includes: Phosphoribosylaminoimidazolecarboxamide formyltransferase (EC 2.1.2.3) (5-aminoimidazole-4-carboxamide ribonucleotide formyltransferase) (AICAR formyltransferase) (AICAR transformylase); In…	ATIC	503644	595336	514567	455817	665650	599623	574859	445526	717952	484174	726481	850726	903150	744187	804377	851193	604810	855812	736308	589593	541273	506231	978485	579203	672322	772666	666310	506785	716065	944110	741321	634212	437924	674693	990765	683353	574599	748255	651069	814285	830227	608949	763952	592022	625877	453891
Q9UEY8-2	10	Gamma-adducin (Adducin-like protein 70)	ADD3	1.32209e+06	1.69795e+06	1.63782e+06	1.63437e+06	1.57065e+06	1.81408e+06	1.52996e+06	1.15118e+06	1.30593e+06	1.17416e+06	1.86301e+06	1.96089e+06	2.06821e+06	1.81619e+06	2.29562e+06	1.76338e+06	1.08579e+06	1.49044e+06	1.66353e+06	1.09251e+06	1.41646e+06	1.65497e+06	2.03642e+06	1.56036e+06	1.5121e+06	1.89829e+06	1.35887e+06	1.70537e+06	1.85149e+06	1.60502e+06	2.13419e+06	1.53231e+06	751870	1.36591e+06	2.12362e+06	1.33277e+06	1.32814e+06	2.10901e+06	1.50749e+06	1.63665e+06	1.60462e+06	1.69249e+06	1.35852e+06	1.60437e+06	1.82246e+06	1.51661e+06
Q14112	5	Nidogen-2 (NID-2) (Osteonidogen)	NID2	181850	283385	274339	355881	286852	235575	230683	179647	357865	180398	105737	322493	324490	209283	127827	240211	300376	351801	244138	34706.5	96313.4	147660	308099	256131	105030	204902	201700	189972	249735	47400.4	250836	205419	140436	96453.2	139163	229424	148986	280709	62641.4	294695	282245	363156	208868	214602	356740	344145
Q9P2R3-4	9	Rabankyrin-5 (Rank-5) (Ankyrin repeat and FYVE domain-containing protein 1) (Ankyrin repeats hooked to a zinc finger motif)	ANKFY1	326147	327923	362217	274416	317927	318069	250028	225947	311949	201236	378377	353601	403163	299395	280659	374788	213186	204012	336687	313006	325464	303601	384789	305092	341552	218785	251347	242823	279053	258170	342845	381347	107986	323193	376882	203472	200449	692141	279256	319358	335342	301959	321300	315764	268813	307051
Q92823	14	Neuronal cell adhesion molecule (Nr-CAM) (Neuronal surface protein Bravo) (hBravo) (NgCAM-related cell adhesion molecule) (Ng-CAM-related)	NRCAM	859669	1.27818e+06	1.48945e+06	972870	1.41199e+06	1.20993e+06	1.1078e+06	766805	1.3171e+06	691936	1.7237e+06	1.57189e+06	1.71365e+06	1.35393e+06	1.90719e+06	1.6748e+06	839022	1.68206e+06	1.37747e+06	1.65722e+06	1.69455e+06	1.84808e+06	2.49125e+06	949715	819864	1.47307e+06	927862	1.2294e+06	1.6647e+06	1.74045e+06	1.70425e+06	1.10466e+06	890082	1.40903e+06	2.03483e+06	1.17137e+06	1.25623e+06	1.37804e+06	1.76175e+06	1.78386e+06	1.45051e+06	1.20086e+06	2.1279e+06	1.73026e+06	2.05678e+06	1.31563e+06
Q96GW7	12	Brevican core protein (Brain-enriched hyaluronan-binding protein) (BEHAB) (Chondroitin sulfate proteoglycan 7)	BCAN	1.2317e+06	1.61619e+06	1.35254e+06	781200	1.72715e+06	1.42061e+06	1.50554e+06	640520	695124	831597	881538	1.0342e+06	1.17854e+06	795798	924530	1.02056e+06	705543	1.5633e+06	1.69725e+06	1.61845e+06	1.72581e+06	2.10504e+06	1.97765e+06	1.1119e+06	1.76888e+06	1.60985e+06	1.59937e+06	1.04818e+06	1.55076e+06	1.72503e+06	1.33875e+06	1.43574e+06	779428	1.35837e+06	1.44379e+06	971278	1.31135e+06	1.55163e+06	854068	1.99088e+06	1.35396e+06	1.12646e+06	2.07986e+06	1.12953e+06	1.55738e+06	898294
Q08211	4	ATP-dependent RNA helicase A (EC 3.6.4.13) (DEAH box protein 9) (DExH-box helicase 9) (Leukophysin) (LKP) (Nuclear DNA helicase II) (NDH II) (RNA helicase A)	DHX9	34899.6	153501	143677	109312	144181	158974	61206	88174.7	80611.8	61505.7	103693	203707	173188	118097	109688	83511.3	123449	114231	113881	105536	154187	160363	167692	107748	52313.7	128407	101939	93536.5	131632	108586	171912	89511.7	31340.7	94497.2	242182	114697	129172	157681	100800	115286	123648	164359	131875	185357	252742	191837
P10586	3	Receptor-type tyrosine-protein phosphatase F (EC 3.1.3.48) (Leukocyte common antigen related) (LAR)	PTPRF	89795.7	62861.6	56297.2	35039.3	58236.8	73699.1	67753.1	61017.9	37121.6	70722.9	95586.8	123317	90190.1	25796.6	49377.6	75258.8	78935	62805.4	105918	22662.6	28687.4	78294.8	132339	87606.4	74304.2	112634	70189.8	85926.5	84191.2	29588.4	97645	84376.1	55081.4	78897.1	44787.4	67668.9	53401.7	89940.6	97588.4	30165.1	51973	44774.7	108747	133604	107170	48145.6
O95757	13	Heat shock 70 kDa protein 4L (Heat shock 70-related protein APG-1) (Heat-shock protein family A member 4-like protein) (HSPA4-like protein) (Osmotic stress protein 94)	HSPA4L	741670	898397	860228	613809	657285	967052	537897	554987	641973	338482	611820	778794	812733	489734	477001	514394	528012	863046	781121	536859	694280	607154	741949	720805	834730	733344	800446	491791	775170	758861	929360	585557	606499	667408	641649	554338	640621	862526	630169	827829	577942	495113	1.12351e+06	827002	3.57776e+06	499552
Q9UQB3	8	Catenin delta-2 (Delta-catenin) (GT24) (Neural plakophilin-related ARM-repeat protein) (NPRAP) (Neurojungin)	CTNND2	78607.9	106086	111489	124942	183003	130254	71834.2	64707.7	145952	73420.9	131620	162091	250471	217474	179804	182058	152336	162407	55722.6	124035	124932	119548	217313	85301.7	61381	125506	51102.4	140614	147036	153441	152308	60117.3	39691.1	91035.9	200128	92278.4	103780	141400	129662	119348	141733	80775.5	186051	174782	180005	138133
Q99460	8	26S proteasome non-ATPase regulatory subunit 1 (26S proteasome regulatory subunit RPN2) (26S proteasome regulatory subunit S1) (26S proteasome subunit p112)	PSMD1	297828	327062	348508	278439	335809	350014	202667	331989	257166	211563	387405	441637	441950	389253	325305	247310	389838	384051	363666	324916	354511	332456	626417	341620	311778	288504	326877	277566	399032	305572	358139	277512	287537	364301	449873	325967	271411	392898	255603	383228	380796	290348	470384	419530	400577	429156
Q16555	14	Dihydropyrimidinase-related protein 2 (DRP-2) (Collapsin response mediator protein 2) (CRMP-2) (N2A3) (Unc-33-like phosphoprotein 2) (ULIP-2)	DPYSL2	4.70998e+06	7.85716e+06	5.34147e+06	5.68275e+06	9.59714e+06	7.28147e+06	7.51908e+06	5.63248e+06	6.51531e+06	5.59282e+06	8.47446e+06	9.95043e+06	8.58578e+06	7.13264e+06	6.90496e+06	8.18823e+06	5.81624e+06	7.27652e+06	6.8784e+06	7.56804e+06	7.38534e+06	6.95875e+06	1.29825e+07	7.38458e+06	6.76927e+06	6.71046e+06	7.8272e+06	6.88456e+06	7.80881e+06	7.96055e+06	8.45514e+06	7.13567e+06	6.08497e+06	8.21829e+06	1.00095e+07	6.81059e+06	8.60156e+06	7.50949e+06	6.99125e+06	9.57345e+06	8.06267e+06	6.19248e+06	8.16918e+06	6.88662e+06	6.99766e+06	6.92073e+06
P11021	13	Endoplasmic reticulum chaperone BiP (EC 3.6.4.10) (78 kDa glucose-regulated protein) (GRP-78) (Binding-immunoglobulin protein) (BiP) (Heat shock protein 70 family protein 5) (HSP70 family protein 5) (Heat shock protein family A member 5) (Immunoglobulin heavy chain-binding protein)	HSPA5	1.23976e+06	2.00897e+06	1.98017e+06	1.81662e+06	2.01236e+06	2.13035e+06	1.45909e+06	3.18979e+06	1.76238e+06	1.22128e+06	1.57245e+06	1.83837e+06	2.07853e+06	1.40552e+06	1.97669e+06	1.86249e+06	2.33039e+06	2.47447e+06	1.93704e+06	1.53435e+06	2.04293e+06	1.51604e+06	2.77848e+06	2.16675e+06	1.64297e+06	1.54465e+06	1.9052e+06	1.49935e+06	1.70347e+06	1.48536e+06	2.32399e+06	1.42638e+06	3.43095e+06	1.75166e+06	2.30351e+06	1.33094e+06	1.38504e+06	1.92518e+06	1.33155e+06	2.18004e+06	1.84176e+06	2.26688e+06	2.26362e+06	2.35333e+06	2.37536e+06	2.4409e+06
P50990	14	T-complex protein 1 subunit theta (TCP-1-theta) (CCT-theta) (Chaperonin containing T-complex polypeptide 1 subunit 8) (Renal carcinoma antigen NY-REN-15)	CCT8	609517	1.0346e+06	975945	810818	1.14e+06	917877	935308	878035	875601	688297	969141	1.2624e+06	1.02185e+06	892660	914600	958581	1.02667e+06	1.18267e+06	1.14799e+06	1.12729e+06	1.15089e+06	1.10939e+06	1.55237e+06	978920	841880	973550	970340	787373	979964	943572	1.12316e+06	878082	751145	1.10751e+06	1.19298e+06	788739	896913	1.10789e+06	773019	1.20313e+06	983664	957958	1.34587e+06	1.09198e+06	1.24533e+06	1.07279e+06
P32004	8	Neural cell adhesion molecule L1 (N-CAM-L1) (NCAM-L1) (CD antigen CD171)	L1CAM	400997	481092	498821	426503	762748	509449	643396	333348	362018	432664	440086	626355	267079	304498	341454	337122	472639	775761	625960	914569	904132	775709	983100	496930	611511	471728	660135	411688	531129	612200	536367	620762	370947	822273	604055	400736	572126	487186	337211	470143	528209	359633	785397	495943	671803	319689
Q15334	13	Lethal(2) giant larvae protein homolog 1 (LLGL) (DLG4) (Hugl-1) (Human homolog to the D-lgl gene protein)	LLGL1	843199	1.11734e+06	933808	860945	1.14386e+06	1.18451e+06	1.02999e+06	503720	765082	515290	1.12333e+06	1.237e+06	1.08922e+06	898336	1.24735e+06	862884	556438	1.06814e+06	1.1399e+06	822079	1.11087e+06	1.07822e+06	1.42295e+06	921446	1.10981e+06	1.45536e+06	852995	943065	997832	959271	1.19838e+06	857888	324628	874307	1.67217e+06	758079	1.01224e+06	1.46096e+06	856221	1.15513e+06	1.21059e+06	1.01322e+06	977201	968165	1.37171e+06	891843
O60282	8	Kinesin heavy chain isoform 5C (Kinesin heavy chain neuron-specific 2)	KIF5C	562089	655824	531526	449240	716393	502263	636023	591473	626178	633934	781798	976325	770210	807013	593186	552786	744650	523700	565017	855568	447471	686731	813112	494326	228815	530448	493305	573352	604220	663959	664596	470076	416187	639025	1.09447e+06	618907	734958	748511	390283	971126	918211	760381	745629	561675	761881	844999
P00367	17	Glutamate dehydrogenase 1, mitochondrial (GDH 1) (EC 1.4.1.3)	GLUD1	5.56823e+06	7.56314e+06	7.19161e+06	4.62527e+06	6.336e+06	8.67583e+06	6.6243e+06	4.15577e+06	3.69541e+06	2.54217e+06	5.77195e+06	5.66339e+06	5.32473e+06	3.94747e+06	7.05853e+06	6.29983e+06	3.21631e+06	6.46912e+06	7.68096e+06	5.62439e+06	6.64575e+06	7.34553e+06	1.01535e+07	4.22668e+06	6.86838e+06	7.11567e+06	6.89746e+06	5.57454e+06	7.94891e+06	7.44762e+06	7.78789e+06	6.42551e+06	3.6101e+06	6.40584e+06	7.4472e+06	3.85506e+06	5.80383e+06	6.14905e+06	5.145e+06	9.45111e+06	7.43773e+06	6.10762e+06	1.05821e+07	7.25505e+06	9.86729e+06	4.93479e+06
Q7KZF4	8	Staphylococcal nuclease domain-containing protein 1 (EC 3.1.31.1) (100 kDa coactivator) (EBNA2 coactivator p100) (Tudor domain-containing protein 11) (p100 co-activator)	SND1	142560	341377	192262	300184	257793	225650	203010	215206	240789	137777	261015	255267	244710	268045	247700	178886	332140	281032	345976	176569	201612	152394	233311	223348	182103	185179	266299	311735	236253	261845	236047	242435	142115	206761	425412	233517	231989	319237	259056	329458	276540	208211	205231	263781	240332	345108
Q9Y2A7	9	Nck-associated protein 1 (NAP 1) (Membrane-associated protein HEM-2) (p125Nap1)	NCKAP1	210046	403246	400067	308651	366123	381134	240586	233387	213373	175385	345403	416970	366568	345359	295676	265285	210174	375334	284993	367190	283608	338884	562402	224570	257887	306125	398798	285424	351013	328341	409357	279219	84539.6	432875	446495	310630	290805	407557	313741	299965	376602	283439	303756	409049	405978	384868
Q9UBC2-2	6	Epidermal growth factor receptor substrate 15-like 1 (Eps15-related protein) (Eps15R)	EPS15L1	92764	118773	67528.3	92745.3	141610	33806.5	51350.9	81035.9	111092	38752.1	139760	158480	138528	87264.3	105546	145192	97883.8	115952	88726.3	112082	114040	127357	224149	133790	86224.2	128298	95164.9	75368	179080	92631.9	110757	59283.5	62852.9	83130.2	187986	102562	52227.5	108865	105145	162082	123704	64017.1	167721	174309	215581	117216
P17987	14	T-complex protein 1 subunit alpha (TCP-1-alpha) (CCT-alpha)	TCP1	628083	840518	867149	742793	944164	736153	814469	747883	693533	501384	868434	924750	926804	651679	817000	782047	768314	944162	1.0245e+06	775311	912201	909038	1.20904e+06	745077	831272	842072	829576	727639	837395	995565	1.05009e+06	794198	848392	931276	1.01422e+06	672960	704721	916788	604473	994009	787928	673482	1.12301e+06	824809	950785	808004
Q01813	14	ATP-dependent 6-phosphofructokinase, platelet type (ATP-PFK) (PFK-P) (EC 2.7.1.11) (6-phosphofructokinase type C) (Phosphofructo-1-kinase isozyme C) (PFK-C) (Phosphohexokinase)	PFKP	980231	1.22825e+06	1.05362e+06	947219	1.21892e+06	890687	981388	897047	654991	718181	893684	1.20733e+06	753582	814202	686896	656130	849945	1.28351e+06	1.17653e+06	1.18151e+06	1.24223e+06	1.08208e+06	1.54834e+06	838308	1.00883e+06	1.00848e+06	1.28514e+06	1.09006e+06	1.16965e+06	981344	1.20888e+06	1.30101e+06	420846	1.51991e+06	1.17261e+06	914133	978687	1.2137e+06	774424	881731	1.26205e+06	721525	1.13244e+06	956594	1.21615e+06	891360
Q7Z6Z7	6	E3 ubiquitin-protein ligase HUWE1 (EC 2.3.2.26) (ARF-binding protein 1) (ARF-BP1) (HECT, UBA and WWE domain-containing protein 1) (HECT-type E3 ubiquitin transferase HUWE1) (Homologous to E6AP carboxyl terminus homologous protein 9) (HectH9) (Large structure of UREB1) (LASU1) (Mcl-1 ubiquitin ligase E3) (Mule) (Upstream regulatory element-binding protein 1) (URE-B1) (URE-binding protein 1)	HUWE1	192848	115817	155727	142744	94090.3	159400	86847	138814	110987	111812	123346	147722	143720	100298	116300	105601	104548	136225	146738	92391.3	240459	142305	132809	85885.1	77540.9	93695.3	132824	92842.1	122645	118795	135993	156473	144034	212006	138706	83389.9	94075.9	171728	208686	94192.2	88058.6	97658	136480	137636	149463	148430
O14980	10	Exportin-1 (Exp1) (Chromosome region maintenance 1 protein homolog)	XPO1	153574	232800	230396	160748	225367	199166	161189	158224	129421	113766	196748	218344	247359	130811	153113	137607	143218	162446	208566	136507	194309	155572	184606	187153	146208	154658	203376	154007	159938	129661	222706	209780	120299	211524	246998	161361	164330	248052	184315	119718	189585	223515	216935	202379	185731	200083
P06756	8	Integrin alpha-V (Vitronectin receptor) (Vitronectin receptor subunit alpha) (CD antigen CD51) [Cleaved into: Integrin alpha-V heavy chain; Integrin alpha-V light chain]	ITGAV	207735	247776	221977	215107	273863	242444	144702	173115	203444	146479	187396	205375	222438	199902	174379	231020	232821	291497	173568	204679	146849	170581	313340	170637	225890	332193	173830	176017	215734	226132	186824	134532	197811	269594	212211	155560	186795	369446	213828	193260	154785	194713	254461	246801	307793	183450
Q5TZA2	5	Rootletin (Ciliary rootlet coiled-coil protein)	CROCC	177922	381528	271975	116492	373046	220825	205730	366759	470585	256334	388034	440477	337108	448465	216502	403400	419504	286190	180487	239908	286041	210982	516580	205188	108380	310611	249784	303248	284143	261639	488989	293906	361171	184932	459677	247358	238602	303896	305702	248227	272283	367465	380347	239626	337833	405915
P06733	15	Alpha-enolase (EC 4.2.1.11) (2-phospho-D-glycerate hydro-lyase) (C-myc promoter-binding protein) (Enolase 1) (MBP-1) (MPB-1) (Non-neural enolase) (NNE) (Phosphopyruvate hydratase) (Plasminogen-binding protein)	ENO1	6.52816e+06	9.47366e+06	8.27563e+06	7.8412e+06	9.71151e+06	1.01664e+07	8.98997e+06	9.27888e+06	9.86046e+06	5.60209e+06	1.2144e+07	1.1296e+07	1.32249e+07	1.07495e+07	1.02505e+07	1.19729e+07	6.69652e+06	7.43357e+06	7.66867e+06	5.19099e+06	6.45476e+06	7.47656e+06	1.48338e+07	8.76368e+06	8.46392e+06	1.01432e+07	1.01761e+07	9.90474e+06	9.80899e+06	1.00461e+07	9.71995e+06	9.65204e+06	1.00245e+07	8.74887e+06	1.37921e+07	8.80957e+06	7.73728e+06	8.37905e+06	1.00243e+07	1.16381e+07	8.49561e+06	8.33162e+06	1.03582e+07	8.88877e+06	8.25995e+06	8.18652e+06
Q15393	3	Splicing factor 3B subunit 3 (Pre-mRNA-splicing factor SF3b 130 kDa subunit) (SF3b130) (STAF130) (Spliceosome-associated protein 130) (SAP 130)	SF3B3	86580	121052	111159	111386	112567	135900	68248.1	99333.3	89717.5	76426.8	113184	113388	122240	104509	112547	105023	82791.3	129982	135380	113360	93277.1	110946	101152	119014	120355	69290.6	99294.2	122784	65497.2	47809.9	108100	93249.4	100059	95548	148313	49848	127262	140181	45799.6	129962	104624	121799	136908	95625.1	103118	103519
Q96QK1	10	Vacuolar protein sorting-associated protein 35 (hVPS35) (Maternal-embryonic 3) (Vesicle protein sorting 35)	VPS35	463882	310127	683512	421932	618114	312633	249646	569723	288402	381752	750062	392985	383007	664224	704653	329251	420566	685057	634625	540960	654565	619527	981806	400028	396513	540771	703346	619369	660788	521231	830249	632425	333306	760336	719058	540547	539189	713304	657107	390821	697384	219987	664607	634114	835445	517662
O00533-2	4	Neural cell adhesion molecule L1-like protein (Close homolog of L1) [Cleaved into: Processed neural cell adhesion molecule L1-like protein]	CHL1	103264	216968	214133	122368	128195	115045	155693	75631.1	111798	50671.3	179477	182833	244617	92949.3	148537	52233.3	143917	260802	182959	278520	171631	314472	317908	163185	145173	217686	152438	158980	205373	231936	280569	117200	105130	227176	243622	155605	131064	133063	178312	209716	250702	171201	136889	224291	239730	180508
P0DMV9	10	Heat shock 70 kDa protein 1B (Heat shock 70 kDa protein 2) (HSP70-2) (HSP70.2)	HSPA1B	753560	1.49997e+06	1.22869e+06	842415	1.94524e+06	962510	1.21352e+06	1.40977e+06	1.4019e+06	939135	2.36035e+06	2.01313e+06	2.19394e+06	1.74549e+06	1.99257e+06	1.76046e+06	1.60308e+06	1.08921e+06	1.16448e+06	1.11395e+06	1.53077e+06	1.30456e+06	2.22593e+06	1.49151e+06	925337	1.3099e+06	1.11917e+06	1.29681e+06	1.34565e+06	1.40346e+06	2.52741e+06	1.06854e+06	2.97433e+06	1.25792e+06	2.03277e+06	1.40706e+06	1.54088e+06	1.85785e+06	1.58386e+06	1.76742e+06	1.38031e+06	1.00747e+06	2.60596e+06	1.92924e+06	2.02744e+06	1.66832e+06
P13667	4	Protein disulfide-isomerase A4 (EC 5.3.4.1) (Endoplasmic reticulum resident protein 70) (ER protein 70) (ERp70) (Endoplasmic reticulum resident protein 72) (ER protein 72) (ERp-72) (ERp72)	PDIA4	97701.2	134924	75819	58182.9	56860.6	93949	68719.7	96602	88583.2	120748	74851	58145	186170	85612.3	84832.4	87731.2	109610	142009	133379	54948.2	101712	103823	171602	85685.5	110936	71886.7	64421.3	72951.3	93671.5	119215	122730	95720.5	101327	98930.6	83852	52876.7	95727.7	88500.2	123387	108312	78706.1	83616.9	92746.2	112919	96436.7	124219
Q15746	6	Myosin light chain kinase, smooth muscle (MLCK) (smMLCK) (EC 2.7.11.18) (Kinase-related protein) (KRP) (Telokin) [Cleaved into: Myosin light chain kinase, smooth muscle, deglutamylated form]	MYLK	146248	112044	209211	134368	127353	82518.7	180404	90023	89958.3	41070.9	110915	122524	319132	267551	115241	92261.3	78698.2	84159.3	89291.4	281082	314983	102303	340004	235792	51905	241556	76139.7	187321	240189	228563	237432	45652.2	67461.8	87404.4	349217	83783.1	101712	333392	124469	269820	116491	105078	95970.5	106086	322130	153705
A0AVT1	4	Ubiquitin-like modifier-activating enzyme 6 (Ubiquitin-activating enzyme 6) (EC 6.2.1.45) (Monocyte protein 4) (MOP-4) (Ubiquitin-activating enzyme E1-like protein 2) (E1-L2)	UBA6	77054.9	76400.4	38660.3	44056.8	58246.7	17254.3	37367.3	27174.7	38163.1	23104.5	67440.6	66774.4	78868.7	76044.5	54181.1	49528.9	44084.7	66758.9	35236.2	82144	41806.7	94590.4	56653	33307.4	21779.4	28236.7	73167.3	41519.1	71262.1	48043.2	66954.3	39884.9	37094.3	78304.2	104411	48495.5	32983.3	32974.3	48947.9	43825.2	117207	35406.2	60729	64807.5	42012	42282.1
O75083	12	WD repeat-containing protein 1 (Actin-interacting protein 1) (AIP1) (NORI-1)	WDR1	1.46417e+06	2.27289e+06	1.54338e+06	1.49063e+06	1.84124e+06	1.7532e+06	1.36039e+06	1.47035e+06	2.01612e+06	1.09402e+06	2.07457e+06	2.29036e+06	2.32567e+06	2.4335e+06	2.09499e+06	2.12245e+06	1.84549e+06	2.08372e+06	1.94125e+06	1.69283e+06	1.60338e+06	1.60997e+06	2.64648e+06	1.60097e+06	1.6819e+06	2.07372e+06	1.49497e+06	1.69979e+06	1.8846e+06	2.05084e+06	2.10163e+06	1.54037e+06	1.26158e+06	1.7592e+06	2.5656e+06	1.71062e+06	1.51567e+06	1.72247e+06	1.70198e+06	2.10866e+06	1.98972e+06	1.83513e+06	2.15151e+06	1.58779e+06	1.95673e+06	2.16412e+06
O94973	13	AP-2 complex subunit alpha-2 (100 kDa coated vesicle protein C) (Adaptor protein complex AP-2 subunit alpha-2) (Adaptor-related protein complex 2 subunit alpha-2) (Alpha-adaptin C) (Alpha2-adaptin) (Clathrin assembly protein complex 2 alpha-C large chain) (Huntingtin yeast partner J) (Huntingtin-interacting protein 9) (HIP-9) (Huntingtin-interacting protein J) (Plasma membrane adaptor HA2/AP2 ada…	AP2A2	399315	443431	430000	328080	434861	378354	467912	283588	277899	260481	338226	356036	245527	359092	290391	184709	232265	384199	419808	396316	402866	590130	667936	302753	470921	411501	747162	380322	379693	486792	463869	504706	233842	593684	412634	307721	292495	427041	287658	333168	338974	368096	468564	382786	420891	291296
P43304	7	Glycerol-3-phosphate dehydrogenase, mitochondrial (GPD-M) (GPDH-M) (EC 1.1.5.3) (mitohondrial glycerophosphate dehydrogenase gene) (mGDH) (mtGPD)	GPD2	312197	292045	475048	239135	487015	296171	422903	288119	316728	206479	322407	283055	228920	274027	478211	323105	243537	297623	462200	447853	570675	546710	683047	281687	409881	422592	374640	381924	464942	453541	548119	307788	250776	509041	372226	242186	346516	418821	252610	499309	483195	238976	629694	445486	647953	400384
P36776	9	Lon protease homolog, mitochondrial (EC 3.4.21.53) (LONHs) (Lon protease-like protein) (LONP) (Mitochondrial ATP-dependent protease Lon) (Serine protease 15)	LONP1	296785	313502	354549	235935	332824	314030	323302	243946	213790	176677	252943	351959	254077	213193	289627	302298	292528	317498	357704	259196	283528	308654	516479	366807	330470	298072	343864	253407	349315	266813	335073	305182	287841	337528	303217	194523	253660	282712	250318	369468	245040	236630	489744	306393	478735	222659
Q92673	2	Sortilin-related receptor (Low-density lipoprotein receptor relative with 11 ligand-binding repeats) (LDLR relative with 11 ligand-binding repeats) (LR11) (SorLA-1) (Sorting protein-related receptor containing LDLR class A repeats) (SorLA)	SORL1	16464.6	17718.1	27718.5	22791.6	16304.7	30665.3	12190	5272.22	23291.3	13507.6	35188.1	24082.2	31587.3	22611.5	28819.9	22000.4	31790.8	26862.6	17848.7	37070	32850.2	34553.5	36413.9	27669.2	8676.3	24486.6	14853.9	16111.4	26713.1	21099.6	14877.4	9367.51	17067.8	15467.4	48933.3	24736.4	27928.5	34622.4	27434.3	20544.7	37600.1	17447.3	24786.4	39054	47057.4	33746.9
P35606	2	Coatomer subunit beta' (Beta'-coat protein) (Beta'-COP) (p102)	COPB2	34401.6	21350.5	35707.8	19762.6	30676.2	25899	123910	101941	7965.9	65737.9	66662.9	87021.8	73458.1	56262.5	65719.1	19292.3	90378.8	49353.2	66780.3	60691.4	66587.1	69753.9	142273	91921.8	35375.1	68780.7	16094.3	29280.7	27504.1	63254.9	65794.7	8060.68	23402	36763.2	33974.2	7115.42	89259.9	39131.1	85279.6	35932.3	77005.5	93317.4	61562.7	86339.4	26853.1	86261.4
O43301	14	Heat shock 70 kDa protein 12A	HSPA12A	297896	572271	438104	462591	648195	388060	565581	373184	270558	266554	478142	491707	285276	344241	239033	337920	321817	674017	568057	697479	675101	643989	884858	497123	672537	664162	801874	419662	590261	515309	633787	690395	398762	712330	529529	380938	532367	542476	459106	438693	370026	261560	484641	345349	349478	283109
Q15029	4	116 kDa U5 small nuclear ribonucleoprotein component (Elongation factor Tu GTP-binding domain-containing protein 2) (SNU114 homolog) (hSNU114) (U5 snRNP-specific protein, 116 kDa) (U5-116 kDa)	EFTUD2	74803.4	78649	84133.9	88204.4	80036.2	91419.7	70282.6	81531.8	36356.9	64815.2	59536.2	107897	92867.6	111426	83839.6	51945.3	80665.2	115492	87406.2	95339.1	59537.1	51658.7	119403	91854	100486	67269.5	105486	58799.9	81008	60616.7	89147.1	50965.7	30589.7	104036	110212	54830.7	37629.9	85977.5	78494.1	73484.6	111309	104930	101798	80026.4	95323.6	84615.3
P01009	10	Alpha-1-antitrypsin (Alpha-1 protease inhibitor) (Alpha-1-antiproteinase) (Serpin A1) [Cleaved into: Short peptide from AAT (SPAAT)]	SERPINA1	294499	833248	605648	859237	1.18596e+06	910015	482851	833043	705388	795617	905249	1.018e+06	818535	2.18779e+06	704125	1.14094e+06	2.31424e+06	482407	279841	2.48441e+06	1.13958e+06	428021	2.62648e+06	1.60944e+06	706717	713716	826029	764018	496152	464778	765219	1.60036e+06	1.2766e+06	538325	1.00736e+06	2.70097e+06	1.80299e+06	536263	380674	1.67329e+06	1.78876e+06	2.28055e+06	492712	1.11988e+06	728665	4.85647e+06
Q13200	10	26S proteasome non-ATPase regulatory subunit 2 (26S proteasome regulatory subunit RPN1) (26S proteasome regulatory subunit S2) (26S proteasome subunit p97) (Protein 55.11) (Tumor necrosis factor type 1 receptor-associated protein 2)	PSMD2	363550	421060	412091	385916	411370	446858	456853	454191	379632	340509	487799	594458	538725	471805	610872	442514	522720	575860	479872	443115	472311	470157	782667	522947	525193	506689	519500	515508	431383	418646	470382	440072	381038	520289	618171	324904	337838	491616	408446	487014	495068	517102	566931	554765	613673	557604
Q14194-2	1	Dihydropyrimidinase-related protein 1 (DRP-1) (Collapsin response mediator protein 1) (CRMP-1) (Inactive dihydropyrimidinase) (Unc-33-like phosphoprotein 3) (ULIP-3)	CRMP1	59970.8	78505.2	33018	49121.5	91189.3	71756.9	56964.7	35084.4	39656.4	37360.2	46447.7	72142.5	21987.7	12419.6	38829.3	9888.54	8113.45	76955	86755.4	92115	74678.4	98038.1	81303.8	50816.1	59737.9	71425	66751.7	15391.1	79243.1	14751.5	64048.7	58206.6	43300.3	70137.1	77270.6	44261.5	57913	65893.3	39040.6	85853.6	83988.9	59162.4	125657	72320.5	83938.1	34938.7
P50993	8	Sodium/potassium-transporting ATPase subunit alpha-2 (Na(+)/K(+) ATPase alpha-2 subunit) (EC 7.2.2.13) (Sodium pump subunit alpha-2)	ATP1A2	20497.1	38336.6	20538.8	34370.3	16914.9	16773	24935.3	34942.4	29744.4	13823.2	24527.9	14382.3	22402.2	58196.8	31397.9	12652.7	15156.5	20478.2	24605.5	49275.5	9220.19	14265.5	72295	36572.7	26195.8	23006.4	26264.2	15624.6	11141	19696.9	14425	16545.4	76699.6	35362.3	30281.3	23961.9	20618.8	12129.6	23151.8	24340.4	28705.2	13477.1	25928.8	46600.1	29755.1	21688.9
P08238	10	Heat shock protein HSP 90-beta (HSP 90) (Heat shock 84 kDa) (HSP 84) (HSP84)	HSP90AB1	823628	1.24131e+06	1.0015e+06	735633	1.29107e+06	987095	1.00976e+06	1.18624e+06	912950	587069	1.37591e+06	1.38655e+06	1.07341e+06	926727	986240	565215	1.05541e+06	1.23142e+06	1.05883e+06	1.16841e+06	1.52293e+06	1.20029e+06	1.63599e+06	931731	748180	924008	1.21893e+06	915029	904710	1.03671e+06	1.64424e+06	1.08938e+06	953091	1.25571e+06	1.18453e+06	924523	947264	1.01569e+06	943554	966800	1.01802e+06	1.26604e+06	1.69859e+06	1.34348e+06	1.53954e+06	1.01165e+06
Q13423	13	NAD(P) transhydrogenase, mitochondrial (EC 7.1.1.1) (Nicotinamide nucleotide transhydrogenase) (Pyridine nucleotide transhydrogenase)	NNT	344606	789285	850202	564184	546760	820030	618277	315283	343528	182491	835649	985165	577658	510207	801218	475485	848292	965071	891095	579749	666351	1.14425e+06	1.50806e+06	569557	474238	875424	983635	785763	490465	391251	1.02773e+06	799888	439356	1.00988e+06	779547	333690	425905	773829	452557	718114	1.17511e+06	758121	575980	981945	1.26428e+06	983422
P13796	10	Plastin-2 (L-plastin) (LC64P) (Lymphocyte cytosolic protein 1) (LCP-1)	LCP1	131875	212726	238570	308245	359672	380168	120084	923748	175480	276876	300484	231065	280715	286655	224509	206209	267503	199747	143103	126377	294658	133108	236433	224109	169005	179874	151264	208099	197782	142802	134172	317740	158623	288220	342929	128335	149104	190934	128921	248231	231053	377356	174101	203276	163338	353427
P49419	20	Alpha-aminoadipic semialdehyde dehydrogenase (Alpha-AASA dehydrogenase) (EC 1.2.1.31) (Aldehyde dehydrogenase family 7 member A1) (EC 1.2.1.3) (Antiquitin-1) (Betaine aldehyde dehydrogenase) (EC 1.2.1.8) (Delta1-piperideine-6-carboxylate dehydrogenase) (P6c dehydrogenase)	ALDH7A1	2.93451e+06	5.02765e+06	3.85279e+06	3.37267e+06	4.41889e+06	5.49298e+06	3.82926e+06	3.21346e+06	3.9817e+06	2.4982e+06	4.52112e+06	5.16612e+06	4.69111e+06	4.90517e+06	4.33052e+06	4.86124e+06	3.45119e+06	3.30505e+06	4.03622e+06	2.77338e+06	3.91436e+06	4.12993e+06	6.61465e+06	3.78739e+06	3.69624e+06	3.89909e+06	4.52406e+06	3.62372e+06	4.59842e+06	4.27408e+06	4.41269e+06	4.05489e+06	3.05731e+06	3.76949e+06	6.20811e+06	3.80918e+06	4.06703e+06	4.69054e+06	4.57821e+06	4.90725e+06	4.60944e+06	4.21557e+06	4.98214e+06	4.79906e+06	5.06834e+06	3.49217e+06
P12036	14	Neurofilament heavy polypeptide (NF-H) (200 kDa neurofilament protein) (Neurofilament triplet H protein)	NEFH	442207	1.21026e+06	771514	791258	1.64158e+06	978749	1.07593e+06	590729	1.20441e+06	529900	1.14336e+06	1.22005e+06	1.17961e+06	490410	968636	1.24964e+06	678723	1.75459e+06	1.43768e+06	2.0474e+06	2.92606e+06	2.76028e+06	1.65441e+06	1.16428e+06	1.11707e+06	1.27141e+06	908541	818493	1.34952e+06	1.39012e+06	1.03996e+06	607370	968187	899552	1.65028e+06	813168	1.23156e+06	1.44247e+06	632183	1.93248e+06	888363	494790	931871	785370	620731	532989
P12109	11	Collagen alpha-1(VI) chain	COL6A1	587882	1.63503e+06	923378	2.56874e+06	1.30707e+06	1.1078e+06	1.44347e+06	1.25667e+06	1.20372e+06	821425	426300	2.30424e+06	1.49159e+06	4.32985e+06	1.21336e+06	1.94559e+06	3.57721e+06	2.18351e+06	990247	679181	610042	265861	1.69429e+06	2.59521e+06	239357	502176	1.03009e+06	905106	741576	371117	692739	1.06981e+06	1.02735e+06	436254	538373	802116	313090	1.15293e+06	212025	918960	878964	1.73089e+06	1.15978e+06	2.17718e+06	1.10271e+06	2.34924e+06
P43243	10	Matrin-3	MATR3	275690	316748	349603	224098	342532	290833	229664	228148	139940	143913	281522	367351	355244	323859	345851	78304.5	268069	401197	241953	237669	226088	222843	436663	262232	324889	349298	277384	213351	414048	320518	335326	324635	180027	214117	363008	201040	168561	271194	211533	389135	376481	240552	428734	305393	400719	279006
Q5JPE7	5	Nodal modulator 2 (pM5 protein 2)	NOMO2	83093.7	72492	149527	97264	109195	148188	128043	131219	82106.2	108130	176598	201493	80743.4	92042	105305	112165	120124	104062	134569	74512.2	122893	82348.1	193787	125283	93996.3	143937	106289	81672.2	141867	146848	84791.1	110918	207705	86380.2	115456	85332.2	51633.2	200572	46512.7	125016	104069	95708.9	109412	96986.9	117027	119093
Q14974	13	Importin subunit beta-1 (Importin-90) (Karyopherin subunit beta-1) (Nuclear factor p97) (Pore targeting complex 97 kDa subunit) (PTAC97)	KPNB1	863413	1.20534e+06	1.15101e+06	985938	1.31025e+06	1.23952e+06	1.04434e+06	1.17268e+06	939722	729347	1.49214e+06	1.27705e+06	1.49544e+06	1.23738e+06	1.37828e+06	1.03624e+06	969637	1.25489e+06	1.40705e+06	1.02957e+06	1.26e+06	1.3142e+06	1.56657e+06	1.16004e+06	1.11313e+06	1.37123e+06	1.08019e+06	1.08926e+06	1.20911e+06	991600	1.36877e+06	1.08233e+06	669290	1.12738e+06	1.4786e+06	1.13318e+06	993720	1.35683e+06	986022	1.25201e+06	1.36673e+06	1.14331e+06	1.1619e+06	1.41848e+06	1.37507e+06	1.20424e+06
P30153	16	Serine/threonine-protein phosphatase 2A 65 kDa regulatory subunit A alpha isoform (Medium tumor antigen-associated 61 kDa protein) (PP2A subunit A isoform PR65-alpha) (PP2A subunit A isoform R1-alpha)	PPP2R1A	1.47407e+06	1.63267e+06	1.68374e+06	1.16146e+06	2.00493e+06	1.50768e+06	1.55506e+06	1.23859e+06	1.42636e+06	990256	1.56982e+06	1.77432e+06	1.48034e+06	1.26446e+06	1.43305e+06	1.44371e+06	1.3873e+06	2.13345e+06	2.01898e+06	1.79307e+06	2.02374e+06	1.86297e+06	2.44961e+06	1.54613e+06	1.57192e+06	1.7343e+06	1.59768e+06	1.38572e+06	1.75855e+06	1.79813e+06	1.80693e+06	1.3836e+06	1.35771e+06	1.89267e+06	2.01902e+06	1.31353e+06	1.29423e+06	1.68827e+06	1.17521e+06	2.06297e+06	1.75976e+06	1.45522e+06	2.29195e+06	1.62892e+06	2.13315e+06	1.47661e+06
Q92900	2	Regulator of nonsense transcripts 1 (EC 3.6.4.-) (ATP-dependent helicase RENT1) (Nonsense mRNA reducing factor 1) (NORF1) (Up-frameshift suppressor 1 homolog) (hUpf1)	UPF1	68893.3	139285	24835.1	32148.4	116712	28805.7	115538	124238	215532	105462	60855.3	95468	87021.6	149386	176119	175144	66844.4	105339	35319.7	92502	118322	176105	94278.7	28604.8	84630.6	119782	47235.5	122613	139933	143053	185590	96743.8	75186.9	152345	35115.1	37346.3	131636	26808.2	170254	78442.5	54373.4	109043	78023.7	100059	114253	76332.1
Q16363	4	Laminin subunit alpha-4 (Laminin-14 subunit alpha) (Laminin-8 subunit alpha) (Laminin-9 subunit alpha)	LAMA4	103530	185853	78169.6	58517.1	105421	107819	45309.9	89941	19834.7	84161.6	112016	48467.8	43944.1	103537	49687.3	27063.7	109687	167869	41833.1	36467.6	100831	25937.7	47662.6	115042	51250.1	50727.3	120932	59698.6	55955.4	101056	139709	51840.7	34260.3	32885.9	47283.8	31914.7	54767.3	64156.4	57833	154417	56140.3	59530.5	38425.6	39706.6	33731.9	112669
Q13228	15	Methanethiol oxidase (MTO) (EC 1.8.3.4) (56 kDa selenium-binding protein) (SBP56) (SP56) (Selenium-binding protein 1)	SELENBP1	1.2426e+06	1.83721e+06	1.64e+06	1.75641e+06	2.04087e+06	2.40682e+06	1.97596e+06	2.18092e+06	2.04341e+06	1.51823e+06	2.50879e+06	2.29485e+06	4.09375e+06	2.73205e+06	1.82131e+06	2.77487e+06	1.92914e+06	1.5544e+06	1.85705e+06	1.14677e+06	1.09123e+06	977274	2.44022e+06	2.041e+06	1.43575e+06	2.33362e+06	2.56871e+06	2.08989e+06	2.14608e+06	1.72813e+06	1.82523e+06	993982	2.76722e+06	937082	1.79593e+06	1.74226e+06	1.65853e+06	2.21271e+06	1.99208e+06	2.11082e+06	2.04002e+06	2.19388e+06	1.71145e+06	2.24424e+06	1.75446e+06	3.32486e+06
P48643	12	T-complex protein 1 subunit epsilon (TCP-1-epsilon) (CCT-epsilon)	CCT5	431457	658366	657040	538791	764819	406943	569011	519830	569502	403671	678399	730268	622602	557569	549463	675686	617371	794134	781490	504765	860115	716300	1.04939e+06	560064	487187	680932	617169	474254	626599	754397	745059	542315	739282	710767	730042	512309	528513	727486	502991	820964	446907	505257	936673	752340	869425	683979
P36871	13	Phosphoglucomutase-1 (PGM 1) (EC 5.4.2.2) (Glucose phosphomutase 1)	PGM1	657232	1.35037e+06	1.0853e+06	806131	1.15435e+06	1.11978e+06	668479	618904	865170	555346	1.53077e+06	1.31789e+06	1.42084e+06	1.22387e+06	994508	876702	783078	967623	846555	851373	709756	1.11396e+06	1.58782e+06	816105	693063	1.22885e+06	878850	857266	1.32012e+06	1.1388e+06	1.11005e+06	912318	631123	870477	1.61925e+06	880853	996971	992867	1.08915e+06	1.33119e+06	898125	813587	1.814e+06	1.0962e+06	1.85854e+06	1.00935e+06
Q16181	8	Septin-7 (CDC10 protein homolog)	SEPTIN7	741728	889306	907240	783804	911655	968683	1.02166e+06	654484	867182	546676	1.07305e+06	1.11623e+06	1.06929e+06	832294	1.03573e+06	979457	603335	950876	822963	879641	871186	929301	1.60005e+06	902148	868071	969593	938503	945291	955138	1.02946e+06	1.07521e+06	835581	667611	917107	1.09715e+06	763645	949391	988924	873781	1.22363e+06	904645	798269	1.15995e+06	892392	1.07162e+06	761902
P09972	11	Fructose-bisphosphate aldolase C (EC 4.1.2.13) (Brain-type aldolase)	ALDOC	2.30233e+06	2.80448e+06	2.22872e+06	1.72464e+06	2.79396e+06	2.90122e+06	2.71232e+06	1.76897e+06	2.27009e+06	1.53012e+06	2.93985e+06	3.23052e+06	4.1192e+06	3.25316e+06	2.81709e+06	2.89628e+06	1.85459e+06	2.71715e+06	2.62017e+06	2.97717e+06	2.57414e+06	3.01439e+06	4.91937e+06	2.64439e+06	2.13666e+06	2.70955e+06	2.939e+06	2.10764e+06	4.36407e+06	3.15841e+06	2.81895e+06	2.79843e+06	2.27597e+06	2.48854e+06	3.72395e+06	3.14103e+06	2.76192e+06	2.65797e+06	2.69675e+06	4.2181e+06	3.40978e+06	2.84958e+06	5.6384e+06	3.52738e+06	5.6284e+06	2.59246e+06
P00450	10	Ceruloplasmin (EC 1.16.3.1) (Ferroxidase)	CP	124505	179227	244863	411633	259348	288189	170655	397032	310492	305490	468733	347417	417704	406348	355429	377452	399760	234042	89016.2	570674	168515	114467	412683	355658	200540	172933	253591	240341	214202	237356	210086	637861	495606	248422	270779	521684	306403	367779	235010	370563	369859	434353	106912	322354	157792	428139
P55060	10	Exportin-2 (Exp2) (Cellular apoptosis susceptibility protein) (Chromosome segregation 1-like protein) (Importin-alpha re-exporter)	CSE1L	216817	221990	309209	443080	374996	155174	166029	262426	259764	186163	269403	241098	195028	359129	245461	172823	200146	245385	410875	207598	205076	242475	414566	339463	266504	301587	325667	159376	275872	218872	236158	292080	261933	232271	315307	171701	128928	105666	150828	118321	312795	302550	174936	272946	224333	290416
P31948-2	8	Stress-induced-phosphoprotein 1 (STI1) (Hsc70/Hsp90-organizing protein) (Hop) (Renal carcinoma antigen NY-REN-11) (Transformation-sensitive protein IEF SSP 3521)	STIP1	106430	250818	148776	85076.9	102352	138591	298611	274432	230959	58487.5	312344	307869	282735	180540	119051	265507	180064	280005	111926	235577	280597	127528	378052	241566	324454	279072	282195	282499	296298	127478	321087	285663	149384	272975	281780	98216.9	314034	101280	266547	346846	261099	103990	352190	136990	354674	234817
O15294	5	UDP-N-acetylglucosamine--peptide N-acetylglucosaminyltransferase 110 kDa subunit (EC 2.4.1.255) (O-GlcNAc transferase subunit p110) (O-linked N-acetylglucosamine transferase 110 kDa subunit) (OGT)	OGT	53408.8	76674.8	49325.9	47878.3	65340.2	41284	53263.5	38885.7	45722.4	23057.8	51085.9	67018.2	56606.3	41841.2	63338.9	48018.6	50933.7	109724	85302.9	74591.2	90630.5	99454.6	135796	59523.5	59459.6	58567.2	70878.4	53234.9	63754.1	58282.9	68079.6	35196.4	38628.3	56374.1	46391.4	50668.6	193838	78143.6	148742	71530.9	64027.5	55058.6	69329.7	57390.8	105264	56096.4
P16144-3	5	Integrin beta-4 (GP150) (CD antigen CD104)	ITGB4	112946	162768	144380	157671	158387	67863.9	65519.3	86097.1	82674.6	61931.5	105423	169633	161503	105510	136478	105457	77949.6	118342	140359	70883.2	157997	164297	135691	100536	149784	129506	109210	119139	74581.7	136330	132434	131691	54060.9	133548	178626	85216.5	98703.8	191949	63771.4	63253.3	161331	90271.3	169916	145685	132676	173726
O94819	16	Kelch repeat and BTB domain-containing protein 11 (Chronic myelogenous leukemia-associated protein) (Kelch domain-containing protein 7B)	KBTBD11	1.05085e+06	1.25043e+06	994892	972546	1.16132e+06	1.26078e+06	981832	644973	839677	732837	1.21889e+06	1.54931e+06	1.39734e+06	1.40282e+06	1.41776e+06	1.37351e+06	817453	1.03401e+06	914979	905029	1.00876e+06	1.13597e+06	1.63114e+06	1.07315e+06	982959	1.10818e+06	889669	952127	1.41468e+06	1.1679e+06	1.37572e+06	998908	771894	1.01981e+06	1.44804e+06	1.0218e+06	964658	1.40188e+06	969786	1.26108e+06	1.19555e+06	1.10145e+06	1.14263e+06	1.182e+06	1.4415e+06	1.08946e+06
P21399	8	Cytoplasmic aconitate hydratase (Aconitase) (EC 4.2.1.3) (Citrate hydro-lyase) (Ferritin repressor protein) (Iron regulatory protein 1) (IRP1) (Iron-responsive element-binding protein 1) (IRE-BP 1)	ACO1	243828	275319	284372	197821	335642	281671	322164	258065	249151	195359	286643	446883	596539	477071	429018	376743	284359	346800	300184	269158	237119	215171	657748	405294	253963	298007	301724	359240	328284	317447	274575	322536	362085	230633	475989	268545	307707	254422	332796	381536	324844	329772	404705	437746	490841	317865
Q9NZM1	3	Myoferlin (Fer-1-like protein 3)	MYOF	18291.4	20472.3	12535.2	62975.6	14946.7	28131	31138	30677.9	31107.5	16074.6	15869.8	18081.6	18448.4	34178.5	47425.4	40519	41970.8	22501.9	10286.5	18371.5	21535.3	11396.8	34216.7	36740.8	27381.1	22481.2	37356.5	26844.8	20700.9	35390.1	23036.5	31382.8	9734.16	12371.1	32986.8	9748.87	14075.1	11301.3	30280.3	30444.7	18660.3	13683.6	24623.6	40811	26152.7	23943.2
P25705	14	ATP synthase subunit alpha, mitochondrial (ATP synthase F1 subunit alpha)	ATP5F1A	9.07578e+06	9.19714e+06	1.03305e+07	6.4218e+06	9.54522e+06	7.37765e+06	8.35658e+06	5.42221e+06	5.568e+06	4.39538e+06	6.23553e+06	8.1769e+06	5.9313e+06	5.86654e+06	6.54832e+06	6.39012e+06	7.62236e+06	1.15392e+07	1.07225e+07	9.36729e+06	8.36545e+06	9.51498e+06	1.48594e+07	8.60328e+06	9.54581e+06	8.6359e+06	9.36499e+06	7.53516e+06	1.06512e+07	1.03005e+07	9.09622e+06	8.2929e+06	9.49667e+06	1.06738e+07	8.25906e+06	6.18919e+06	6.39979e+06	9.2339e+06	5.67299e+06	9.97317e+06	8.92068e+06	5.9076e+06	1.34323e+07	8.74288e+06	1.24589e+07	6.72362e+06
P30622	6	CAP-Gly domain-containing linker protein 1 (Cytoplasmic linker protein 1) (Cytoplasmic linker protein 170 alpha-2) (CLIP-170) (Reed-Sternberg intermediate filament-associated protein) (Restin)	CLIP1	107399	152617	92575.3	97322.7	144443	69984.3	48001.3	109173	113402	107139	138054	141664	145072	97931.7	83248.5	98660.2	77666.4	187419	79139.4	62919.7	114583	79897.7	201478	112721	51308.2	130006	128075	114451	85243.4	51495.1	92659.2	130477	128221	66755.7	135969	98848.4	48169.7	137687	58036.2	79524.2	133022	106130	112499	77892.1	143917	113373
P63261	5	Actin, cytoplasmic 2 (Gamma-actin) [Cleaved into: Actin, cytoplasmic 2, N-terminally processed]	ACTG1	3.94519e+06	5.08528e+06	5.04226e+06	4.65373e+06	5.63397e+06	5.3447e+06	4.97673e+06	5.29175e+06	4.30015e+06	3.06375e+06	4.41142e+06	4.55446e+06	4.76521e+06	4.60575e+06	4.63367e+06	4.22888e+06	3.33189e+06	5.23247e+06	6.27067e+06	3.82373e+06	5.60442e+06	5.22711e+06	6.79312e+06	5.13317e+06	5.29077e+06	5.31241e+06	5.22135e+06	4.37073e+06	4.41964e+06	4.63718e+06	4.77184e+06	4.56188e+06	4.30725e+06	5.49994e+06	5.13478e+06	3.34043e+06	3.69756e+06	5.38184e+06	3.93248e+06	5.17938e+06	4.13513e+06	4.4732e+06	5.45857e+06	4.53986e+06	5.31925e+06	4.82363e+06
P35609-2	7	Alpha-actinin-2 (Alpha-actinin skeletal muscle isoform 2) (F-actin cross-linking protein)	ACTN2	103583	79156.4	104065	74575.3	138526	88063.1	180110	64227.3	48321.5	102430	260082	256852	65018.4	105554	79653.3	58064.8	69182.2	183069	101843	147350	242980	117848	286828	87583.7	101419	92199.8	151493	111054	133880	203248	145211	93191.4	122677	173840	109892	175167	140647	101496	104046	117471	100443	70164.1	162618	75669.8	139303	197360
Q96JE9	6	Microtubule-associated protein 6 (MAP-6) (Stable tubule-only polypeptide) (STOP)	MAP6	205669	362662	227174	263275	540207	219262	210120	151738	206634	94445.8	307018	483716	165334	191428	237464	260091	213927	401008	232932	623124	532910	444476	509385	220584	170220	343366	269481	177041	401815	417967	455759	175289	190591	301903	522708	178889	303422	316966	220213	452356	345279	153952	711994	328729	466616	222997
Q8IVF2	3	Protein AHNAK2	AHNAK2	49910	87427.5	69703.4	102707	127576	87099.2	59419.4	64896.6	70487.4	62549	141969	139808	62614.7	209386	68407.9	133952	119261	104898	120520	59583.3	71893.7	73721.3	83031.4	67684.4	52893.3	49135.3	110702	141236	59446.9	174654	85349.7	59133.4	181982	74712	62794.3	183273	103627	102591	65558.8	134492	106192	108027	52515.1	112284	53838.7	201568
Q9BPU6	16	Dihydropyrimidinase-related protein 5 (DRP-5) (CRMP3-associated molecule) (CRAM) (Collapsin response mediator protein 5) (CRMP-5) (UNC33-like phosphoprotein 6) (ULIP-6)	DPYSL5	648466	1.6082e+06	1.25738e+06	965173	2.21984e+06	1.47515e+06	1.33138e+06	448496	897698	796162	1.08689e+06	1.39531e+06	817852	789653	716077	959005	842408	1.61478e+06	1.72217e+06	2.14662e+06	2.12404e+06	2.62698e+06	1.71328e+06	1.04278e+06	1.01971e+06	1.29632e+06	1.26228e+06	925370	1.32637e+06	1.12396e+06	1.01853e+06	979400	843722	1.2659e+06	1.9464e+06	1.01636e+06	1.47902e+06	1.56759e+06	734973	1.47106e+06	1.69889e+06	949706	2.67403e+06	1.16073e+06	2.12346e+06	553193
P17252	6	Protein kinase C alpha type (PKC-A) (PKC-alpha) (EC 2.7.11.13)	PRKCA	408832	572793	625324	511884	499553	526199	417630	377906	359426	257364	518820	587414	744636	663120	683784	381355	377308	502767	531030	401213	495547	475495	737394	386651	460590	568466	430234	561776	563041	458599	625074	548886	237746	492325	733668	400580	423682	633434	534026	469759	567057	524175	403157	514484	594577	552275
Q08378	1	Golgin subfamily A member 3 (Golgi complex-associated protein of 170 kDa) (GCP170) (Golgin-160)	GOLGA3	10436.6	42261	13486.1	30138.7	33921.3	25088.9	21488.3	10853.1	34279.2	11539.2	19462.9	23806.5	29525.2	25883	23274.4	30613	39939.3	22343.3	29391.8	25002.9	27378.4	28884.2	36316.7	30822.2	10643	16744.7	27087.1	21695.2	18755.2	21040.2	21314.7	18871	28813.2	15593.1	29115.7	16904.5	15581.2	24023.5	16020.6	28988.2	31518.6	23193.8	6613.21	33708	20857.8	36506.5
Q4V328	6	GRIP1-associated protein 1 (GRASP-1) [Cleaved into: GRASP-1 C-terminal chain (30kDa C-terminus form)]	GRIPAP1	956203	50888.5	2.07329e+06	1.30268e+06	1.3307e+06	1.50569e+06	73026.9	967576	75025.3	376600	58077.6	1.3989e+06	1.91056e+06	88885.3	2.27856e+06	1.9579e+06	494486	135001	1.61479e+06	606523	1.51337e+06	1.69687e+06	165866	1.33649e+06	1.89115e+06	1.67689e+06	865440	2.11242e+06	97955.1	2.31793e+06	106509	895430	1.24761e+06	121550	1.90243e+06	49691	1.40495e+06	1.42964e+06	3.23965e+06	2.06574e+06	893273	677644	1.69679e+06	1.29951e+06	1.44594e+06	78723
Q13085	2	Acetyl-CoA carboxylase 1 (ACC1) (EC 6.4.1.2) (Acetyl-Coenzyme A carboxylase alpha) (ACC-alpha)	ACACA	38324.8	54592.1	45682.1	25850	41467.8	11456	25503.1	78286.7	75032.2	16828.8	62381.7	44476.8	80592.1	35254.6	66510.4	63173.4	35323	24920	27534.4	28267.2	13323.2	36225.8	16017.6	56155.2	45118.3	21347.4	69222.2	13470.1	56368.8	56344	57185.5	69424.6	54197.7	58326.9	68423.5	53225	60218.1	59331.3	66649	76651.4	69252.2	53763.6	15430.5	25326.5	20406.3	59535.3
P13010	11	X-ray repair cross-complementing protein 5 (EC 3.6.4.-) (86 kDa subunit of Ku antigen) (ATP-dependent DNA helicase 2 subunit 2) (ATP-dependent DNA helicase II 80 kDa subunit) (CTC box-binding factor 85 kDa subunit) (CTC85) (CTCBF) (DNA repair protein XRCC5) (Ku80) (Ku86) (Lupus Ku autoantigen protein p86) (Nuclear factor IV) (Thyroid-lupus autoantigen) (TLAA) (X-ray repair complementing defective…	XRCC5	165659	394568	419505	364253	247507	528115	244500	281275	160474	170528	423802	329696	289965	260007	309896	250158	349711	242467	464016	349994	183014	320226	434337	237423	332929	385238	304373	287037	498525	231889	540666	321971	98587	349278	326198	219162	275620	237290	167932	261598	306457	556072	470875	511385	561963	395407
Q9UM54-2	4	Unconventional myosin-VI (Unconventional myosin-6)	MYO6	48398.9	60668.2	72307.7	71731.3	73675.6	62820	53745.2	72611.9	65650.1	95141.7	20229.8	60201	86270.1	114492	68127.1	64365.6	36976.7	94806.4	97549.9	53884.6	63315.5	66275.8	68328.1	43525.6	41384.1	39445.5	85863.1	107457	76128.3	71701.3	60954.2	129337	34337.8	45563.5	71311	90964.9	56684.1	70048.3	38469.8	100031	119026	86878	80474.1	67041.4	129914	93997.2
Q96AC1	8	Fermitin family homolog 2 (Kindlin-2) (Mitogen-inducible gene 2 protein) (MIG-2) (Pleckstrin homology domain-containing family C member 1) (PH domain-containing family C member 1)	FERMT2	156641	320029	225593	270743	253433	314593	205368	227201	170758	122318	259434	289315	355394	330727	199672	214808	277558	205279	186620	142713	141790	214450	427843	196531	195553	249601	216059	201909	236773	161325	256764	270552	75843.3	204375	339066	210237	213629	254226	204044	284261	301692	264253	164830	260170	330947	379351
P21281	17	V-type proton ATPase subunit B, brain isoform (V-ATPase subunit B 2) (Endomembrane proton pump 58 kDa subunit) (HO57) (Vacuolar proton pump subunit B 2)	ATP6V1B2	3.11469e+06	2.92477e+06	3.05155e+06	2.07774e+06	3.91555e+06	2.48778e+06	3.65662e+06	2.1242e+06	2.18275e+06	2.04467e+06	2.36775e+06	3.14441e+06	1.80672e+06	1.92169e+06	2.05393e+06	2.29121e+06	2.32929e+06	3.93002e+06	3.77877e+06	3.81853e+06	3.54316e+06	3.16938e+06	5.81928e+06	3.12957e+06	3.54079e+06	3.044e+06	3.89868e+06	2.41157e+06	3.22228e+06	3.37669e+06	3.10792e+06	3.36048e+06	2.43653e+06	4.30401e+06	3.35785e+06	2.26872e+06	2.63725e+06	2.90373e+06	1.89585e+06	3.56798e+06	3.045e+06	2.2686e+06	4.20441e+06	2.41035e+06	3.54979e+06	1.94992e+06
O95741	10	Copine-6 (Copine VI) (Neuronal-copine) (N-copine)	CPNE6	467350	509527	687293	395029	547345	452360	411364	231430	280700	211912	415796	506855	340554	310466	452064	429587	249703	506200	682786	423630	406397	386310	638646	478905	574116	494491	377186	433452	678772	460270	520967	468406	316028	452292	629870	291568	382097	375660	475151	691101	538712	463931	900907	548068	777273	352885
P07355-2	19	Annexin A2 (Annexin II) (Annexin-2) (Calpactin I heavy chain) (Calpactin-1 heavy chain) (Chromobindin-8) (Lipocortin II) (Placental anticoagulant protein IV) (PAP-IV) (Protein I) (p36)	ANXA2	1.29422e+06	3.30634e+06	4.47303e+06	5.63282e+06	2.66179e+06	5.15373e+06	2.93727e+06	2.72322e+06	4.57045e+06	1.50398e+06	5.51885e+06	6.30584e+06	8.06538e+06	6.17089e+06	5.3563e+06	7.07744e+06	6.49196e+06	4.29592e+06	4.08702e+06	1.24206e+06	2.87535e+06	2.6763e+06	5.71012e+06	4.69915e+06	2.72626e+06	3.38269e+06	3.08892e+06	4.86849e+06	2.80527e+06	1.99991e+06	3.83476e+06	2.57435e+06	3.60975e+06	3.36819e+06	4.7774e+06	2.25749e+06	2.24511e+06	4.23678e+06	5.56183e+06	2.74331e+06	2.97094e+06	3.59515e+06	1.25595e+06	4.3928e+06	3.13468e+06	6.34992e+06
P14543	11	Nidogen-1 (NID-1) (Entactin)	NID1	364336	632849	464732	862561	496036	511101	391226	373733	486866	375862	482983	699334	654401	824021	489484	738803	1.00332e+06	597372	387436	326916	444682	314566	783191	687226	207621	308664	280574	428082	446232	360700	337309	357619	418495	570487	557708	411796	275030	442355	295124	525246	366905	620516	408639	516843	520502	1.05329e+06
O15394	7	Neural cell adhesion molecule 2 (N-CAM-2) (NCAM-2)	NCAM2	215187	308431	357475	270267	345227	201319	193616	201417	132954	203428	210350	304862	308616	148009	158304	104254	188731	430379	317855	384216	377140	291028	414761	214933	109287	290163	263534	168602	255602	247289	359491	146382	88407.2	417620	382076	215196	158574	354856	173500	165564	277959	232732	338142	261510	288518	275600
P06576	18	ATP synthase subunit beta, mitochondrial (EC 7.1.2.2) (ATP synthase F1 subunit beta)	ATP5F1B	1.81076e+07	1.69826e+07	2.00033e+07	1.43265e+07	2.02119e+07	1.57178e+07	1.92916e+07	1.3056e+07	1.3986e+07	1.23772e+07	1.29616e+07	1.704e+07	1.27656e+07	1.1105e+07	1.43268e+07	1.54089e+07	1.75345e+07	2.28123e+07	2.17908e+07	1.94564e+07	2.04596e+07	1.79336e+07	3.22237e+07	2.00614e+07	2.03171e+07	1.74714e+07	2.05847e+07	1.51108e+07	2.09664e+07	1.96373e+07	1.8125e+07	1.51753e+07	1.96701e+07	2.05789e+07	1.90043e+07	1.20608e+07	1.36505e+07	1.76083e+07	1.15125e+07	2.06772e+07	1.72642e+07	1.39708e+07	2.42687e+07	1.65851e+07	2.45924e+07	1.4653e+07
P05091	13	Aldehyde dehydrogenase, mitochondrial (EC 1.2.1.3) (ALDH class 2) (ALDH-E2) (ALDHI)	ALDH2	2.14716e+06	3.25661e+06	3.05172e+06	2.38895e+06	3.01164e+06	4.07033e+06	3.37351e+06	2.96718e+06	2.98999e+06	2.53447e+06	2.63201e+06	2.88066e+06	3.04731e+06	2.52075e+06	3.26447e+06	3.4229e+06	3.53683e+06	2.62957e+06	3.26031e+06	2.29308e+06	2.67413e+06	2.55765e+06	5.03509e+06	4.23163e+06	2.85003e+06	2.60819e+06	3.31579e+06	2.65527e+06	3.22105e+06	2.69241e+06	2.90482e+06	2.65725e+06	3.77822e+06	2.61743e+06	5.1308e+06	2.35585e+06	2.75643e+06	2.8292e+06	2.14938e+06	3.82125e+06	3.19001e+06	3.33693e+06	3.26382e+06	3.68925e+06	4.24908e+06	3.7171e+06
Q02252	17	Methylmalonate-semialdehyde dehydrogenase [acylating], mitochondrial (MMSDH) (Malonate-semialdehyde dehydrogenase [acylating]) (EC 1.2.1.18) (EC 1.2.1.27) (Aldehyde dehydrogenase family 6 member A1)	ALDH6A1	3.09599e+06	3.1442e+06	3.82729e+06	2.51419e+06	3.00857e+06	3.68537e+06	3.47197e+06	2.71557e+06	2.32313e+06	1.99143e+06	3.43087e+06	3.28818e+06	3.40834e+06	2.89919e+06	3.93351e+06	3.42417e+06	3.13546e+06	3.17724e+06	3.59838e+06	2.83679e+06	3.05264e+06	3.12987e+06	5.0545e+06	3.2682e+06	2.71438e+06	3.08106e+06	3.74053e+06	3.03638e+06	3.62459e+06	3.23337e+06	3.88092e+06	2.78844e+06	3.48352e+06	2.77622e+06	3.21463e+06	2.39504e+06	2.87991e+06	3.4054e+06	2.70798e+06	3.86352e+06	3.94966e+06	3.6625e+06	4.90257e+06	4.27674e+06	5.38309e+06	3.65492e+06
Q9UBB6	13	Neurochondrin	NCDN	909927	888859	707693	379784	712064	685898	499862	385660	280981	385230	447835	641350	368422	448448	368066	329024	329025	695089	618620	760400	998869	784941	967682	520950	642961	632853	1.00212e+06	492504	892137	625995	647238	813838	245663	959302	620142	454925	603186	639066	453880	670548	732556	504553	1.07797e+06	680286	1.08414e+06	362114
P17600	14	Synapsin-1 (Brain protein 4.1) (Synapsin I)	SYN1	1.91183e+06	1.8464e+06	1.99353e+06	1.0738e+06	2.39893e+06	1.01548e+06	1.71226e+06	606600	620634	1.00572e+06	941031	1.89382e+06	723518	1.19922e+06	915721	667798	2.04512e+06	2.99452e+06	1.38556e+06	3.49136e+06	1.47866e+06	2.1582e+06	4.04437e+06	1.37882e+06	1.4009e+06	1.27513e+06	2.28256e+06	1.55515e+06	2.14383e+06	2.30056e+06	2.39988e+06	1.83553e+06	794747	3.59471e+06	1.30962e+06	1.81227e+06	1.54453e+06	1.54189e+06	1.089e+06	1.83884e+06	2.49035e+06	1.57242e+06	4.22592e+06	2.20657e+06	2.87154e+06	1.24e+06
P52272-2	12	Heterogeneous nuclear ribonucleoprotein M (hnRNP M)	HNRNPM	768223	851099	562947	653038	826485	703101	530544	605165	548854	465497	659438	933136	865608	832012	711774	754180	1.02647e+06	1.01981e+06	787269	901015	767171	815251	904392	810311	554528	523684	545870	544997	815437	692256	767796	615800	760228	684081	815237	448481	465978	712161	493489	912914	953347	917933	1.265e+06	1.10056e+06	1.16155e+06	823856
P51178-2	1	1-phosphatidylinositol 4,5-bisphosphate phosphodiesterase delta-1 (EC 3.1.4.11) (Phosphoinositide phospholipase C-delta-1) (Phospholipase C-III) (PLC-III) (Phospholipase C-delta-1) (PLC-delta-1)	PLCD1	65789	68908.5	12537.2	15621.3	84698.6	71877.5	82803.9	68277.2	75757.5	57004.2	17290.4	21788.1	52704.8	15022.1	10998	77277.5	55059.3	69804.7	69113.1	49958	7830.05	20767.8	106815	6119.22	20534.1	26188.6	8414.14	6571.87	71908.2	18587	9615.98	72911.4	52742.4	90928.2	7532.51	8036.07	23516.1	5232.32	11754.7	8465.74	78204.4	63481.7	36122.9	2453.32	10863	16540.4
Q03252	9	Lamin-B2	LMNB2	475771	593517	679055	508520	353919	550490	292331	273935	449322	291409	536803	758975	539395	671738	625412	675372	570629	747758	627369	511772	523561	353274	710724	695600	270831	494363	375641	334895	755009	402563	515326	316824	617996	419964	503742	255376	340778	517641	267475	569542	489800	592855	1.01373e+06	546031	820668	677996
Q00839	8	Heterogeneous nuclear ribonucleoprotein U (hnRNP U) (GRIP120) (Nuclear p120 ribonucleoprotein) (Scaffold-attachment factor A) (SAF-A) (p120) (pp120)	HNRNPU	494688	531328	368273	511766	338929	592905	443215	395747	371769	330710	354392	599245	371078	570062	454039	113544	563255	440629	483168	344051	429920	456824	667798	324068	385903	369172	298319	312793	574794	314483	515498	391662	145762	412775	480966	281811	305428	568971	283845	463495	544101	584243	555948	598957	562674	532236
Q9Y6U3	7	Adseverin (Scinderin)	SCIN	70770.9	186612	145213	111825	230374	260632	70538.5	261304	114268	125467	141902	99085.5	277397	210531	177164	103313	195247	107729	154971	212909	195660	81140.7	200161	123624	117818	81706.8	61446.6	98384.3	66364.3	128437	135694	106025	104835	128826	212769	71224.6	132091	161330	138119	187095	193224	135270	89256.9	126677	158654	217632
O43592	2	Exportin-T (Exportin(tRNA)) (tRNA exportin)	XPOT	16945.5	26239.3	23656.3	22392.3	26478.8	28274.3	5938.11	27544.4	29785.1	17105.3	48523.9	32756.7	55097.4	40326.5	37154.1	21825.4	19162.3	25190.3	19099.7	25904.4	30661.2	17546.3	46547.1	29804.7	4663.66	22496.2	15783.7	34040.5	23007.3	31763.6	35997.7	16913.2	24772.6	14474.6	40118.7	41074.7	36011.7	20182.2	11993.6	22318.5	24132.9	26197.1	22467.1	31041.4	26803.2	36267
P49418	7	Amphiphysin	AMPH	204755	300022	233746	161729	322385	216837	267610	126903	185061	128045	182314	289385	143026	158365	160263	308324	166599	273018	296321	265253	223045	267425	554879	226155	336999	198459	300016	197475	301895	295279	309466	232119	239809	336446	264247	211569	238270	221845	132984	285629	243079	181363	449536	198351	337478	137043
Q7Z4S6	7	Kinesin-like protein KIF21A (Kinesin-like protein KIF2) (Renal carcinoma antigen NY-REN-62)	KIF21A	112875	110704	126086	67979.9	101500	77532.6	100883	59532.3	88191.6	69169.7	91222.1	92041.7	87342.3	95020	96922.7	80522.7	59041.3	85001.9	141706	81937.7	132514	198413	127724	64408.1	103845	116476	69553.9	111489	140886	125869	112537	70082.8	81911.7	125077	137008	108783	126058	90929.7	131956	91005.4	105871	67711	172908	88455.8	96346.4	69636.2
P48147	4	Prolyl endopeptidase (PE) (EC 3.4.21.26) (Post-proline cleaving enzyme)	PREP	115606	134024	94929.9	91707.2	84781.8	123450	146487	136920	80397.3	110829	153554	164390	130353	133124	88116	57507.8	114802	133083	140061	98099.3	113205	114539	238856	129927	143607	113850	175540	113061	133315	109882	142101	173782	64483.5	146016	187450	150044	122889	126886	73890.1	145988	176422	133648	144378	108429	124942	171183
Q27J81	7	Inverted formin-2 (HBEBP2-binding protein C)	INF2	86548.8	92884.6	83488.7	126386	178916	151841	183577	136981	51280.8	151393	184201	112066	76951.7	109184	74318	95126.6	423950	277113	88492	78617	94536.7	89910.1	202057	209703	110999	108410	100191	97763.3	94368.2	88438.6	101645	258638	146491	73381.6	153637	198478	112523	84064.3	204326	88127.4	184660	72443.3	46762.8	70658.4	76342.5	110658
P28838	18	Cytosol aminopeptidase (EC 3.4.11.1) (Cysteinylglycine-S-conjugate dipeptidase) (EC 3.4.13.23) (Leucine aminopeptidase 3) (LAP-3) (Leucyl aminopeptidase) (Peptidase S) (Proline aminopeptidase) (EC 3.4.11.5) (Prolyl aminopeptidase)	LAP3	1.00452e+06	1.63476e+06	1.63414e+06	1.17405e+06	1.94067e+06	2.49752e+06	1.69707e+06	5.4739e+06	1.68325e+06	1.1238e+06	1.681e+06	2.04117e+06	3.38857e+06	2.18403e+06	2.04228e+06	2.16836e+06	1.57757e+06	1.36127e+06	1.44201e+06	1.19674e+06	2.18067e+06	1.37994e+06	2.16261e+06	1.93974e+06	1.31549e+06	1.54658e+06	1.53713e+06	1.4586e+06	1.69334e+06	1.84455e+06	1.42692e+06	1.58585e+06	1.61538e+06	1.1657e+06	3.77683e+06	1.39232e+06	1.169e+06	1.61437e+06	1.77257e+06	2.54781e+06	2.21829e+06	1.83011e+06	2.0347e+06	1.7911e+06	1.79145e+06	2.23096e+06
P40763	6	Signal transducer and activator of transcription 3 (Acute-phase response factor)	STAT3	62764.7	297267	74425	275517	301997	69529.4	92321.3	69029.9	315157	104527	75972.3	96477	441759	341688	87232.5	45912.7	59848.2	64744.3	287598	85738.1	60883.3	159541	75677.3	70196	86588.7	91505.1	341530	102139	337664	357413	90923.2	90661.1	119796	137550	81885.2	87524.7	260779	68425.6	72279.8	77320.1	293575	280751	84554.8	70254.9	273377	96944.7
Q9HBL0	5	Tensin-1	TNS1	67886.4	184460	49186.8	168090	135418	45565.9	81241.5	68905.8	71847.6	48643.7	114703	151941	110242	244265	89245.1	123114	260549	143158	55032.1	31421.6	59444.1	69553.1	182648	138597	79741.7	64595.2	69093.8	58020	104091	109166	98898.9	69880.9	88479.6	35390.6	95766.3	88205.3	79981.8	103786	42365.4	73568.5	64692.7	114851	44964.7	118955	129926	199358
P49368	14	T-complex protein 1 subunit gamma (TCP-1-gamma) (CCT-gamma) (hTRiC5)	CCT3	1.01959e+06	1.4168e+06	1.37464e+06	1.17755e+06	1.4056e+06	1.26328e+06	1.42956e+06	1.24561e+06	1.15026e+06	889317	1.44922e+06	1.54127e+06	1.41237e+06	1.29183e+06	1.24913e+06	1.00726e+06	1.37947e+06	1.56358e+06	1.65394e+06	1.43112e+06	1.41438e+06	1.41925e+06	2.16015e+06	1.38847e+06	1.45737e+06	1.34106e+06	1.4296e+06	1.12304e+06	1.34128e+06	1.57866e+06	1.64676e+06	1.29611e+06	969539	1.62581e+06	1.57693e+06	1.1032e+06	1.18532e+06	1.49127e+06	1.08198e+06	1.58122e+06	1.47955e+06	1.30697e+06	1.81119e+06	1.3798e+06	1.56901e+06	1.44536e+06
P52306-5	2	Rap1 GTPase-GDP dissociation stimulator 1 (Exchange factor smgGDS) (SMG GDS protein) (SMG P21 stimulatory GDP/GTP exchange protein)	RAP1GDS1	82730.8	90180.9	64490	52169.3	93259.6	91658.6	81118.1	67009.7	80918.5	58042.6	83896.4	105638	76606.1	91752.5	100501	145264	74037.5	111059	109683	116475	105042	125832	113998	68171.2	75167.7	102425	77828.2	67739.9	106907	80334.9	85336.6	71075.9	47864.9	90804.9	106572	178508	92754.5	125354	100183	90330.1	111925	88017.1	127608	102809	144244	87589.5
P23471	8	Receptor-type tyrosine-protein phosphatase zeta (R-PTP-zeta) (EC 3.1.3.48) (Protein-tyrosine phosphatase receptor type Z polypeptide 1) (Protein-tyrosine phosphatase receptor type Z polypeptide 2) (R-PTP-zeta-2)	PTPRZ1	1.05844e+06	1.45297e+06	1.63e+06	785019	1.78557e+06	1.38998e+06	1.05736e+06	634241	799492	640180	898163	978648	992932	815212	969075	948771	647650	1.50203e+06	1.43836e+06	1.48528e+06	1.81724e+06	2.04632e+06	1.93839e+06	1.12492e+06	1.22233e+06	1.47456e+06	1.22818e+06	1.22449e+06	1.68018e+06	1.56514e+06	1.32922e+06	1.10055e+06	584397	1.35122e+06	1.63888e+06	887701	1.10438e+06	1.38947e+06	1.11731e+06	1.90434e+06	1.39939e+06	1.00064e+06	2.17337e+06	1.30723e+06	1.78925e+06	816542
P26639	6	Threonine--tRNA ligase 1, cytoplasmic (EC 6.1.1.3) (Threonyl-tRNA synthetase) (ThrRS) (Threonyl-tRNA synthetase 1)	TARS1	127617	144406	171379	160181	207558	206102	265584	156906	123837	122090	191306	204843	162172	154558	175847	140768	61406.3	109715	136757	97048.7	115304	178168	230608	151779	137761	181520	143735	131957	149213	136279	166712	125015	142457	185348	239333	111141	105116	179260	199628	166919	192644	153009	153279	137951	204647	134336
P27824	7	Calnexin (IP90) (Major histocompatibility complex class I antigen-binding protein p88) (p90)	CANX	238517	729448	776099	986086	591068	929177	420688	422838	518584	298300	837400	788997	1.09585e+06	327386	670974	401212	731130	638002	453121	302677	477831	663476	499053	548953	344727	641676	625554	400834	437262	206129	911142	306625	170491	547430	1.1659e+06	405758	434755	716473	530194	306848	893763	792038	382509	713590	945747	934047
P27708	2	CAD protein [Includes: Glutamine-dependent carbamoyl-phosphate synthase (EC 6.3.5.5); Aspartate carbamoyltransferase (EC 2.1.3.2); Dihydroorotase (EC 3.5.2.3)]	CAD	38336	36788.8	48199.6	36312.3	31092.9	42358.2	36057.3	36564.5	28464.1	38947.3	46280.1	64744.5	54434.4	48561.2	44487	40031.1	36987.7	66979.6	41739.8	24449.6	37451.4	40544.4	66330.4	42596.3	52941.3	86313.6	45590.4	34491.1	38084.3	29167.9	42271.5	48542.6	17923.2	59220.9	53241.8	27127.6	55420.1	50704.4	43008.3	36928.2	50412.4	45061.9	35942.6	57632.9	44660.4	43200.7
P30101	17	Protein disulfide-isomerase A3 (EC 5.3.4.1) (58 kDa glucose-regulated protein) (58 kDa microsomal protein) (p58) (Disulfide isomerase ER-60) (Endoplasmic reticulum resident protein 57) (ER protein 57) (ERp57) (Endoplasmic reticulum resident protein 60) (ER protein 60) (ERp60)	PDIA3	1.12418e+06	1.46218e+06	1.41656e+06	1.47025e+06	1.45019e+06	1.70392e+06	1.36576e+06	3.05729e+06	1.72742e+06	1.1388e+06	1.3754e+06	1.76166e+06	1.97188e+06	1.48649e+06	1.73768e+06	1.81556e+06	2.11006e+06	1.78603e+06	1.63791e+06	1.26623e+06	1.92683e+06	1.43911e+06	2.4314e+06	2.21391e+06	1.46768e+06	1.47926e+06	1.44012e+06	1.35586e+06	1.41259e+06	1.33928e+06	1.59449e+06	1.10292e+06	2.52318e+06	1.41389e+06	1.95281e+06	1.3361e+06	1.19816e+06	1.77211e+06	1.40483e+06	2.0319e+06	1.40167e+06	1.64176e+06	1.76145e+06	2.01849e+06	1.93628e+06	2.22699e+06
P35612	7	Beta-adducin (Erythrocyte adducin subunit beta)	ADD2	481666	577912	343239	309340	608179	274767	399686	232152	356269	186040	421810	314057	186957	280044	321542	375328	265670	518139	568780	625875	553842	598897	579208	329412	626066	582349	582708	247315	647386	353165	642595	369683	367165	710385	635596	250114	483847	528405	388308	645433	364778	428977	427663	418955	591343	244898
P78371	14	T-complex protein 1 subunit beta (TCP-1-beta) (CCT-beta)	CCT2	835568	1.17098e+06	1.13933e+06	1.23166e+06	1.5585e+06	999245	1.42705e+06	1.10789e+06	1.08214e+06	778051	1.26619e+06	1.43012e+06	1.22893e+06	1.08362e+06	1.14766e+06	1.38739e+06	1.324e+06	1.30149e+06	1.58612e+06	1.14534e+06	1.41489e+06	1.11919e+06	1.72326e+06	1.11251e+06	1.19261e+06	1.22891e+06	1.40713e+06	1.18446e+06	1.40196e+06	1.37056e+06	1.38668e+06	1.07902e+06	1.41106e+06	1.5304e+06	1.60563e+06	1.19042e+06	1.30529e+06	1.55628e+06	1.09262e+06	1.4833e+06	964661	853982	1.53089e+06	1.15923e+06	1.28385e+06	1.21784e+06
Q9UIA9	5	Exportin-7 (Exp7) (Ran-binding protein 16)	XPO7	42039.9	77116	41379.7	111164	61423	85636.6	37959.1	45443.3	184037	34925.2	68950.9	72275.1	103176	78427.9	51546.5	67813.8	86560.2	95751	127519	92324.8	90610.3	79770.3	116944	136278	44633.9	118891	55685.4	44492.7	60286.4	61286.2	102753	66676.7	40601.5	87645.9	86478	68583.2	51492.9	124046	57895.9	95979.7	98878.5	63043.5	72896.2	78295.6	67035.2	108742
P62258	8	14-3-3 protein epsilon (14-3-3E)	YWHAE	182561	519328	432904	251889	603543	322460	202825	235881	427788	99515.9	811976	442485	745226	339818	480192	612624	231998	529042	344556	334961	742172	480009	970425	234731	288089	461879	190825	330958	825143	970782	873109	263525	454717	399042	432425	526317	315054	355773	759122	927757	252539	183518	977265	715525	934138	309133
Q16352	15	Alpha-internexin (Alpha-Inx) (66 kDa neurofilament protein) (NF-66) (Neurofilament-66) (Neurofilament 5)	INA	2.16356e+06	5.11045e+06	3.52825e+06	3.59552e+06	7.57346e+06	3.85134e+06	4.12859e+06	2.54828e+06	3.84912e+06	2.04148e+06	3.7337e+06	4.45135e+06	3.03276e+06	1.82951e+06	2.88667e+06	5.29398e+06	2.06325e+06	6.08521e+06	5.89584e+06	6.74233e+06	9.07285e+06	7.8125e+06	6.92168e+06	5.41154e+06	5.76459e+06	5.34113e+06	3.56585e+06	3.31795e+06	5.29948e+06	5.29792e+06	4.92472e+06	3.65885e+06	3.8328e+06	4.21232e+06	7.98406e+06	2.9999e+06	4.44402e+06	5.46689e+06	3.10307e+06	7.31072e+06	3.81327e+06	1.83914e+06	3.9752e+06	3.23064e+06	3.14241e+06	2.00375e+06
Q9NSE4	8	Isoleucine--tRNA ligase, mitochondrial (EC 6.1.1.5) (Isoleucyl-tRNA synthetase) (IleRS)	IARS2	120969	243268	128108	351910	178640	122914	157640	125954	128475	95276.4	144732	187773	144394	135296	113209	160566	215073	144960	194982	168301	160065	119717	156702	168596	104393	119152	86343.1	205188	141998	112520	172754	177842	122129	468122	179363	137284	144485	130637	123877	295405	215353	152426	132950	196102	207866	212611
P05165	10	Propionyl-CoA carboxylase alpha chain, mitochondrial (PCCase subunit alpha) (EC 6.4.1.3) (Propanoyl-CoA:carbon dioxide ligase subunit alpha)	PCCA	180492	227858	413654	169431	410585	192919	174036	380933	401263	122741	163027	212740	258799	405734	260206	211250	332566	334544	254533	389469	260052	251745	491035	313751	211694	442475	288349	195325	171906	240341	195885	201875	259684	254920	455124	142917	221074	416553	208685	219138	402156	247837	295227	351536	284180	313996
P05023	8	Sodium/potassium-transporting ATPase subunit alpha-1 (Na(+)/K(+) ATPase alpha-1 subunit) (EC 7.2.2.13) (Sodium pump subunit alpha-1)	ATP1A1	179542	175753	165174	173785	190264	116562	159457	114318	81656.2	106177	127705	170634	147975	98014.3	108370	102152	120080	247181	149799	159933	135091	164071	279626	152792	162582	123365	191577	126627	177401	150187	171463	184310	116470	221091	213349	148121	197684	199544	105136	94174.2	177740	90167.2	136835	142625	169606	148237
Q9C040	10	Tripartite motif-containing protein 2 (EC 2.3.2.27) (E3 ubiquitin-protein ligase TRIM2) (RING finger protein 86) (RING-type E3 ubiquitin transferase TRIM2)	TRIM2	304731	501607	409617	349782	523800	351976	474789	269709	377703	209982	479132	507937	392457	411122	389337	474400	322521	449967	477895	406434	372161	620201	655685	453208	441976	406354	379136	342751	420556	495790	634185	335038	447404	450022	554400	395438	360754	316521	415424	597018	494608	293222	473521	392415	580038	428459
Q9H2M9	4	Rab3 GTPase-activating protein non-catalytic subunit (RGAP-iso) (Rab3 GTPase-activating protein 150 kDa subunit) (Rab3-GAP p150) (Rab3-GAP150) (Rab3-GAP regulatory subunit)	RAB3GAP2	65310.3	116428	101233	76569.4	88118.7	71358.4	54443.2	56408.9	63388.5	54368.1	91263.4	108318	54213.5	75590.7	72955.1	69520	73495.3	98466.9	75720.6	82534.3	102413	111574	131234	63956.3	50581.1	107558	76418.9	114023	84266	60022.1	108147	63517.4	46684.9	79475.7	80097.5	86261.6	73501.1	92888.3	98039.2	38732.7	89540.8	66837.7	64982	97132.2	109183	65050.6
O14841	2	5-oxoprolinase (EC 3.5.2.9) (5-oxo-L-prolinase) (5-OPase) (Pyroglutamase)	OPLAH	20377.4	30939.5	33455.4	20551.8	10261.1	30352.3	17486.5	29047.6	35653.5	8125.52	53029	32191.3	48087.2	41873.1	38259.2	38193.8	26925.8	27888.2	43670.2	29707.3	26482.9	33891.1	21328.3	31024.3	17647.1	29908.2	13243.8	17552.6	34456.2	37307.8	28766.7	17750.1	14090.5	19259.4	42273.5	32575.3	27952.2	31393.4	34153.1	33634.9	39951	33577.9	41214.4	43817.6	42608.8	35121.2
P06744	12	Glucose-6-phosphate isomerase (GPI) (EC 5.3.1.9) (Autocrine motility factor) (AMF) (Neuroleukin) (NLK) (Phosphoglucose isomerase) (PGI) (Phosphohexose isomerase) (PHI) (Sperm antigen 36) (SA-36)	GPI	2.03093e+06	2.56876e+06	2.75702e+06	2.00728e+06	3.06904e+06	2.63447e+06	1.67385e+06	1.54086e+06	1.45498e+06	1.53441e+06	2.42367e+06	3.75888e+06	2.44244e+06	2.94013e+06	1.97568e+06	1.34667e+06	2.01449e+06	2.42565e+06	2.02531e+06	2.66524e+06	2.01312e+06	2.45209e+06	3.78989e+06	1.75429e+06	1.36694e+06	2.20385e+06	3.12882e+06	2.4918e+06	2.88495e+06	2.19169e+06	2.79769e+06	3.43719e+06	618483	2.81001e+06	3.08694e+06	2.28157e+06	2.57934e+06	2.58817e+06	2.01266e+06	2.21196e+06	3.21113e+06	2.1824e+06	2.72991e+06	2.58512e+06	3.3884e+06	2.66028e+06
O00571	3	ATP-dependent RNA helicase DDX3X (EC 3.6.4.13) (CAP-Rf) (DEAD box protein 3, X-chromosomal) (DEAD box, X isoform) (DBX) (Helicase-like protein 2) (HLP2)	DDX3X	117632	128076	133233	134347	122468	140881	131342	151282	163645	92140.8	196693	143212	168663	130291	188400	164838	94379.9	210922	185795	111606	106913	119747	229322	132013	139820	152826	136595	101081	114794	124105	137037	142141	83650.6	136717	157804	85408	116513	195712	114394	162080	153851	115914	166813	120335	149074	139819
Q14160	4	Protein scribble homolog (Scribble) (hScrib) (Protein LAP4)	SCRIB	42738.2	66396.4	108075	47331.9	78676.5	50222.3	56470.5	55062.3	59558.2	50108.6	48570.9	43626.8	105712	58446.1	64851.9	48786	48704.6	55179.1	57726.6	46914	60587.5	35306.9	87747.6	56235.1	86277.3	60021.5	57637.4	54032.3	66256.3	67413	83022.7	37318.1	36933.3	77057.6	65436.4	39441.6	47415.8	80988.3	68579.9	88699.6	57624.8	41111.5	55508.1	47017.9	87251.6	73168.3
P12277	14	Creatine kinase B-type (EC 2.7.3.2) (Brain creatine kinase) (B-CK) (Creatine kinase B chain) (Creatine phosphokinase B-type) (CPK-B)	CKB	1.38242e+07	1.11722e+07	1.00648e+07	7.23308e+06	1.00294e+07	1.02799e+07	9.87597e+06	8.23884e+06	1.13769e+07	8.80434e+06	1.24859e+07	1.06034e+07	1.07903e+07	9.90765e+06	1.21991e+07	1.07349e+07	6.15309e+06	1.19614e+07	1.30718e+07	9.1097e+06	8.96986e+06	7.44639e+06	1.56279e+07	8.55489e+06	1.47452e+07	1.43548e+07	9.4821e+06	7.38658e+06	1.16594e+07	1.30027e+07	1.31755e+07	1.15803e+07	8.67505e+06	1.24465e+07	1.16687e+07	8.08765e+06	7.77201e+06	1.03535e+07	9.36079e+06	1.32297e+07	1.04025e+07	1.01213e+07	1.56591e+07	8.89511e+06	1.32354e+07	8.9393e+06
O60763	6	General vesicular transport factor p115 (Protein USO1 homolog) (Transcytosis-associated protein) (TAP) (Vesicle-docking protein)	USO1	66775.3	148588	167270	102009	153198	169382	176124	68240.3	91234.1	54572.1	212428	115044	108988	84224.1	99131	87806.3	103751	179607	159484	132525	124858	95540.2	101070	91716.3	101103	148894	90468.9	111482	135632	66226.1	97665.2	74181.8	108660	87653.9	248023	69598.2	118738	145429	180842	92082	170367	120711	202424	42143.3	96238.8	81733.3
P17858	9	ATP-dependent 6-phosphofructokinase, liver type (ATP-PFK) (PFK-L) (EC 2.7.1.11) (6-phosphofructokinase type B) (Phosphofructo-1-kinase isozyme B) (PFK-B) (Phosphohexokinase)	PFKL	553668	679093	519059	698312	408334	480762	246964	291481	593202	180960	681943	377611	818627	378056	329783	570554	531256	431150	420656	390330	425920	411499	1.0592e+06	767773	443156	621700	767427	649394	603653	528242	595154	737573	130927	639902	888494	289168	385858	538014	416660	347639	396174	322658	371995	423927	444797	381165
O43175	16	D-3-phosphoglycerate dehydrogenase (3-PGDH) (EC 1.1.1.95) (2-oxoglutarate reductase) (EC 1.1.1.399) (Malate dehydrogenase) (EC 1.1.1.37)	PHGDH	5.52278e+06	6.37863e+06	4.37287e+06	3.83109e+06	4.54282e+06	6.09729e+06	5.70496e+06	3.9777e+06	4.94433e+06	4.01155e+06	5.89354e+06	3.44961e+06	7.59971e+06	6.3313e+06	6.07903e+06	6.64771e+06	3.7896e+06	5.67126e+06	6.26807e+06	2.63971e+06	3.76913e+06	4.63349e+06	7.84641e+06	4.46309e+06	6.53839e+06	7.64599e+06	4.56434e+06	4.37385e+06	5.08773e+06	6.9532e+06	6.44429e+06	5.5155e+06	4.67917e+06	5.14284e+06	7.59499e+06	4.32658e+06	4.5675e+06	5.31566e+06	3.84041e+06	6.1882e+06	6.32077e+06	5.92673e+06	6.43447e+06	6.48432e+06	5.81595e+06	5.64658e+06
P42658-2	10	Dipeptidyl aminopeptidase-like protein 6 (DPPX) (Dipeptidyl aminopeptidase-related protein) (Dipeptidyl peptidase 6) (Dipeptidyl peptidase IV-like protein) (Dipeptidyl peptidase VI) (DPP VI)	DPP6	289362	483971	568317	451448	464268	499007	351435	367914	255332	273171	400562	481786	308696	319423	333169	706477	603368	655810	506189	608152	529730	520769	782738	435822	398945	475371	462447	588194	485236	498958	542294	670738	287911	614165	498347	637128	463470	424388	412945	602752	623464	383181	454898	466878	438796	558114
P42224	10	Signal transducer and activator of transcription 1-alpha/beta (Transcription factor ISGF-3 components p91/p84)	STAT1	217711	502611	213184	265419	605839	395154	197782	1.18754e+06	534477	198140	235150	268238	256811	530035	338087	542512	408357	238147	551784	236416	411946	310670	302894	223779	422715	245398	609807	146284	532907	541953	258525	294534	455342	313362	700193	262979	181513	414639	234656	273622	531519	256570	359038	325710	535489	396199
Q9UHC6	6	Contactin-associated protein-like 2 (Cell recognition molecule Caspr2)	CNTNAP2	103844	142955	95283.9	118296	190561	74100.9	126995	97009.7	84428.7	71332.4	128568	70852.1	160774	63209.9	105746	43186.9	90188.5	156663	152889	153153	143683	139749	177364	38316.5	98785.2	66990.8	85010.9	110581	43736.2	114470	107677	65938.3	26194.7	157960	160283	64969.4	64802.1	126935	34041.2	185862	147109	32929.2	175048	141378	106068	115341
Q96KP4	16	Cytosolic non-specific dipeptidase (EC 3.4.13.18) (CNDP dipeptidase 2) (Carnosine dipeptidase II) (Epididymis secretory protein Li 13) (Glutamate carboxypeptidase-like protein 1) (Peptidase A)	CNDP2	2.93064e+06	4.16532e+06	3.66248e+06	2.86305e+06	4.12981e+06	4.25194e+06	3.53862e+06	3.72658e+06	4.20861e+06	2.20821e+06	4.99957e+06	4.75875e+06	5.93346e+06	4.53322e+06	4.1904e+06	4.63299e+06	2.53414e+06	3.75373e+06	4.92142e+06	2.57099e+06	3.80605e+06	3.44035e+06	5.87279e+06	3.50194e+06	3.38778e+06	4.57005e+06	3.33759e+06	3.65616e+06	3.95866e+06	4.94063e+06	4.52787e+06	3.34638e+06	2.26335e+06	3.83141e+06	6.28158e+06	3.21048e+06	3.59029e+06	3.66345e+06	4.63327e+06	4.85673e+06	3.51844e+06	3.91501e+06	4.60394e+06	4.11734e+06	4.28181e+06	3.99306e+06
Q9C0H9	5	SRC kinase signaling inhibitor 1 (SNAP-25-interacting protein) (SNIP) (p130Cas-associated protein) (p140Cap)	SRCIN1	67699.1	65176.8	111368	79112.8	136616	77240	65194.9	49018.1	57498.1	20862.3	57616.4	97091.4	95858.2	47104.9	82437.5	82071.8	58480.7	130821	113716	121224	135144	158279	122780	81884.5	45335.4	111162	74503.3	30699.2	109406	147765	120126	75915.5	77073.2	75737.1	66464.9	71261.7	49957.9	116378	94982.3	109718	105021	76819.3	155158	93723.4	135121	48187
Q13618	9	Cullin-3 (CUL-3)	CUL3	139282	135374	136866	140571	194245	141037	121106	137520	145265	131445	181943	145926	148053	191561	159398	136782	166863	202359	245214	158705	110085	182960	353261	185406	186735	186623	210036	110729	180462	191347	185898	235137	92410.7	202684	280128	140931	124467	184279	99559.3	333494	214558	130719	155482	174671	264081	157476
Q9NZ08-2	7	Endoplasmic reticulum aminopeptidase 1 (EC 3.4.11.-) (ARTS-1) (Adipocyte-derived leucine aminopeptidase) (A-LAP) (Aminopeptidase PILS) (Puromycin-insensitive leucyl-specific aminopeptidase) (PILS-AP) (Type 1 tumor necrosis factor receptor shedding aminopeptidase regulator)	ERAP1	75546.6	268435	106314	181650	98355.7	224211	236995	290139	149127	94643.6	176741	175444	228198	131708	216823	193091	191025	134985	241383	109590	179987	172394	154409	180255	221670	280632	255246	82415.9	134314	97082.9	105571	213889	209819	187651	213258	114249	140266	242946	130658	106365	211258	228682	155589	111367	193010	309516
P02675	13	Fibrinogen beta chain [Cleaved into: Fibrinopeptide B; Fibrinogen beta chain]	FGB	288070	783847	672570	762956	624939	670524	328586	311322	744096	342348	570007	1.19594e+06	774191	1.25713e+06	585061	330425	2.4056e+06	285353	136580	1.20175e+06	528898	224911	1.31954e+06	1.73162e+06	353207	1.4085e+06	849297	589157	515482	194385	473437	945941	836130	520009	549081	932387	1.219e+06	460285	142139	971749	1.44807e+06	1.40554e+06	414777	913112	510788	2.30418e+06
O75534	2	Cold shock domain-containing protein E1 (N-ras upstream gene protein) (Protein UNR)	CSDE1	23232.1	42326.1	24640.4	45202	65677.9	39510.6	28954.6	57702.3	51855.7	36931.7	38935.2	57758.5	42389.6	51935.5	50196	46060.1	61656.2	41148.1	50168.4	58322.5	62262.1	51260.6	71472.8	66109	18760.3	20885	43910.7	39093.4	60767.6	54706.4	56506.2	51951.2	27137.6	66895.4	90058.8	35149.1	50744.2	78201.5	42568.7	60556.9	56956.2	39895.5	22923.9	42946.6	81292.4	49475.6
Q1KMD3	4	Heterogeneous nuclear ribonucleoprotein U-like protein 2 (Scaffold-attachment factor A2) (SAF-A2)	HNRNPUL2	130423	122640	127948	121334	111897	130429	96551.2	104198	109562	99502.4	127855	163206	138556	130511	122809	60511.8	147003	166977	141768	118623	118372	118414	152823	127131	106187	118931	88027.8	118424	140545	107369	120205	91454	88095.8	89535.4	155803	86541.5	92868.7	134924	90640.9	155838	176132	153943	159885	144436	182516	143174
P16615	10	Sarcoplasmic/endoplasmic reticulum calcium ATPase 2 (SERCA2) (SR Ca(2+)-ATPase 2) (EC 7.2.2.10) (Calcium pump 2) (Calcium-transporting ATPase sarcoplasmic reticulum type, slow twitch skeletal muscle isoform) (Endoplasmic reticulum class 1/2 Ca(2+) ATPase)	ATP2A2	84852.5	117781	112568	133285	120424	75551.9	90965.2	94290.7	86079	63748	136163	119479	140791	61660.7	85715	82770.6	86027.6	59389.3	97153.8	97625.9	46744.7	26120.8	113234	120244	117765	83263.6	98617.6	91217.4	111433	89545.8	166560	97552.7	126142	170955	140466	95771.5	92921.1	36761	84577.9	54801.7	154616	68202.3	58984.4	76297.5	102354	177744
P41250	8	Glycine--tRNA ligase (EC 6.1.1.14) (Diadenosine tetraphosphate synthetase) (Ap4A synthetase) (EC 2.7.7.-) (Glycyl-tRNA synthetase) (GlyRS) (Glycyl-tRNA synthetase 1)	GARS1	223033	388294	321222	325574	356313	317605	551351	288616	292865	250201	388198	434710	369340	283835	296784	345480	237905	367788	390777	310967	348429	401231	660973	291798	381901	358488	442422	336022	408858	334699	379370	400436	273164	425274	485018	234228	374126	343233	344743	484667	323833	267513	468281	301504	420078	289368
Q92499	6	ATP-dependent RNA helicase DDX1 (EC 3.6.4.13) (DEAD box protein 1) (DEAD box protein retinoblastoma) (DBP-RB)	DDX1	274201	280467	275287	238889	313751	314002	272259	227344	225898	204741	237029	326823	337199	321050	289585	262636	298559	320323	274446	229150	216119	235005	449399	316222	317757	275856	304225	207490	315121	302917	383024	283197	191299	305143	310189	224741	250182	275318	240974	363894	272611	295161	342078	311563	361989	298681
Q9Y2T3	16	Guanine deaminase (Guanase) (Guanine aminase) (EC 3.5.4.3) (Guanine aminohydrolase) (GAH) (p51-nedasin)	GDA	980290	1.48426e+06	1.22009e+06	1.07388e+06	1.54979e+06	1.01629e+06	1.69554e+06	923822	1.26484e+06	826255	1.03236e+06	1.4746e+06	1.11389e+06	839376	661589	1.02255e+06	1.11553e+06	1.24812e+06	1.40249e+06	1.71961e+06	1.61628e+06	1.43083e+06	2.33805e+06	1.40066e+06	1.57244e+06	1.06759e+06	1.43885e+06	990713	964285	1.40399e+06	956491	1.34522e+06	949540	1.76172e+06	1.38074e+06	868325	929787	1.05171e+06	953807	1.54941e+06	1.12827e+06	900500	1.57308e+06	1.17395e+06	1.29404e+06	1.02984e+06
O94925	11	Glutaminase kidney isoform, mitochondrial (GLS) (EC 3.5.1.2) (K-glutaminase) (L-glutamine amidohydrolase) [Cleaved into: Glutaminase kidney isoform, mitochondrial 68 kDa chain; Glutaminase kidney isoform, mitochondrial 65 kDa chain]	GLS	408741	510719	562971	327828	598460	282240	614145	308858	279951	321651	321464	398341	220234	255864	265158	295932	401312	776779	622095	732253	639035	664520	1.18036e+06	432582	589556	470059	631141	401709	673503	519029	571085	597832	126393	917224	490800	383246	398540	486292	282426	446562	574548	291133	610622	354003	744995	299281
P00558	13	Phosphoglycerate kinase 1 (EC 2.7.2.3) (Cell migration-inducing gene 10 protein) (Primer recognition protein 2) (PRP 2)	PGK1	2.86496e+06	4.30521e+06	3.69474e+06	2.30757e+06	4.04089e+06	3.74847e+06	3.19365e+06	2.77439e+06	3.18462e+06	1.9439e+06	4.63941e+06	5.24997e+06	4.89234e+06	4.38309e+06	3.22033e+06	4.25494e+06	4.13757e+06	3.83076e+06	3.32805e+06	4.58803e+06	3.40818e+06	4.58357e+06	6.8309e+06	4.01898e+06	2.43906e+06	3.52609e+06	3.32682e+06	3.63214e+06	4.62462e+06	4.32211e+06	4.14473e+06	3.4004e+06	4.06943e+06	3.64008e+06	5.21226e+06	3.86704e+06	4.05202e+06	3.62025e+06	3.91453e+06	5.92125e+06	4.88819e+06	3.44661e+06	7.68792e+06	5.4284e+06	6.30581e+06	4.12389e+06
P04083	15	Annexin A1 (Annexin I) (Annexin-1) (Calpactin II) (Calpactin-2) (Chromobindin-9) (Lipocortin I) (Phospholipase A2 inhibitory protein) (p35)	ANXA1	612408	1.27236e+06	1.64899e+06	2.13595e+06	1.49944e+06	1.9106e+06	1.22887e+06	2.14996e+06	3.22077e+06	508716	3.38896e+06	2.86291e+06	3.95698e+06	2.94583e+06	2.92967e+06	2.29844e+06	1.09101e+06	1.28119e+06	1.27708e+06	622468	1.30205e+06	833144	2.25748e+06	1.01007e+06	1.55679e+06	1.38931e+06	847743	1.84124e+06	1.39635e+06	1.37583e+06	1.34259e+06	927874	1.67604e+06	1.77231e+06	2.33588e+06	1.03713e+06	876681	2.0537e+06	2.20928e+06	1.14286e+06	1.31264e+06	815151	631564	1.50497e+06	632087	2.62483e+06
Q12906	6	Interleukin enhancer-binding factor 3 (Double-stranded RNA-binding protein 76) (DRBP76) (M-phase phosphoprotein 4) (MPP4) (Nuclear factor associated with dsRNA) (NFAR) (Nuclear factor of activated T-cells 90 kDa) (NF-AT-90) (Translational control protein 80) (TCP80)	ILF3	633458	301226	385236	972720	274610	324692	1.44905e+06	92764.5	239497	770936	195264	224194	261690	234316	123611	213243	245247	260621	567427	234399	695062	270471	369206	305668	182017	522340	154405	185259	292226	672544	319383	190131	192379	218635	282174	2.55806e+06	185328	303431	260580	339217	1.65781e+06	218139	354871	261858	404342	273690
Q96PY5-3	7	Formin-like protein 2 (Formin homology 2 domain-containing protein 2)	FMNL2	69336	108304	109245	109684	156724	137072	124346	108914	111432	92531	136217	159650	165296	103602	151604	118824	88045.7	86433.1	129962	128449	139223	173666	203118	146918	81814.8	144623	123168	96938.5	98632.3	81470.7	153299	92281.5	67221.6	105123	187356	121372	131012	156717	149890	147993	145858	58945.5	93844.8	124013	162206	114999
P02533	3	Keratin, type I cytoskeletal 14 (Cytokeratin-14) (CK-14) (Keratin-14) (K14)	KRT14	77998.6	19914.2	108125	82411.2	130113	96085	100800	87239.8	95592.8	62407.6	132582	126991	93764.1	130878	96509	120929	108931	76314.4	83389.7	131429	128608	156257	165445	120772	51646.3	127865	102645	184676	388849	127781	127152	24161.3	83675.8	108070	127541	104529	133060	114774	78266.6	155923	102805	102413	142419	112775	136136	98978.5
Q9BSJ8	6	Extended synaptotagmin-1 (E-Syt1) (Membrane-bound C2 domain-containing protein)	ESYT1	94907	132118	156973	188486	154094	185757	117746	107918	116741	98084.4	175471	207823	215168	217134	150028	139433	154340	191736	152251	113256	110253	130688	213967	175017	163862	165503	182715	159346	126118	93091.9	207087	142829	119826	160569	168592	143988	133029	144380	154381	141134	173382	146696	100855	130252	216028	223177
Q12955	3	Ankyrin-3 (ANK-3) (Ankyrin-G)	ANK3	20526.6	55231.9	50909.2	47767.3	48614.9	11062	16588.4	14055.9	52357.5	49731.6	85619.6	91589.9	95283.9	59992.1	23526.4	23575.6	28439.5	36262.3	40354.6	30702.6	21430.2	32419.3	24644.2	22414.4	66966.2	42985.5	55740.7	52674.4	18309.6	16466.3	76748.9	35509	20037.1	53016.4	16332.7	32885.5	64516.1	43072.3	45051.2	59174.1	42226.7	33379.7	15247.1	21963.6	37689.7	42504.4
O75746	9	Calcium-binding mitochondrial carrier protein Aralar1 (Mitochondrial aspartate glutamate carrier 1) (Solute carrier family 25 member 12)	SLC25A12	324989	405081	518086	322927	411417	391023	453949	169977	166879	131063	273071	560077	147202	249276	221699	146136	338461	432371	490315	294369	298801	512867	716777	384255	333751	382147	535793	366305	456015	188681	474599	497975	164565	586325	387352	149099	292127	360148	248107	312804	573923	287552	257116	307741	568557	485636
P27338	15	Amine oxidase [flavin-containing] B (EC 1.4.3.4) (Monoamine oxidase type B) (MAO-B)	MAOB	1.40821e+06	2.36787e+06	2.99818e+06	2.79701e+06	2.18888e+06	3.35595e+06	2.51914e+06	1.84292e+06	1.89763e+06	1.0062e+06	3.73168e+06	3.70785e+06	3.65158e+06	2.91994e+06	3.55817e+06	2.13257e+06	1.46934e+06	2.28652e+06	2.17595e+06	1.34003e+06	2.59568e+06	3.27263e+06	3.69675e+06	1.8536e+06	2.44327e+06	2.4214e+06	2.58925e+06	4.40419e+06	2.20154e+06	1.96856e+06	2.82106e+06	3.07888e+06	806627	2.66326e+06	4.21498e+06	1.87028e+06	3.29537e+06	3.80212e+06	2.94353e+06	2.44479e+06	3.41647e+06	2.13201e+06	1.38255e+06	2.61324e+06	3.13038e+06	2.70516e+06
Q9ULD0	4	2-oxoglutarate dehydrogenase-like, mitochondrial (EC 1.2.4.2) (2-oxoglutarate dehydrogenase complex component E1-like) (OGDC-E1-like) (Alpha-ketoglutarate dehydrogenase-like)	OGDHL	98558.7	114864	146805	45385.6	82925.9	96953.9	125186	65936.4	48146.6	37323.1	64094.7	77646.1	75693.1	26998.9	38589.9	83457.3	79908.2	90264.5	55493.6	86724.2	123753	101197	202072	63879.5	92786.3	70897.4	133295	125753	172153	103707	117003	19571.6	40756.9	95961.9	165074	104580	144698	56765.1	93460.7	214886	76335.9	77973.5	68155.6	73636.4	128764	142979
P04075	13	Fructose-bisphosphate aldolase A (EC 4.1.2.13) (Lung cancer antigen NY-LU-1) (Muscle-type aldolase)	ALDOA	6.16784e+06	7.85605e+06	7.19706e+06	5.09001e+06	9.25655e+06	7.36116e+06	8.49601e+06	5.97929e+06	6.3098e+06	4.6302e+06	7.65004e+06	9.51159e+06	7.32384e+06	6.97656e+06	6.22275e+06	6.79935e+06	6.26187e+06	7.40481e+06	7.99684e+06	8.31204e+06	7.01679e+06	7.77922e+06	1.39309e+07	8.19405e+06	6.68591e+06	6.86916e+06	9.12345e+06	6.88514e+06	8.96896e+06	8.13369e+06	8.23717e+06	7.85586e+06	6.21228e+06	1.02091e+07	9.47918e+06	6.5995e+06	7.58217e+06	7.72626e+06	6.41933e+06	1.07949e+07	8.50129e+06	6.34538e+06	1.17865e+07	7.44902e+06	9.39611e+06	6.08799e+06
O60716	4	Catenin delta-1 (Cadherin-associated Src substrate) (CAS) (p120 catenin) (p120(ctn)) (p120(cas))	CTNND1	93493.3	121446	127888	134971	135761	119966	60214.3	101261	119656	93719.1	99341.8	130115	164102	72705.3	125657	119818	152462	97096.8	126747	71720.2	101380	88061	171304	126669	89484.4	95676.6	111538	115388	61182.6	82692.9	133271	121482	95581.2	116756	129649	88641.5	83730.1	133438	65532.8	116620	122521	120995	172930	123609	169984	158746
O43865	4	S-adenosylhomocysteine hydrolase-like protein 1 (DC-expressed AHCY-like molecule) (IP(3)Rs binding protein released with IP(3)) (IRBIT) (Putative adenosylhomocysteinase 2) (S-adenosyl-L-homocysteine hydrolase 2) (AdoHcyase 2)	AHCYL1	360044	418140	531816	80037.8	94244	370448	121063	80216.3	39648	68594.6	154674	131924	629252	524557	558746	50619.8	82891.8	484164	505232	60325.6	104549	616477	182426	52063	82508.9	548756	309981	450651	468755	550426	547760	392405	59293	423136	156005	74779	101492	447683	122360	108781	612363	585053	182537	625853	767489	119232
P17174	16	Aspartate aminotransferase, cytoplasmic (cAspAT) (EC 2.6.1.1) (EC 2.6.1.3) (Cysteine aminotransferase, cytoplasmic) (Cysteine transaminase, cytoplasmic) (cCAT) (Glutamate oxaloacetate transaminase 1) (Transaminase A)	GOT1	2.24782e+06	2.98199e+06	3.05448e+06	1.34698e+06	3.0899e+06	2.68943e+06	2.88583e+06	1.65979e+06	1.99407e+06	1.58267e+06	2.93221e+06	3.45513e+06	1.58957e+06	1.91751e+06	1.89832e+06	2.28728e+06	2.17145e+06	2.94558e+06	3.30067e+06	4.23885e+06	3.51906e+06	3.87831e+06	5.46159e+06	2.55667e+06	2.56814e+06	2.69476e+06	3.36468e+06	2.20669e+06	3.42232e+06	3.28559e+06	2.98488e+06	2.88138e+06	1.33245e+06	3.34112e+06	3.72381e+06	2.43894e+06	3.40577e+06	2.93996e+06	2.19116e+06	4.60514e+06	3.46101e+06	2.32312e+06	4.17409e+06	2.79054e+06	3.68833e+06	1.86533e+06
O75145	4	Liprin-alpha-3 (Protein tyrosine phosphatase receptor type f polypeptide-interacting protein alpha-3) (PTPRF-interacting protein alpha-3)	PPFIA3	33902.8	83005.7	47780.9	30128.2	75115.9	46869.5	67756.8	30807	53316.7	36712.6	53911.6	46824.7	46476.2	79275.2	53015.3	32701.4	85215.2	104787	84091.4	60414.7	72714.5	62884.6	151726	45653.8	72789.1	39766.9	46798.4	60117.9	63602.2	77133.2	64361.3	35245.3	40982.6	102812	30151.7	56086.3	48065.2	73218.9	29312	34966	47452.3	63827.3	94059.5	20020.8	58712.2	39747.8
Q99832-3	13	T-complex protein 1 subunit eta (TCP-1-eta) (CCT-eta) (HIV-1 Nef-interacting protein) [Cleaved into: T-complex protein 1 subunit eta, N-terminally processed]	CCT7	668637	554634	572316	438121	1.41801e+06	476621	807279	702239	412583	537790	562310	603682	1.31218e+06	462245	481469	463711	486626	561586	1.06051e+06	716505	538654	563426	1.73637e+06	498088	510144	1.0087e+06	542419	488390	513457	552289	595125	860897	420080	598646	624562	411544	472950	578236	515633	576492	547907	373507	764068	1.56022e+06	645632	506693
Q8TDJ6	4	DmX-like protein 2 (Rabconnectin-3)	DMXL2	36027.6	64893.1	72659.6	56001.2	82991.7	69178.6	66864.5	17860	33619.6	72469.3	35213.5	76262.1	13467.5	20970.7	42084.8	75357.7	37141.4	48967.8	78575.4	32503.9	59433.6	82299.4	109164	50747.3	55968.2	40446.1	104102	57931.9	76847.6	48529.2	47538	64023.7	47076.1	113605	51513.2	48193	44814.7	81897.6	42453.9	96860.6	45612.3	30548	68264.6	46305.3	82487.8	38321.8
P12956	9	X-ray repair cross-complementing protein 6 (EC 3.6.4.-) (EC 4.2.99.-) (5'-deoxyribose-5-phosphate lyase Ku70) (5'-dRP lyase Ku70) (70 kDa subunit of Ku antigen) (ATP-dependent DNA helicase 2 subunit 1) (ATP-dependent DNA helicase II 70 kDa subunit) (CTC box-binding factor 75 kDa subunit) (CTC75) (CTCBF) (DNA repair protein XRCC6) (Lupus Ku autoantigen protein p70) (Ku70) (Thyroid-lupus autoantige…	XRCC6	315535	386836	416093	313516	298788	357364	289177	282960	276724	201976	403797	614664	502055	515669	479957	421580	514389	338812	413099	227202	203876	245926	443568	308150	464449	327949	276226	439346	361058	537894	598826	335554	98308.2	324349	464553	693267	451316	304332	331738	297278	315272	253782	258688	323316	418949	185272
P11215	4	Integrin alpha-M (CD11 antigen-like family member B) (CR-3 alpha chain) (Cell surface glycoprotein MAC-1 subunit alpha) (Leukocyte adhesion receptor MO1) (Neutrophil adherence receptor) (CD antigen CD11b)	ITGAM	26317.4	122460	120917	69853	62493.5	104216	99922.1	69585.8	46963.1	50847.8	74286.9	79309.5	108104	97109.1	73856.9	91929.4	86967.3	179514	143672	123416	152066	141451	213984	110723	134702	124280	126582	45996.7	113644	44778.9	117446	100355	53258	145354	121548	102653	55592.5	50507.2	62641.9	128175	131603	98126.2	165133	72371.7	129382	91420.8
P17301	6	Integrin alpha-2 (CD49 antigen-like family member B) (Collagen receptor) (Platelet membrane glycoprotein Ia) (GPIa) (VLA-2 subunit alpha) (CD antigen CD49b)	ITGA2	65018.4	93219.5	162175	176382	130663	150186	83423.5	112930	88484.5	145621	197725	205252	268798	97882	139069	109965	156328	132111	124677	79046.4	130318	154910	160583	133054	189377	160338	114715	113058	117532	91830	211805	79023	182475	134388	211804	95305.8	98241.1	177307	130138	113322	101665	127862	131074	124467	222060	165540
P13647	5	Keratin, type II cytoskeletal 5 (58 kDa cytokeratin) (Cytokeratin-5) (CK-5) (Keratin-5) (K5) (Type-II keratin Kb5)	KRT5	44447.5	79586.3	24725.8	45501.1	86460.4	57845.1	70165.4	31509.4	75595.5	27184.5	39769.7	94618.6	79430.9	108014	60423.7	93851.4	73121.4	75530	77130.4	47127.4	91820.5	51335	48500.5	87566	43616	56112.6	48466.9	236880	251551	70631.2	97184.8	41791.9	53274.2	58056.8	54146.1	72674.3	103446	26765.6	43129.8	71578.4	47622.3	82250.6	80277	77724.9	57475.1	69996.5
Q9UPA5	7	Protein bassoon (Zinc finger protein 231)	BSN	43095.7	47009.3	28047.8	23581.8	43649.5	45562	44862.4	30351.5	32525.7	21365.4	32955.2	47185.3	36848.7	35860.3	29558.7	48185	29901.6	60598.1	38719.7	80527.6	31233.3	25890.1	110597	43459.1	56266.1	35592.1	51456.8	30329.6	38959.2	50162.9	55410.6	35596.1	66091.9	74169.3	24819.6	27533.2	33022.4	40734.4	49131	56651.1	81433.1	25749.3	107733	31301	46034.9	40184
P48735	9	Isocitrate dehydrogenase [NADP], mitochondrial (IDH) (EC 1.1.1.42) (ICD-M) (IDP) (NADP(+)-specific ICDH) (Oxalosuccinate decarboxylase)	IDH2	1.54362e+06	1.52313e+06	1.30177e+06	538650	812015	888670	1.0541e+06	809773	531213	327357	841256	948690	861233	888617	915623	667040	939632	974935	1.33357e+06	1.17817e+06	847080	736936	2.03556e+06	911305	1.10877e+06	1.24254e+06	1.48776e+06	1.23847e+06	1.5478e+06	1.40915e+06	1.15455e+06	1.31712e+06	626092	1.30271e+06	1.1081e+06	881124	1.11664e+06	1.17681e+06	812312	1.44604e+06	1.13032e+06	1.03897e+06	1.5615e+06	1.77898e+06	1.70747e+06	1.08293e+06
P07237	7	Protein disulfide-isomerase (PDI) (EC 5.3.4.1) (Cellular thyroid hormone-binding protein) (Prolyl 4-hydroxylase subunit beta) (p55)	P4HB	99837.7	162116	147202	143355	113470	124776	125443	125583	118374	62319.6	75703.8	80533.7	175795	130455	150879	77209.1	157071	135770	192066	99834.8	77335.3	140195	228303	191753	169257	189305	132017	130817	150833	143861	142013	136780	323331	104985	187218	131346	100544	97506.5	211235	204556	109042	94332.2	197924	186521	175352	198522
Q01518	14	Adenylyl cyclase-associated protein 1 (CAP 1)	CAP1	618261	1.01434e+06	787474	729148	1.20731e+06	888520	963436	1.19389e+06	871830	690275	1.19281e+06	1.00765e+06	1.17121e+06	1.20455e+06	815114	992165	844208	759801	771010	788582	813404	1.0611e+06	1.78708e+06	1.09224e+06	815857	900626	913312	798623	865977	943309	871737	835745	808595	792175	1.51423e+06	699773	813123	1.10848e+06	802309	1.41087e+06	1.12443e+06	837393	1.31389e+06	1.0365e+06	1.12791e+06	1.0347e+06
O14639-6	7	Actin-binding LIM protein 1 (abLIM-1) (Actin-binding LIM protein family member 1) (Actin-binding double zinc finger protein) (LIMAB1) (Limatin)	ABLIM1	176818	249847	214183	331636	282822	304191	200753	211618	282132	174514	329992	375474	542344	408100	463462	394546	348916	272637	155014	177823	199842	183342	445600	209302	229578	224076	138739	240628	257508	231710	308344	117100	194105	174338	429302	221737	247131	280815	109568	146982	243172	350117	235781	353295	349565	302727
P51659	13	Peroxisomal multifunctional enzyme type 2 (MFE-2) (17-beta-hydroxysteroid dehydrogenase 4) (17-beta-HSD 4) (D-bifunctional protein) (DBP) (Multifunctional protein 2) (MFP-2) (Short chain dehydrogenase/reductase family 8C member 1) [Cleaved into: (3R)-hydroxyacyl-CoA dehydrogenase (EC 1.1.1.n12); Enoyl-CoA hydratase 2 (EC 4.2.1.107) (EC 4.2.1.119) (3-alpha,7-alpha,12-alpha-trihydroxy-5-beta-choles…	HSD17B4	374654	391458	591314	395760	482086	486441	422243	538259	348282	240533	548687	615266	614921	497764	536215	368980	550483	405989	465284	505870	461446	522206	569943	417550	320129	464096	404588	498545	451954	477474	525187	463111	285974	499826	615596	476792	454278	622174	373642	560363	575662	423813	516867	532837	742098	628969
P14868	13	Aspartate--tRNA ligase, cytoplasmic (EC 6.1.1.12) (Aspartyl-tRNA synthetase) (AspRS) (Cell proliferation-inducing gene 40 protein)	DARS1	435550	592933	594312	410394	572893	579672	416069	445608	517758	266143	701102	621402	834481	670366	731145	625652	488735	618971	669906	395410	495966	598586	748887	437355	525285	622786	425494	570604	617305	781258	668198	487877	302951	542679	803477	477296	528277	647750	605972	690011	477017	376188	725738	662995	715696	605961
P31040	11	Succinate dehydrogenase [ubiquinone] flavoprotein subunit, mitochondrial (EC 1.3.5.1) (Flavoprotein subunit of complex II) (Fp)	SDHA	555733	546950	622350	546485	671745	461544	565441	487776	480803	340131	332155	552320	452258	448008	456197	529478	688746	784675	692209	600486	602850	561130	1.08063e+06	765112	621179	574179	632800	449691	747213	597655	625292	484478	455185	641858	620522	435476	442037	630630	389121	688751	599596	434492	818983	594712	884828	639607
P48506	5	Glutamate--cysteine ligase catalytic subunit (EC 6.3.2.2) (GCS heavy chain) (Gamma-ECS) (Gamma-glutamylcysteine synthetase)	GCLC	140677	235058	191252	175931	235541	244400	124134	183539	172564	136503	238167	266907	298838	267276	210828	204523	222831	214608	221809	214044	121135	183793	319139	179854	196153	236106	224507	180328	225906	190114	265783	182305	94569.5	176947	328448	211074	203934	235140	188551	181207	256149	238779	140128	242645	249383	223894
P42566	2	Epidermal growth factor receptor substrate 15 (Protein Eps15) (Protein AF-1p)	EPS15	17141.1	17318.7	22566.1	11416.9	26142.7	28086.3	11566	14576.3	9433.48	7189.77	25478.8	25810.4	21858.7	22494.6	32324.4	28003.3	14656.4	31662.2	18467.7	12224.3	21596.1	26748.7	19923	17081.1	22133	21190.6	12066.3	11932.4	27481.4	24853.1	25006.7	13901.4	21386.2	22932.3	17401.7	15535.3	9411.93	31175	20229.3	28934.7	17011.6	21024.3	33835.1	26472	26980.2	11983
Q9P2J5	5	Leucine--tRNA ligase, cytoplasmic (EC 6.1.1.4) (Leucyl-tRNA synthetase) (LeuRS)	LARS1	81880.3	184951	60083	43055.8	41061.7	95000.3	182717	125925	28597	36462.4	98191.7	76538.1	75712.6	32922.9	78298.5	150086	63141.7	49895.3	57330.5	84191.7	34668.4	106939	122159	52701.4	53475.7	97532.3	36068.7	40114.9	81496.1	47917.6	85682.1	38413.4	68852.2	38948	43063.2	67927.8	37481.7	91822.4	52736.3	43089.5	86443.8	114130	61705.1	107691	66107	78346.3
Q8N573	11	Oxidation resistance protein 1	OXR1	166263	211431	156990	80947.1	224253	91858.9	164430	105355	140646	62647.2	154792	179387	125248	95123.9	116169	109792	105722	288079	176256	208743	173894	208601	342336	141590	126964	128854	123361	91890.8	190013	153846	190374	156986	99528.8	208872	149221	118146	112907	132118	103116	238794	207925	96288.8	214392	157447	219917	111543
Q96AQ6	8	Pre-B-cell leukemia transcription factor-interacting protein 1 (Hematopoietic PBX-interacting protein)	PBXIP1	253412	359346	691785	408676	480757	445289	395735	264472	466148	205347	781503	638745	835966	330305	643753	430182	510618	397214	577076	387877	420514	583130	722525	258131	308244	559991	335849	522667	507262	359459	770471	288908	176189	490258	610482	396499	463713	586362	523006	440287	403688	419914	251259	418290	182951	484286
P49189	17	4-trimethylaminobutyraldehyde dehydrogenase (TMABA-DH) (TMABALDH) (EC 1.2.1.47) (Aldehyde dehydrogenase E3 isozyme) (Aldehyde dehydrogenase family 9 member A1) (EC 1.2.1.3) (Gamma-aminobutyraldehyde dehydrogenase) (EC 1.2.1.19) (R-aminobutyraldehyde dehydrogenase) [Cleaved into: 4-trimethylaminobutyraldehyde dehydrogenase, N-terminally processed]	ALDH9A1	1.24e+06	2.07847e+06	2.07255e+06	1.56825e+06	2.26686e+06	1.83694e+06	1.98827e+06	1.86618e+06	2.35029e+06	1.65743e+06	2.67483e+06	2.86108e+06	3.42229e+06	3.06103e+06	2.6147e+06	2.42778e+06	2.27893e+06	1.74893e+06	2.04176e+06	1.2617e+06	1.89769e+06	1.67892e+06	2.87685e+06	2.38691e+06	1.45898e+06	1.92813e+06	1.83475e+06	2.21206e+06	1.94384e+06	2.56631e+06	1.97562e+06	1.68621e+06	2.25406e+06	1.77515e+06	3.22125e+06	1.91647e+06	1.99711e+06	2.27897e+06	2.14888e+06	2.83162e+06	2.17661e+06	2.50026e+06	2.36894e+06	2.57572e+06	2.37229e+06	2.60227e+06
P07195	9	L-lactate dehydrogenase B chain (LDH-B) (EC 1.1.1.27) (LDH heart subunit) (LDH-H) (Renal carcinoma antigen NY-REN-46)	LDHB	3.06855e+06	2.47935e+06	4.0558e+06	2.61417e+06	3.91433e+06	3.87969e+06	4.39615e+06	3.4813e+06	3.07881e+06	2.80028e+06	4.62144e+06	4.02583e+06	4.72172e+06	4.1457e+06	4.02354e+06	3.75154e+06	2.34505e+06	2.89397e+06	3.79777e+06	1.52136e+06	2.76702e+06	3.59914e+06	6.77267e+06	3.69199e+06	4.24188e+06	4.15566e+06	4.12973e+06	3.69555e+06	4.17066e+06	3.78822e+06	3.71988e+06	2.61606e+06	2.40664e+06	3.4749e+06	4.73677e+06	3.41901e+06	3.06302e+06	3.73997e+06	3.77334e+06	4.5708e+06	3.25562e+06	3.65113e+06	5.0331e+06	3.91605e+06	4.9192e+06	3.53619e+06
O14531	11	Dihydropyrimidinase-related protein 4 (DRP-4) (Collapsin response mediator protein 3) (CRMP-3) (UNC33-like phosphoprotein 4) (ULIP-4)	DPYSL4	596306	864028	699825	405700	965492	692015	642706	239272	423045	351943	436590	812126	555264	417461	420335	462116	402085	803940	745760	1.08396e+06	723123	1.04153e+06	1.0014e+06	633780	464923	735167	564572	636767	1.027e+06	865720	895946	554111	383353	805565	1.10835e+06	559349	768125	737481	503743	1.28867e+06	990466	495604	1.12845e+06	717142	1.15325e+06	415378
P04040	13	Catalase (EC 1.11.1.6)	CAT	276878	330394	415900	367660	532534	359563	379376	263278	412892	329701	404754	675813	556210	528197	711663	489664	991811	489127	462662	745125	491484	405435	557191	580898	387250	458519	371877	513098	483275	447693	436578	478265	434689	413300	608489	979556	571951	391651	377508	719453	849377	440337	330431	667584	642790	929311
Q8NEU8	4	DCC-interacting protein 13-beta (Dip13-beta) (Adapter protein containing PH domain, PTB domain and leucine zipper motif 2)	APPL2	64410.7	57290.1	62565.4	40372.3	61570.1	25250	44117.1	38558.8	49676.4	39105.5	36538.1	62127.3	56604.1	52554.1	59742.6	60592.5	33348.4	61287.2	45925	46635.9	58273.1	43979.2	76131.9	52987.7	32631.5	79356.3	16953.9	19491.5	72904.1	44923.9	46576	39212.5	60558.8	61741.3	91281.3	43288.3	34283.4	52124.5	48650.1	48321.6	53106.8	20277.2	90536.4	40757.6	58444.3	55770.9
Q00341	2	Vigilin (High density lipoprotein-binding protein) (HDL-binding protein)	HDLBP	26676.3	36766.3	34682.5	35509.4	51997.6	36836.9	41369.4	23741.5	20780.1	19565.6	25803.6	46221.7	29506.7	40225.8	27783	14227.3	34054.5	46349.3	28390.3	31259.7	34138.8	31113.3	29037	42903.8	15263.8	20421.1	19947.3	21406	33275.7	28203.4	69351.7	21129.5	31823.3	31004	36377.8	9183.73	19724.8	34232.4	25779.7	39615.8	32001.6	38017.7	41413.7	45940.3	57581.5	223002
Q93034	1	Cullin-5 (CUL-5) (Vasopressin-activated calcium-mobilizing receptor 1) (VACM-1)	CUL5	22160.1	33388.6	39158.2	27881.8	31585.9	44450	28436.9	2636.87	21700.6	21427.1	33025.5	43882.8	38390.4	30459.8	5917.74	20601.3	25958.7	26488.9	3698.12	22156.5	45313.9	74723	52982.6	18673.3	26741.6	34142.6	35713.5	29707.5	29263.7	20836.1	38992	38822.3	8287.8	35226.2	48696.2	26268.1	35303.5	43545	25363	28425.4	33374.9	27247.6	16777.9	3484.4	4802.63	36914
P55884	2	Eukaryotic translation initiation factor 3 subunit B (eIF3b) (Eukaryotic translation initiation factor 3 subunit 9) (Prt1 homolog) (hPrt1) (eIF-3-eta) (eIF3 p110) (eIF3 p116)	EIF3B	51954.7	46515.6	12704.9	58474.9	21585.9	63764.4	65649.1	62904.9	44997.4	42780.5	24116.8	89176.5	73131.2	69116.7	54936.5	26444.5	60692.8	80883.4	54589.8	26923.5	11570.8	49122.8	94935.1	18746.9	56102.2	55683.4	71399	13066.3	19808.1	59125.1	62455.3	60522.9	37003.6	65004	61149.4	58935.4	68328.4	31276.4	58180.1	25299.6	39391.3	76236.3	50136	69587	56797.4	79078.9
O95202	4	Mitochondrial proton/calcium exchanger protein (Leucine zipper-EF-hand-containing transmembrane protein 1)	LETM1	39150.5	107555	106957	125333	72454.5	108796	93327.6	74188.1	104056	28037.8	102983	103366	120618	98415.1	87957.3	48113.7	77447	112581	114496	91563.1	127897	95532	155548	84701	107120	119862	81552.3	117223	101026	65232.8	122304	91263.5	30794.2	135864	120448	62801.3	79623.8	107926	71205.1	80580.3	74699	99306.1	75282.1	132034	190362	120597
Q15811	4	Intersectin-1 (SH3 domain-containing protein 1A) (SH3P17)	ITSN1	99645.2	105689	103089	82743.2	88521.7	114139	105668	65487.9	67182.2	62448.2	59823.7	131241	121617	111273	111062	108803	138389	149033	94915.2	74944.8	79476.5	88692.7	117479	107935	78076.2	116039	82666.7	52093.1	138549	57935.2	87379	76093.7	97808.4	56302	114371	55216.1	99544.2	77068	81465	118811	146899	129951	110924	126795	112859	164890
P25391	2	Laminin subunit alpha-1 (Laminin A chain) (Laminin-1 subunit alpha) (Laminin-3 subunit alpha) (S-laminin subunit alpha) (S-LAM alpha)	LAMA1	30527.9	34288.9	41398.9	45524.8	48294.9	17244.5	10196.4	9210.37	36279.8	10789.9	95838.6	28291.4	57473.4	38793.4	36130.6	52003.9	46718	48720.4	12907.7	53561.7	43385.7	43137.9	19024	41088.4	16986.1	37339.7	35689.2	28834.7	34769.8	28345.1	56299.2	5698.14	11329.5	50722.1	37719.4	14223.3	31023.8	20940.7	84091.7	55613.5	37017.8	47459.1	58473.9	34790.7	33871.6	51484.4
Q96RT1	5	Erbin (Densin-180-like protein) (Erbb2-interacting protein) (Protein LAP2)	ERBIN	62001.4	71865	78825.7	130053	111920	145304	121335	80575.8	86879.9	81898.6	146798	96745.8	128716	118737	154951	129170	58543.7	49780.5	63049.8	117552	185609	178061	151438	60669	155174	91391.4	46929.2	94662.2	92976.7	115411	89648.9	44093.5	67789.1	140862	133499	43590.6	80606.7	117246	126979	83920.7	71957.2	111132	121561	48290.9	117612	124043
P30041	16	Peroxiredoxin-6 (EC 1.11.1.27) (1-Cys peroxiredoxin) (1-Cys PRX) (24 kDa protein) (Acidic calcium-independent phospholipase A2) (aiPLA2) (EC 3.1.1.4) (Antioxidant protein 2) (Glutathione-dependent peroxiredoxin) (Liver 2D page spot 40) (Lysophosphatidylcholine acyltransferase 5) (LPC acyltransferase 5) (LPCAT-5) (Lyso-PC acyltransferase 5) (EC 2.3.1.23) (Non-selenium glutathione peroxidase) (NSGP…	PRDX6	5.38051e+06	8.59598e+06	7.43873e+06	6.13732e+06	8.60584e+06	7.41739e+06	6.72919e+06	8.01764e+06	9.59246e+06	5.33142e+06	1.32081e+07	7.60436e+06	1.43955e+07	9.60637e+06	8.01487e+06	1.03183e+07	4.0149e+06	5.62613e+06	6.2539e+06	3.40757e+06	5.62914e+06	5.49875e+06	1.13947e+07	7.32522e+06	5.91498e+06	8.9828e+06	6.57855e+06	8.5577e+06	8.35623e+06	8.98505e+06	8.15312e+06	6.01128e+06	5.59372e+06	5.75513e+06	1.247e+07	7.08691e+06	5.37554e+06	8.69541e+06	1.15184e+07	8.79978e+06	6.09241e+06	7.32115e+06	7.66686e+06	8.66865e+06	8.1699e+06	6.86689e+06
P50395	12	Rab GDP dissociation inhibitor beta (Rab GDI beta) (Guanosine diphosphate dissociation inhibitor 2) (GDI-2)	GDI2	1.12385e+06	1.48424e+06	1.46435e+06	1.03444e+06	1.47049e+06	1.50259e+06	1.33632e+06	1.31338e+06	1.34606e+06	892189	1.86285e+06	1.7793e+06	1.99127e+06	1.62737e+06	1.45755e+06	1.56829e+06	1.24531e+06	1.3695e+06	1.42194e+06	1.30195e+06	1.385e+06	1.47594e+06	2.10398e+06	1.38885e+06	1.35478e+06	1.54106e+06	1.43157e+06	1.426e+06	1.56846e+06	1.50977e+06	1.44955e+06	1.33723e+06	811362	1.29568e+06	2.06929e+06	1.26067e+06	1.50124e+06	1.44734e+06	1.41928e+06	2.01235e+06	1.68281e+06	1.37517e+06	1.55813e+06	1.40676e+06	1.54039e+06	1.32846e+06
Q9H4A4	6	Aminopeptidase B (AP-B) (EC 3.4.11.6) (Arginine aminopeptidase) (Arginyl aminopeptidase)	RNPEP	59237	191426	158135	220483	128467	231440	174383	158347	245938	107152	202379	137092	231419	300076	160947	269260	97372.5	171835	219870	94627.3	193710	94632.8	144947	181747	146186	175053	185396	124871	202119	153877	106081	103590	211410	175816	175201	126408	151360	157019	163782	185646	200220	283325	71808.6	217202	165333	170253
Q9NQW7-3	4	Xaa-Pro aminopeptidase 1 (EC 3.4.11.9) (Aminoacylproline aminopeptidase) (Cytosolic aminopeptidase P) (Soluble aminopeptidase P) (sAmp) (X-Pro aminopeptidase 1) (X-prolyl aminopeptidase 1, soluble)	XPNPEP1	103198	161513	145629	115527	152760	159915	139443	150571	133306	117703	150602	144657	153209	155583	144834	137791	81973	136241	148791	99666.5	118468	154881	241893	151378	171948	166845	169949	133908	165478	142268	135092	140481	93551	148605	186708	109321	114056	144307	146930	162089	127366	106720	135914	151979	165528	140212
Q16658	11	Fascin (55 kDa actin-bundling protein) (Singed-like protein) (p55)	FSCN1	361550	602603	539183	368807	785462	571353	523958	347451	532325	271705	562802	740943	623974	537713	475565	593045	460277	689611	661461	803363	792050	905512	1.30939e+06	706827	564620	611131	629902	496324	589584	787290	759492	517475	488314	614227	890178	512678	712768	709560	507744	992894	617026	416024	961575	639828	783403	483867
P55809	14	Succinyl-CoA:3-ketoacid coenzyme A transferase 1, mitochondrial (EC 2.8.3.5) (3-oxoacid CoA-transferase 1) (Somatic-type succinyl-CoA:3-oxoacid CoA-transferase) (SCOT-s)	OXCT1	1.2617e+06	1.23622e+06	1.28121e+06	825641	1.21635e+06	898044	1.50373e+06	722492	917850	716880	981331	1.30016e+06	864506	849312	1.06827e+06	928276	1.07684e+06	1.55924e+06	1.43769e+06	1.44395e+06	1.27287e+06	1.19937e+06	2.16397e+06	1.42922e+06	1.25319e+06	1.07372e+06	1.36926e+06	1.10852e+06	1.58312e+06	1.52228e+06	1.28001e+06	1.22245e+06	1.26615e+06	1.47765e+06	1.45236e+06	1.16389e+06	1.05939e+06	990759	843178	1.64324e+06	1.31791e+06	857931	1.64708e+06	1.33942e+06	1.47057e+06	1.1067e+06
P54577	2	Tyrosine--tRNA ligase, cytoplasmic (EC 6.1.1.1) (Tyrosyl-tRNA synthetase) (TyrRS) [Cleaved into: Tyrosine--tRNA ligase, cytoplasmic, N-terminally processed]	YARS1	33433.2	125576	88700.2	76842.1	141717	108864	95693.4	54317	115676	55654	130565	126873	73230.5	90450.8	100426	122688	71745.3	168560	139519	99176.9	190398	213767	177824	89390.8	103974	123077	108663	89946.2	115949	77875.4	122291	91365	81800.7	87992.5	168352	86914.7	101005	139508	104167	121367	57483.6	91027.4	159156	52141.1	47458.5	81180.5
P08195	8	4F2 cell-surface antigen heavy chain (4F2hc) (4F2 heavy chain antigen) (Lymphocyte activation antigen 4F2 large subunit) (Solute carrier family 3 member 2) (CD antigen CD98)	SLC3A2	588415	777865	1.03265e+06	1.24817e+06	900413	1.04095e+06	691925	499981	685927	371472	848966	1.06143e+06	983723	589495	940380	856581	653743	994238	960476	609775	567767	784334	1.28775e+06	805480	693965	964513	828841	586284	703571	501748	883009	409982	448683	844210	1.17757e+06	565846	618329	1.01853e+06	790723	639530	980592	918187	663390	1.1622e+06	1.45929e+06	1.14602e+06
Q9UQ16-3	5	Dynamin-3 (EC 3.6.5.5) (Dynamin, testicular) (T-dynamin)	DNM3	83036.5	106264	128159	168631	144595	222113	279025	66818.6	149497	161221	85155.2	301596	159075	90338.4	75381.6	78088.6	158697	122959	304338	344551	293334	320709	169257	201419	264771	114704	123904	202443	271041	123646	289033	251296	116058	150417	248715	219201	268051	253791	153068	102600	88297.8	56512.2	246746	84314.6	260099	202494
P04406	9	Glyceraldehyde-3-phosphate dehydrogenase (GAPDH) (EC 1.2.1.12) (Peptidyl-cysteine S-nitrosylase GAPDH) (EC 2.6.99.-)	GAPDH	1.73041e+07	2.08106e+07	1.72959e+07	1.5137e+07	1.97128e+07	1.6719e+07	1.83689e+07	1.78578e+07	1.64831e+07	1.43661e+07	1.91596e+07	1.98255e+07	2.02477e+07	1.98738e+07	1.58505e+07	1.59435e+07	1.6687e+07	1.39435e+07	1.44378e+07	1.50302e+07	1.11497e+07	1.55073e+07	2.35121e+07	1.67938e+07	1.23445e+07	1.4543e+07	1.85078e+07	1.76857e+07	1.98077e+07	1.94812e+07	1.77125e+07	1.99721e+07	1.71118e+07	2.01748e+07	2.33176e+07	1.65611e+07	1.66779e+07	1.70319e+07	1.8063e+07	2.18321e+07	1.96312e+07	1.50939e+07	2.10105e+07	1.7616e+07	1.85194e+07	1.66573e+07
P54652	9	Heat shock-related 70 kDa protein 2 (Heat shock 70 kDa protein 2)	HSPA2	1.15171e+06	2.07888e+06	1.61309e+06	1.90295e+06	2.19027e+06	2.38988e+06	1.98817e+06	1.25569e+06	2.1659e+06	1.54355e+06	2.80889e+06	2.61407e+06	2.85427e+06	2.09052e+06	2.85165e+06	2.78827e+06	1.20367e+06	1.96188e+06	1.73556e+06	1.28248e+06	1.7092e+06	2.09513e+06	2.99867e+06	1.85784e+06	1.87004e+06	2.31027e+06	1.68844e+06	1.91309e+06	2.34027e+06	2.29581e+06	2.04736e+06	1.79506e+06	1.24717e+06	1.45707e+06	3.02983e+06	1.513e+06	2.02789e+06	2.64807e+06	2.11676e+06	2.42674e+06	1.92534e+06	1.67418e+06	1.9622e+06	2.01863e+06	2.046e+06	1.87675e+06
O00408	3	cGMP-dependent 3',5'-cyclic phosphodiesterase (EC 3.1.4.17) (Cyclic GMP-stimulated phosphodiesterase) (CGS-PDE) (cGSPDE)	PDE2A	23015	67112.8	93154.5	20835	18875.4	38074.2	18225.9	46340	32588.8	20804.1	25847.1	35687	19844.9	49748.3	34670.8	31026.8	85086.5	92886.8	70730.3	76293.3	102941	84478.4	150317	40986.6	48739	55883.9	59055.4	66625.8	55230.5	109424	85374.9	43630.4	45418.2	111519	28592.5	47131.5	133732	56195	37783.7	80756	101067	25374.8	90086.4	48119.1	107335	40024.4
Q9UQE7	5	Structural maintenance of chromosomes protein 3 (SMC protein 3) (SMC-3) (Basement membrane-associated chondroitin proteoglycan) (Bamacan) (Chondroitin sulfate proteoglycan 6) (Chromosome-associated polypeptide) (hCAP)	SMC3	38499.7	57051.1	43366.3	52989.8	36969.5	55300.5	37354.8	37024.4	43466.5	41858.7	39238.8	65957	33794.9	41322.8	39627.7	41272.1	47459.4	22054.7	52548.5	31439.2	49444.1	40775.1	67285.1	53665.6	51740.4	56444.6	46660.5	35047.4	42146.2	52482.5	78202.6	43677.6	50433.8	55888.3	97491.4	26787.9	62579.5	38568.4	38086.8	52332.3	37132.1	78133	48251.3	58475.3	63645.2	78026.9
Q96K76-4	2	Ubiquitin carboxyl-terminal hydrolase 47 (EC 3.4.19.12) (Deubiquitinating enzyme 47) (Ubiquitin thioesterase 47) (Ubiquitin-specific-processing protease 47)	USP47	25003.4	11548.9	25713.3	33488	25752.3	33062.3	36559.4	17590.4	32239.7	24100.9	25719.9	47726	73366.3	52937.3	39900.9	66747.4	29130.3	57807	25093.8	17074.3	35998.6	6972.95	42123	37750.2	15256.3	13999.2	51226.5	34591.4	49190.1	25711.5	24486.6	31906.6	27175	19531.2	42352.5	27436.6	28766.7	14848.5	20035.6	61046.4	51782.6	38229.8	33753.6	50458.1	19246.8	29650.3
Q8N3E9	10	1-phosphatidylinositol 4,5-bisphosphate phosphodiesterase delta-3 (EC 3.1.4.11) (Phosphoinositide phospholipase C-delta-3) (Phospholipase C-delta-3) (PLC-delta-3)	PLCD3	179540	238631	250775	209580	210390	191875	260752	126272	207002	128487	253999	251594	239450	213874	256053	173236	321079	238018	190606	87909.1	173280	245741	245818	199158	238598	259080	204181	181839	262359	264745	258996	205488	199011	202353	336967	302216	236081	253572	220250	240764	189456	273120	176855	169113	255875	351627
P55084	12	Trifunctional enzyme subunit beta, mitochondrial (TP-beta) [Includes: 3-ketoacyl-CoA thiolase (EC 2.3.1.155) (EC 2.3.1.16) (Acetyl-CoA acyltransferase) (Beta-ketothiolase)]	HADHB	718064	1.21807e+06	1.25521e+06	1.14201e+06	1.05419e+06	1.04039e+06	588020	761820	819551	616780	1.24894e+06	1.2772e+06	1.41366e+06	1.0095e+06	810256	1.23282e+06	1.18718e+06	1.08699e+06	947056	760673	956412	1.14887e+06	1.50659e+06	937775	540411	742712	624413	847034	1.04358e+06	1.66951e+06	1.45591e+06	734839	1.0414e+06	841688	1.62118e+06	941895	886737	1.17566e+06	1.15991e+06	1.52338e+06	956909	895306	1.397e+06	1.533e+06	912301	1.41712e+06
Q16799	5	Reticulon-1 (Neuroendocrine-specific protein)	RTN1	86542.3	145189	111228	94669.7	174320	122110	69033.2	53087.9	94306.8	48453.2	123753	155869	114074	87876.3	103328	71876.5	85947.1	164614	128053	175269	160941	170201	183161	92344.7	53259.9	115612	82192.1	92491.6	133021	119738	129123	100281	77615.2	133568	185302	84622.4	95083.6	115989	81892.9	126897	148851	99338.5	201481	144608	193355	107512
Q9H254	3	Spectrin beta chain, non-erythrocytic 4 (Beta-IV spectrin) (Spectrin, non-erythroid beta chain 3)	SPTBN4	22706.8	35196	23862.9	56170.4	28627.7	23514.4	38137.8	32939.7	43577.7	39158.2	37389.6	34033.8	18661.5	53646.9	27617.6	39569.9	28348.4	30107.4	28568.6	42355.2	50386.4	27836.4	47428.6	29920.7	30084.3	45909.1	23659.7	64186.4	35747.4	57367	22412.6	27801	31582.6	48707.4	44524.5	44085.8	23972.5	22757	26947.5	28831.4	35528.6	27476.1	22476.5	49251.4	70230.4	33540.7
Q9Y617	16	Phosphoserine aminotransferase (EC 2.6.1.52) (Phosphohydroxythreonine aminotransferase) (PSAT)	PSAT1	1.50555e+06	2.46481e+06	2.61574e+06	1.70191e+06	2.35748e+06	2.99584e+06	2.31543e+06	1.79923e+06	2.02634e+06	1.2056e+06	3.41633e+06	2.41447e+06	3.48963e+06	3.07755e+06	2.93066e+06	2.9802e+06	1.22584e+06	2.20269e+06	2.31445e+06	889963	1.53815e+06	2.22446e+06	4.1765e+06	1.94699e+06	1.93978e+06	2.81926e+06	2.33278e+06	2.65683e+06	2.66441e+06	2.85065e+06	2.79105e+06	2.43426e+06	1.54427e+06	2.31352e+06	2.9661e+06	2.13223e+06	2.15415e+06	2.18111e+06	2.91674e+06	3.08573e+06	2.34167e+06	2.17307e+06	3.03744e+06	2.42776e+06	2.6926e+06	2.36493e+06
O94979	4	Protein transport protein Sec31A (ABP125) (ABP130) (SEC31-like protein 1) (SEC31-related protein A) (Web1-like protein)	SEC31A	149443	166950	143883	139376	155139	152506	169150	161984	126506	86110.2	165409	124746	187157	155478	177821	150618	154990	196395	160877	136285	142134	139323	180380	163710	148695	143672	173008	153187	191901	165571	196918	149945	141547	158341	172570	92905.8	121118	156752	117458	171910	168258	146577	187369	150975	179683	112919
Q6YHK3	6	CD109 antigen (150 kDa TGF-beta-1-binding protein) (C3 and PZP-like alpha-2-macroglobulin domain-containing protein 7) (Platelet-specific Gov antigen) (p180) (r150) (CD antigen CD109)	CD109	81293.8	99211.3	149125	150540	108965	124335	115623	110256	144728	85519.6	100603	136133	180150	142434	154769	110229	47137.8	94878.2	63654.3	55547.2	84241.6	117276	145008	131709	80628.7	101180	77958.1	126460	119041	112522	117563	93382.4	132685	54242.9	144388	77502	72067.2	115413	75676.2	68860.1	89998.3	49606.4	93764.1	97133.1	89156.4	117408
P09874	4	Poly [ADP-ribose] polymerase 1 (PARP-1) (EC 2.4.2.30) (ADP-ribosyltransferase diphtheria toxin-like 1) (ARTD1) (DNA ADP-ribosyltransferase PARP1) (EC 2.4.2.-) (NAD(+) ADP-ribosyltransferase 1) (ADPRT 1) (Poly[ADP-ribose] synthase 1) (Protein poly-ADP-ribosyltransferase PARP1) (EC 2.4.2.-)	PARP1	91706.4	118460	84910.7	116376	115515	132314	79163	70986.9	47201.4	63019.4	60607.1	104471	113456	82795.2	80753.1	91350.4	120336	104781	89772.7	62878.4	62267.7	86212.5	90986.2	95883.8	73325.3	72369.1	107259	57685.9	90325.9	104653	130294	66500.1	42271.9	87272.5	97047.9	83808	88553.6	96126.5	56738.2	113438	108326	110134	59115.6	130700	153745	122717
Q9ULB1-3	2	Neurexin-1 (Neurexin I-alpha) (Neurexin-1-alpha)	NRXN1	24684.6	14390.4	23941.1	19469.3	47143	12752.2	17228.2	17216.3	8165.6	25794.6	18358.3	44117.2	33770.6	26149	16246.4	27400.7	11658.5	40457.9	12207	40571.1	41856	27892.7	56848.3	16110	14557.5	31024.2	13713	14928.5	18448.4	24673.9	31471.1	22792.3	29714.1	17571.8	30612.8	42200	24696.1	30763.1	24804.9	17261.2	34325.3	24531.3	50744.2	29644.5	34447.2	52712
O43157	6	Plexin-B1 (Semaphorin receptor SEP)	PLXNB1	60295.1	102342	145426	109169	96979.4	96982.7	103876	134879	86890.5	75355.8	118960	128091	152137	110129	98377.6	108199	88467.3	126673	120212	47117.9	95779.3	79937.8	174200	86602.8	138612	105733	67879.1	109307	104395	88579.6	151098	76879.2	78714.9	125606	135472	80059.7	59013.3	145293	138803	137550	126065	77831.6	78863.4	102236	149387	109603
Q13409-2	1	Cytoplasmic dynein 1 intermediate chain 2 (Cytoplasmic dynein intermediate chain 2) (Dynein intermediate chain 2, cytosolic) (DH IC-2)	DYNC1I2	27608.9	30550.4	16669.3	36831.7	33198.7	40685.2	28193.7	46159.4	3377.15	35769.8	30808.8	34689.4	33083.7	25708	31120.3	32976.9	13326.6	2943.09	3516.14	20785.3	27241.5	27332	41027.4	32700.2	39040.5	38833.3	43011	31723.3	28849.8	22001.1	36184.3	22757.4	35351.7	20078.7	38781.7	17177.9	50720.6	47979.3	18511.9	29211.4	9595.35	45409.8	30580.8	33011.9	25632.6	42098.1
Q96G03	4	Phosphoglucomutase-2 (PGM 2) (EC 5.4.2.2) (Glucose phosphomutase 2) (Phosphodeoxyribomutase) (Phosphopentomutase) (EC 5.4.2.7)	PGM2	80618.3	124879	128152	46505.3	44015.8	138545	34084.8	48252.2	64404	66038.8	162374	157951	208053	175829	138462	131944	146279	107622	50858	111944	71973.9	23919.6	214523	58199.4	47266.4	48061.6	86586.9	107217	107500	35272.3	144502	100122	63061	55408.6	220743	71815.6	97679.4	54158.5	123750	142480	130597	131622	100057	122684	68743.6	190055
P05556	7	Integrin beta-1 (Fibronectin receptor subunit beta) (Glycoprotein IIa) (GPIIA) (VLA-4 subunit beta) (CD antigen CD29)	ITGB1	160812	423818	386783	583879	364173	437407	218599	200773	279508	166657	360265	375673	577013	354793	312000	350678	405978	413241	376709	264090	341834	362993	424413	386714	180885	351034	285863	249207	281096	169124	273312	136622	187166	307603	419621	257043	276601	418804	227854	188481	396376	378978	336039	457560	417945	599954
O94826	7	Mitochondrial import receptor subunit TOM70 (Mitochondrial precursor proteins import receptor) (Translocase of outer membrane 70 kDa subunit) (Translocase of outer mitochondrial membrane protein 70)	TOMM70	171106	292752	298361	198912	268090	226245	277475	127077	171202	92747.8	222777	265184	198814	112584	214234	194208	230435	304566	285884	243256	215049	289731	555458	291317	264125	264974	271295	235178	229979	182684	363540	186376	159622	309303	315197	138247	206324	241761	159284	328766	341946	232761	234624	250092	368666	240666
O00499	11	Myc box-dependent-interacting protein 1 (Amphiphysin II) (Amphiphysin-like protein) (Box-dependent myc-interacting protein 1) (Bridging integrator 1)	BIN1	729207	1.06148e+06	927705	838428	1.40991e+06	1.18787e+06	1.13281e+06	760151	965071	649905	955922	833839	816058	689747	634370	1.08216e+06	689250	1.18112e+06	1.21903e+06	1.11845e+06	979028	1.19949e+06	1.56677e+06	1.11373e+06	1.44721e+06	1.16552e+06	1.12035e+06	880719	788799	1.20126e+06	1.02441e+06	1.07805e+06	863184	1.20034e+06	1.03928e+06	801347	862642	1.1501e+06	507600	1.12583e+06	886359	653420	1.16397e+06	625845	964558	801393
O14594	11	Neurocan core protein (Chondroitin sulfate proteoglycan 3)	NCAN	7.17716e+06	656464	885228	310848	1.0224e+06	574764	439962	7.17508e+06	392277	317981	440831	531514	720315	9.6142e+06	636325	7.00122e+06	4.97975e+06	989654	713707	1.06039e+06	1.7199e+06	908039	981827	369625	546206	572733	551245	474645	736748	1.274e+06	873526	471558	322701	751764	9.87184e+06	555164	469351	700610	599461	1.04928e+06	657130	635835	1.94832e+06	7.67303e+06	882859	472426
Q12979	4	Active breakpoint cluster region-related protein	ABR	116336	140609	169801	264416	173284	139502	134847	117716	111734	82945.6	173497	195437	214036	163491	163349	207080	144473	139849	166373	173293	182847	201295	249520	133045	126235	155694	167340	171910	172430	151859	205483	138706	155001	163404	208071	95839.9	199648	198079	178096	164368	183873	131580	147661	119025	199023	186586
P28482	5	Mitogen-activated protein kinase 1 (MAP kinase 1) (MAPK 1) (EC 2.7.11.24) (ERT1) (Extracellular signal-regulated kinase 2) (ERK-2) (MAP kinase isoform p42) (p42-MAPK) (Mitogen-activated protein kinase 2) (MAP kinase 2) (MAPK 2)	MAPK1	594469	984070	1.09589e+06	779450	1.11107e+06	959663	687332	532646	710180	470001	1.12768e+06	1.18976e+06	1.04788e+06	1.04748e+06	970167	706988	585495	913794	878929	843964	886767	1.05672e+06	1.27959e+06	639225	607562	960472	783435	933341	952358	892434	1.10586e+06	806368	507446	879556	1.41313e+06	674035	835938	1.00081e+06	1.07068e+06	907270	1.03381e+06	729875	877854	961961	1.18614e+06	893697
P49748	7	Very long-chain specific acyl-CoA dehydrogenase, mitochondrial (VLCAD) (EC 1.3.8.9)	ACADVL	319033	387471	394553	383439	284324	484193	445740	282341	391349	250041	510842	529392	558573	474929	530113	462806	464439	418796	360091	375862	270155	324029	683060	392336	367060	393225	321334	497711	445728	405288	268057	359487	157030	431648	562913	349474	423833	534523	382340	481664	558660	338889	447048	447530	592943	626986
P22033	6	Methylmalonyl-CoA mutase, mitochondrial (MCM) (EC 5.4.99.2) (Methylmalonyl-CoA isomerase)	MMUT	161015	161994	184528	141929	144606	210282	172956	109060	155735	115135	172614	170793	113084	127966	171811	201770	242397	230025	175116	149826	155472	160325	280488	212441	207449	206909	228499	123980	127730	216422	199451	138672	174971	154285	224255	149078	115339	189158	155571	198005	200833	168554	178710	237334	321483	173907
P30038	9	Delta-1-pyrroline-5-carboxylate dehydrogenase, mitochondrial (P5C dehydrogenase) (EC 1.2.1.88) (Aldehyde dehydrogenase family 4 member A1) (L-glutamate gamma-semialdehyde dehydrogenase)	ALDH4A1	225274	319150	373464	242852	350213	441062	253505	281727	281025	144443	557515	420074	602618	326491	462513	552031	313565	315861	314335	366338	414973	329375	576793	278412	207364	314092	291394	358965	485000	405132	390153	192141	342077	270575	472307	312807	326664	347707	371945	782361	383605	279796	716115	568541	853079	423339
Q9UMF0	5	Intercellular adhesion molecule 5 (ICAM-5) (Telencephalin)	ICAM5	381315	329395	218899	261255	313771	212809	368166	153903	148411	263995	98160.8	281962	89072	105497	151902	101612	281238	475648	270421	440872	138888	251577	597501	220234	213678	159503	355861	182137	255693	274364	295966	221608	270672	482751	115050	253379	206512	133733	127610	257720	267417	252139	482167	172428	416578	250136
P21980	11	Protein-glutamine gamma-glutamyltransferase 2 (EC 2.3.2.13) (Erythrocyte transglutaminase) (Heart G alpha(h)) (hhG alpha(h)) (Isopeptidase TGM2) (EC 3.4.-.-) (Protein G alpha(h)) (G(h)) (Protein-glutamine deamidase TGM2) (EC 3.5.1.44) (Protein-glutamine dopaminyltransferase TGM2) (EC 2.3.1.-) (Protein-glutamine histaminyltransferase TGM2) (EC 2.3.1.-) (Protein-glutamine noradrenalinyltransferase …	TGM2	85052.1	500539	202728	486997	325671	233753	121023	525792	144454	183184	173854	294147	346627	500803	173219	209704	562697	362640	125808	186564	194414	64197.4	425182	316127	187477	131909	195886	147627	255256	249641	146818	322927	287477	134805	151034	234667	126265	250794	161657	230090	272800	293297	177080	291950	214523	639802
P09960	12	Leukotriene A-4 hydrolase (LTA-4 hydrolase) (EC 3.3.2.6) (Leukotriene A(4) hydrolase) (Tripeptide aminopeptidase LTA4H) (EC 3.4.11.4)	LTA4H	368008	584921	460655	443277	518316	416089	434056	798792	539411	385769	655072	601822	921094	789219	691157	591164	507911	301802	404090	331362	482119	412064	778802	427671	439433	486434	586633	499740	425657	551216	445781	460285	253945	517960	854800	509874	419250	542341	620487	443265	540118	545619	491159	552196	445395	537789
Q13263	5	Transcription intermediary factor 1-beta (TIF1-beta) (E3 SUMO-protein ligase TRIM28) (EC 2.3.2.27) (KRAB-associated protein 1) (KAP-1) (KRAB-interacting protein 1) (KRIP-1) (Nuclear corepressor KAP-1) (RING finger protein 96) (RING-type E3 ubiquitin transferase TIF1-beta) (Tripartite motif-containing protein 28)	TRIM28	170806	218596	215808	175381	216945	228593	167365	87847.3	179396	136077	160864	266639	218009	159059	212759	211301	209854	244508	176306	188391	181971	162913	256240	273986	185986	131856	143894	159906	269961	184497	235676	186651	193794	172477	289549	112076	136890	229549	132176	294541	241254	254080	319940	219991	242330	202464
P07942	1	Laminin subunit beta-1 (Laminin B1 chain) (Laminin-1 subunit beta) (Laminin-10 subunit beta) (Laminin-12 subunit beta) (Laminin-2 subunit beta) (Laminin-6 subunit beta) (Laminin-8 subunit beta)	LAMB1	1933.3	960.285	8537.52	25957.4	11369.5	11390	3286.42	8963.46	1366.09	983.747	2580.95	927.63	3921.93	1533.14	2860.88	4191.7	13473	17205.9	1055.49	1902.52	6431.3	1409.72	4373.83	15335.6	2269.42	995.734	1051.27	10178.8	2849.63	3950.85	2246.7	13251.4	2061.78	13156.8	5917.54	1349.91	2705.66	1516	2165.75	1258.98	4962.35	2344.4	5511.87	8543.15	1882.3	2692.36
P12110	6	Collagen alpha-2(VI) chain	COL6A2	287639	540625	317956	501906	338963	286843	289577	279253	226204	218321	179738	473152	406799	728898	303272	350943	420754	434999	378230	160776	259515	66731.8	529962	477152	210764	235265	134791	135662	331074	228151	347504	300193	323204	206329	424068	133061	164314	343706	201459	321460	307516	403804	232805	245485	229756	344408
O14936-3	4	Peripheral plasma membrane protein CASK (hCASK) (EC 2.7.11.1) (Calcium/calmodulin-dependent serine protein kinase) (Protein lin-2 homolog)	CASK	48137.7	98468.3	97143.8	42677.3	78486.2	99049.8	60248.4	23226.6	29617.7	38775.9	81950.2	85457.4	96828.6	82871	54612.6	80716.8	101360	92147.5	102385	64815.3	81065.2	123828	144777	82141.8	72524.8	120203	53249.2	95840.9	114466	101341	120474	76626.5	43084.1	97399.2	140726	71976.9	90373.7	102936	101304	91613.3	116155	74677.4	77950.1	114291	122181	58981.2
Q93050	5	V-type proton ATPase 116 kDa subunit a1 (V-ATPase 116 kDa subunit a1) (Clathrin-coated vesicle/synaptic vesicle proton pump 116 kDa subunit) (Vacuolar adenosine triphosphatase subunit Ac116) (Vacuolar proton pump subunit 1) (Vacuolar proton translocating ATPase 116 kDa subunit a isoform 1)	ATP6V0A1	52289.5	41595.8	49605.3	31371.9	47808.8	27516.6	29464.6	23513.2	9725.6	22253	36555.8	41805.4	24310.9	22198.5	10369.5	15792.6	22811.1	83330.7	42583.4	56248.9	21394	20175.6	29384.9	14878.9	13097.5	28278	57605.5	26395.8	50727.2	37548.8	41721.6	12503.9	11415	77324	40387.5	40935.1	28787.7	46616.6	31341.5	32306.2	46774.5	13746.4	58934	42903.9	57617.3	36878
O94760	9	N(G),N(G)-dimethylarginine dimethylaminohydrolase 1 (DDAH-1) (Dimethylarginine dimethylaminohydrolase 1) (EC 3.5.3.18) (DDAHI) (Dimethylargininase-1)	DDAH1	1.31674e+06	1.36125e+06	1.48189e+06	1.03292e+06	1.45785e+06	1.24614e+06	1.03124e+06	959062	1.54305e+06	746730	1.8297e+06	1.42119e+06	1.89507e+06	1.30742e+06	1.34765e+06	1.50763e+06	988344	1.09401e+06	1.07456e+06	1.19063e+06	1.09887e+06	1.25244e+06	1.89109e+06	1.30415e+06	1.02589e+06	1.48536e+06	1.29162e+06	1.28799e+06	1.54013e+06	1.47211e+06	1.19538e+06	1.49463e+06	724523	1.16232e+06	2.04989e+06	976865	1.15539e+06	1.46861e+06	1.48807e+06	2.05567e+06	1.76632e+06	1.08789e+06	2.06648e+06	1.5998e+06	2.03433e+06	1.46029e+06
Q12765	11	Secernin-1	SCRN1	916778	1.05517e+06	1.26605e+06	966377	864142	1.17179e+06	864217	868848	1.628e+06	613398	1.61633e+06	1.40209e+06	2.09814e+06	1.71991e+06	1.42514e+06	1.82963e+06	860413	733262	1.30039e+06	738775	1.30066e+06	1.25826e+06	1.69114e+06	710477	595865	1.46405e+06	794081	965602	788930	983402	765717	1.11043e+06	768494	1.19539e+06	1.62987e+06	815244	889497	1.38739e+06	1.54012e+06	1.26835e+06	1.35125e+06	1.10823e+06	2.0469e+06	1.38603e+06	1.77606e+06	1.15072e+06
Q06124-1	4	Tyrosine-protein phosphatase non-receptor type 11 (EC 3.1.3.48) (Protein-tyrosine phosphatase 1D) (PTP-1D) (Protein-tyrosine phosphatase 2C) (PTP-2C) (SH-PTP2) (SHP-2) (Shp2) (SH-PTP3)	PTPN11	116876	185859	167755	150271	196864	185898	187053	140987	111542	98999.5	259154	203846	264607	230268	228923	193841	98974.7	158471	149409	142015	200745	245276	298680	177674	115896	163591	184339	212850	230902	154380	131155	172225	66827.9	104887	321520	188189	213769	169281	224123	205597	173295	111324	135066	241278	248817	160306
P19174-2	3	1-phosphatidylinositol 4,5-bisphosphate phosphodiesterase gamma-1 (EC 3.1.4.11) (PLC-148) (Phosphoinositide phospholipase C-gamma-1) (Phospholipase C-II) (PLC-II) (Phospholipase C-gamma-1) (PLC-gamma-1)	PLCG1	91716.5	73717.1	55536.9	73462.8	63330.8	57065	63338.5	66960.1	47381	38855.9	74621.6	52860.3	63813.6	62329.4	50847.9	46791.8	45004.1	59841.1	71050.7	49917.3	45943.2	42797.9	83963.6	54378.3	79435.9	73799	81770.3	62842.7	64297.5	38611.7	76227.8	75638.4	14406.3	89282.1	90334.2	54946.1	55338.5	55148.9	31290.5	78215.2	45613	43916.3	46332.8	43383.3	56732.6	32053.4
Q5JRX3	1	Presequence protease, mitochondrial (hPreP) (EC 3.4.24.-) (Pitrilysin metalloproteinase 1) (Metalloprotease 1) (hMP1)	PITRM1	33200.5	11862.6	15231	19241.1	35484.1	15932.6	24039	21051.6	8067.9	24706.4	21089.4	29271.2	14026.7	19674.8	19434.7	15746.6	18765	17166.2	24771	19601.4	14520.9	6034.31	27808.1	34738.2	29591.8	5981.73	12763.6	18747.5	15211.1	19517	16495.2	9361.13	807.105	23694.5	41853.8	329300	19409.3	4475.43	12741.4	48945.2	38992.8	5216.72	20226.7	22036.4	70536.4	323206
O60641	8	Clathrin coat assembly protein AP180 (91 kDa synaptosomal-associated protein) (Clathrin coat-associated protein AP180) (Phosphoprotein F1-20)	SNAP91	345948	492690	408075	315493	490520	356129	338451	155597	240134	221847	356540	456332	205988	359136	265774	253047	277239	532724	436145	403437	349839	470091	682438	357310	337028	381606	396513	282157	432180	441013	442386	370821	182029	466137	487361	347667	342107	364683	241750	400098	478272	283796	475396	341028	447365	291714
P00505	11	Aspartate aminotransferase, mitochondrial (mAspAT) (EC 2.6.1.1) (EC 2.6.1.7) (Fatty acid-binding protein) (FABP-1) (Glutamate oxaloacetate transaminase 2) (Kynurenine aminotransferase 4) (Kynurenine aminotransferase IV) (Kynurenine--oxoglutarate transaminase 4) (Kynurenine--oxoglutarate transaminase IV) (Plasma membrane-associated fatty acid-binding protein) (FABPpm) (Transaminase A)	GOT2	1.5208e+06	1.77741e+06	1.68603e+06	978452	1.76953e+06	1.48716e+06	1.50803e+06	853014	867709	851746	1.43078e+06	2.0024e+06	1.18715e+06	1.34899e+06	1.47298e+06	953635	1.66913e+06	1.83409e+06	1.49922e+06	2.14747e+06	1.47358e+06	2.13524e+06	2.93183e+06	1.14167e+06	1.00939e+06	1.35904e+06	1.78301e+06	1.64604e+06	2.08222e+06	1.82169e+06	1.90234e+06	1.62572e+06	1.06208e+06	1.9616e+06	1.65545e+06	1.56113e+06	1.63393e+06	1.70083e+06	1.14896e+06	1.76199e+06	2.08964e+06	1.41479e+06	2.88258e+06	2.0092e+06	2.77805e+06	1.28513e+06
P53618	3	Coatomer subunit beta (Beta-coat protein) (Beta-COP)	COPB1	52831.9	122950	54786.5	88304.8	244032	95750	104406	196035	52347.6	93749.3	163198	89108	244896	85542.4	181378	92977.5	167911	70663.2	69440.2	74682.6	271455	225644	106912	98642.5	44960.8	61490.8	269157	62890.9	121599	201893	118432	176554	43287.4	124808	246640	175506	48342.1	232068	235617	186007	126485	151676	229488	69759.2	66002.3	233446
P11413-3	9	Glucose-6-phosphate 1-dehydrogenase (G6PD) (EC 1.1.1.49)	G6PD	225956	360885	248415	311442	302141	324206	351796	617846	467738	247477	419910	361213	446047	403084	372090	373376	538051	333321	354602	246482	301993	240263	622961	396537	273278	330371	430001	300103	293351	286809	291817	337104	315855	336968	413285	290426	281153	323832	299002	377117	310583	331684	316159	404860	325121	471679
P13797	5	Plastin-3 (T-plastin)	PLS3	56193	188606	99826.1	135322	181160	191300	247109	168600	156278	127708	183742	188140	194082	167270	155725	159499	173330	145933	156827	124000	153857	139579	287144	128574	150317	137889	174682	158091	136103	170499	153713	175837	132759	159125	210701	137316	144029	143413	152141	154137	170394	143455	100694	169713	127794	180248
P40227	11	T-complex protein 1 subunit zeta (TCP-1-zeta) (Acute morphine dependence-related protein 2) (CCT-zeta-1) (HTR3) (Tcp20)	CCT6A	450845	615536	617332	491181	605476	523066	578094	512852	452677	351683	667716	690592	600935	525032	543015	602084	549469	636401	642287	478614	575557	556724	896444	623927	661102	549724	604932	528905	658468	709513	716246	556613	675623	639043	653789	491997	544962	608493	501092	723306	546872	495146	740210	560838	634982	615846
P35221	6	Catenin alpha-1 (Alpha E-catenin) (Cadherin-associated protein) (Renal carcinoma antigen NY-REN-13)	CTNNA1	269932	421626	301756	312259	410315	372345	331549	265913	347530	229270	365184	262944	380183	280913	346192	338957	191504	463264	413134	414256	476260	396809	566413	345506	341809	410867	429841	308874	361081	367773	404981	318911	233729	394876	483710	276340	320761	415579	287815	407964	381032	336028	420069	323734	391835	339443
Q9UKE5	1	TRAF2 and NCK-interacting protein kinase (EC 2.7.11.1)	TNIK	33402.2	29004.8	43383.2	31642	31838.4	21650.1	16786.1	16825.1	21592.4	4643.8	14417.8	30000.4	96140.6	14593.1	8229.93	36138	41493.8	41604.7	16738.7	6222.86	6936.15	28963.1	6401.68	40721.3	28563.4	49954.2	9019.27	29623.8	9591.84	33703.1	18457	8835.61	28899.9	43134.4	10969	41726.2	10554.2	31725.7	44834.2	12406.6	22108.6	17637.8	48964.4	26326	45946.2	27736
Q13464	2	Rho-associated protein kinase 1 (EC 2.7.11.1) (Renal carcinoma antigen NY-REN-35) (Rho-associated, coiled-coil-containing protein kinase 1) (Rho-associated, coiled-coil-containing protein kinase I) (ROCK-I) (p160 ROCK-1) (p160ROCK)	ROCK1	114913	103472	26655.4	49995.1	133512	43230.6	138136	83837.4	14779.8	25238.9	33359.5	145911	111222	68668.4	90377.3	87042.4	78932.2	134390	67574.9	141023	148208	107848	51899.8	118017	160877	56808.9	113018	111914	123573	122635	138314	160097	51938.6	139796	137532	72995.7	68419.5	126068	21838.8	152037	87564.3	121222	100011	121444	56046.4	144542
Q12931	5	Heat shock protein 75 kDa, mitochondrial (HSP 75) (TNFR-associated protein 1) (Tumor necrosis factor type 1 receptor-associated protein) (TRAP-1)	TRAP1	144464	167009	203565	100898	213402	151138	219940	161031	124275	102255	193289	178589	122165	109545	160978	132612	173223	230445	220914	153220	196548	175566	335816	192946	224747	189189	199212	95906.8	119353	99297.7	124064	145311	62834.5	193501	189201	117472	97119.5	154700	131150	216776	175185	70495.1	236232	140129	263141	153028
Q9NY33	8	Dipeptidyl peptidase 3 (EC 3.4.14.4) (Dipeptidyl aminopeptidase III) (Dipeptidyl arylamidase III) (Dipeptidyl peptidase III) (DPP III) (Enkephalinase B)	DPP3	80795.4	78989.6	79424.1	80036.3	164415	125955	105944	102545	193109	73210.4	168098	147037	177699	114290	136075	145266	142928	133062	150999	131440	106325	106413	203785	159993	69887.3	149594	144468	125204	198598	116152	91310.8	124236	70112.5	112055	190325	116796	110795	120900	119584	159707	156791	95489.9	179439	131502	192340	139528
Q07866	3	Kinesin light chain 1 (KLC 1)	KLC1	54373	113880	114513	61887.3	109302	106364	68129.3	62703.4	103256	17687.1	126409	154511	139890	93735.9	124797	134267	97642.4	159832	103822	175072	163457	170647	186736	102238	51929.4	93048.2	62493.7	92607.2	143311	154164	151857	64931	78268	63594.7	150730	107135	121500	104682	95242.5	155590	145243	98130.7	214023	145536	176955	116185
Q5VYK3	6	Proteasome adapter and scaffold protein ECM29 (Ecm29 proteasome adapter and scaffold) (Proteasome-associated protein ECM29 homolog)	ECPAS	67482.3	74944.4	84624.5	101879	53155.7	114318	82831.5	101958	90086.4	42966.3	86294.4	79690.9	94680.7	88251.6	69108.6	59923.6	198333	101886	88345.6	63510.7	51906.9	77215.6	126246	43084.9	59905.2	77241	124499	54188.1	81021.8	61158.1	120120	91551.9	46521.3	78625.1	107171	65547.2	50320.6	101540	78132.2	85101.3	82083.1	104220	50967.7	87836.8	75582.9	57696.5
P14923	9	Junction plakoglobin (Catenin gamma) (Desmoplakin III) (Desmoplakin-3)	JUP	94713.4	173502	150967	308619	384383	216151	139080	230551	356023	179605	179206	380743	435910	383488	186186	364616	834026	321482	235895	702415	243284	221487	335550	611966	134287	258327	270877	405330	322144	113809	172593	84249.6	346742	171324	145720	236331	127870	205403	171018	140837	287651	367598	273696	366020	323490	686103
P15311	10	Ezrin (Cytovillin) (Villin-2) (p81)	EZR	474652	823150	567378	658413	657274	719067	593026	488009	671976	376096	838697	890254	930265	903002	821284	852114	627615	566063	585428	366479	484254	733169	933573	685386	451179	739852	570526	643559	754530	767133	775818	562480	468032	459247	1.07196e+06	598345	479330	667974	644368	893398	756060	726093	972458	802363	881086	704097
O75146	4	Huntingtin-interacting protein 1-related protein (HIP1-related protein) (Huntingtin-interacting protein 12) (HIP-12)	HIP1R	12119	43248	44761.8	41860.2	47405.1	47813	15120.3	15540.3	33183.9	50702.9	119260	43312.8	49388.5	121189	30389.4	63428.8	50155	46986.2	56490	130141	25621.3	73912	56715.4	15179.4	38952.4	61830.1	53545.4	31370.6	119228	35092	98583	58932.8	18536.3	72380.9	82895.6	27266.4	37961.2	16352.3	49372.1	70450.7	133583	58073.8	41264.8	59204	76783.2	44071.2
P00488	4	Coagulation factor XIII A chain (Coagulation factor XIIIa) (EC 2.3.2.13) (Protein-glutamine gamma-glutamyltransferase A chain) (Transglutaminase A chain)	F13A1	46538.8	93991.3	68668.7	103461	124145	134329	48666.2	351111	71477.8	91354.4	81046.2	36370.2	149258	141653	78289.7	47906.4	252350	85904.3	57161.5	82781.8	66925	88767.3	166133	130300	31371.8	69865	130389	74730.8	58836.6	60766.7	53698.1	84110.6	147526	33939.7	101245	75276.3	69098.6	41142	46210.5	90463	172885	159638	58563.2	192915	79559	393188
Q13332-6	2	Receptor-type tyrosine-protein phosphatase S (R-PTP-S) (EC 3.1.3.48) (Receptor-type tyrosine-protein phosphatase sigma) (R-PTP-sigma)	PTPRS	4435.25	14753.7	36911.9	7501.36	28906.8	24143.7	12239.2	17028.2	16452	8189.12	21216	14603.5	6837.83	52300	12272.7	23184	9808.45	13658.8	17712.7	20281.9	10840.9	31917.8	58620.6	17567	20696	11212	18251.6	17138.8	11817.7	46889.7	14525.3	25785.2	13902.2	16366.5	16685.3	14897.2	22779.7	74449.9	16481.3	24783.6	16388.2	8216.4	20832.2	13622.6	40893.7	14710.5
P08758	13	Annexin A5 (Anchorin CII) (Annexin V) (Annexin-5) (Calphobindin I) (CBP-I) (Endonexin II) (Lipocortin V) (Placental anticoagulant protein 4) (PP4) (Placental anticoagulant protein I) (PAP-I) (Thromboplastin inhibitor) (Vascular anticoagulant-alpha) (VAC-alpha)	ANXA5	3.44521e+06	6.13822e+06	5.56275e+06	6.46006e+06	4.49497e+06	5.19455e+06	5.23022e+06	6.41941e+06	8.3183e+06	3.28661e+06	8.31124e+06	7.81848e+06	1.01502e+07	8.45237e+06	5.05764e+06	7.34979e+06	8.59022e+06	4.65204e+06	5.61522e+06	2.83222e+06	5.48713e+06	4.84484e+06	7.97214e+06	7.4293e+06	5.20567e+06	6.26905e+06	5.63269e+06	6.9341e+06	4.20325e+06	3.73522e+06	3.87118e+06	4.38566e+06	5.48221e+06	5.40899e+06	6.81968e+06	3.74538e+06	3.94587e+06	5.57519e+06	4.30516e+06	4.40387e+06	5.27376e+06	4.95871e+06	6.5945e+06	5.54264e+06	5.61751e+06	8.6102e+06
Q92859	2	Neogenin (Immunoglobulin superfamily DCC subclass member 2)	NEO1	6097.41	2674.86	19471.5	4773.99	20979.1	21137.3	22009.6	12159.8	2270.36	13681.3	14816.3	18026.3	17333.9	26784.8	19774.6	18866.2	7151.04	23777.2	20420.2	17870.2	23795	28669.2	33495.4	19092.1	15389.8	28347.6	22080	13746.4	6771.36	18496.3	28267	25746.6	1929.85	20881.8	33777.4	14960.4	20398.7	24812.9	13526.1	22576.1	32436.6	28122.1	31219.3	7787.97	28210.1	23206.6
Q9NVA2	7	Septin-11	SEPTIN11	203583	229581	318643	264934	343531	250386	234962	157013	323572	139988	457511	387552	456476	315160	334812	353793	200000	343822	284543	256687	195619	287394	569530	295324	209210	349334	209684	305871	362692	419252	382937	260407	264551	305885	397335	314458	262462	344879	382654	360124	378344	292154	447721	398940	477525	296358
P49411	12	Elongation factor Tu, mitochondrial (EF-Tu) (P43)	TUFM	575840	641928	724977	536722	761980	594673	605750	472320	492624	362383	607711	723245	701531	602418	624169	747138	650124	865600	708450	704405	787386	734898	1.20534e+06	796781	713639	619300	619422	661848	811588	795535	725985	471651	558354	607031	691128	561705	557066	644189	657854	853624	659361	533086	1.12886e+06	909120	1.06314e+06	686563
Q92945	9	Far upstream element-binding protein 2 (FUSE-binding protein 2) (KH type-splicing regulatory protein) (KSRP) (p75)	KHSRP	262978	370283	331950	289879	470691	411527	282070	225200	303410	213070	339648	419433	445440	384023	345990	425865	293786	300605	306030	352384	450418	340750	399138	368425	339098	323740	256606	280898	426044	355142	382178	267175	280702	333644	456076	267646	364676	344781	243194	484555	410343	353194	592750	437135	481445	329683
Q6PGP7	2	Tetratricopeptide repeat protein 37 (TPR repeat protein 37) (SKI3 homolog) (Ski3) (Tricho-hepatic-enteric syndrome protein) (Thespin)	TTC37	2904.01	33731.4	32614.5	24599.1	21622.1	37435.6	6394.13	9639.19	19075.5	8135.36	27659.1	27992.6	14579	28243.7	29096.9	20484.1	2549.76	27678.1	23060.6	23045.6	36536.6	45534.5	48658.7	37536.6	2289.23	25682.7	24156.6	23240.4	38114.3	13946.4	25592.3	9941.07	36382.3	12612.3	31222.2	18636	25751.9	37650.6	21739.3	16798.5	33351.6	29319.8	19676.4	34636.4	17091.8	19179.4
Q9Y263	2	Phospholipase A-2-activating protein (PLA2P) (PLAP)	PLAA	17046.5	28423.9	46859.1	23052.6	34805.4	26963.9	4012.46	18656	25473.3	13881.4	36147.4	33025.6	27921.4	51718.2	29067.3	50519.9	84373.8	47923.3	45766.3	33807.9	14574.8	38723.7	42186.2	25524.1	35130.8	40273.3	16990.2	31151.7	33723.1	28305.6	34843.9	13599	117687	23174.9	38943.4	29905.1	27566.9	29556.1	47800.4	62535.1	27392.1	8309.08	35592.9	53325.1	45160.4	48798.9
Q13367	4	AP-3 complex subunit beta-2 (Adaptor protein complex AP-3 subunit beta-2) (Adaptor-related protein complex 3 subunit beta-2) (Beta-3B-adaptin) (Clathrin assembly protein complex 3 beta-2 large chain) (Neuron-specific vesicle coat protein beta-NAP)	AP3B2	105807	102074	122352	80115.7	146040	91302.1	85109.3	38777.3	45490.5	51402.7	80315.1	123424	62543.9	93468.5	75976.4	31850.3	57735.1	171306	112416	127547	138893	147737	181621	68950.2	76214.4	106417	135021	91382	113023	88809.9	93250.1	103750	46830.3	138120	80697.5	77107.3	64039.1	113479	57914.7	73587	156071	101818	133764	103783	173681	74420.8
Q66K14	3	TBC1 domain family member 9B	TBC1D9B	45193.4	58858.8	33906.9	29723.2	56304.3	32170.2	47537.8	43264.9	28351.3	24611.3	66595.8	43812.5	71082	37240.4	21859.4	31335.7	34560.9	62018.2	54008.1	57903.5	75182.6	61052.3	72863.4	41110.4	56143.9	53554.2	59870.5	21885.8	47662.2	38710.9	44664	49001	38570.8	50475.9	71442.6	23681.7	11969.6	58766.5	67740.4	49832.8	64418.6	57200.9	60073.5	61896.8	75110.7	50297.6
Q12959	3	Disks large homolog 1 (Synapse-associated protein 97) (SAP-97) (SAP97) (hDlg)	DLG1	71978.4	91678.6	19790.4	52338.2	102826	18678.9	24091.2	45936.8	16673.6	26092.1	44336.8	42649	80228.1	22870.6	74943.6	27428.6	63472.2	109521	20860.5	137369	77556.7	131401	128097	30320.5	45270.9	65454.2	56091.2	49905.3	71047.5	29465	16161.8	48622.3	79489.7	84928.4	105160	40715.7	36254.9	128804	48145	114689	64350	20377	160074	66345.6	123878	21180.8
P16157-21	3	Ankyrin-1 (ANK-1) (Ankyrin-R) (Erythrocyte ankyrin)	ANK1	61316.6	65429.7	107094	72068.8	89579	76380	74578.7	64738.8	93902.2	52605.9	108472	104001	75082.3	110202	97365.3	98052.7	178543	101932	95882.3	107806	70834.1	97312.7	67751.7	92928.9	101641	77589.6	71899.1	129778	102371	146556	50841.1	64582.2	66482	75844.1	79981.4	120682	113464	92672.8	71830.1	119810	77520.7	43052.4	75188.3	81511.5	80882.3	57020.7
Q9H4M9	3	EH domain-containing protein 1 (PAST homolog 1) (hPAST1) (Testilin)	EHD1	59033.5	70781.8	38967.2	114485	68453.7	72304.5	76045.6	86735.2	49157.3	22976.5	71309.1	68253.3	41864.6	77155.9	46386.8	54238.1	116922	112912	52865	65409.8	76650.6	66322	125616	82297.7	38414.9	75516.6	94063.9	40087.8	26579.3	94947.6	31442.8	60517	39975.8	70124.4	85692.1	65503.8	68014.9	55064	43832.5	55531.7	63197.3	82260.6	54146.4	71145.5	73134.6	97336.9
P00390	9	Glutathione reductase, mitochondrial (GR) (GRase) (EC 1.8.1.7)	GSR	398947	639515	529450	430006	639443	562906	474166	511303	587072	353566	666305	406856	811306	723499	563285	529112	660712	512433	449212	559268	437963	555721	1.16719e+06	552701	423891	561416	470476	587122	614861	614472	563464	475385	576255	538746	920150	548399	550278	628620	526604	715131	748341	653542	816066	681864	761089	392223
P13807	8	Glycogen [starch] synthase, muscle (EC 2.4.1.11)	GYS1	406304	487208	597706	586413	352737	513819	339342	540448	676944	341064	875951	710584	590379	555186	1.11125e+06	235857	195487	196623	376160	212416	356010	370901	729031	270615	529124	291759	630033	480116	491479	458525	651127	434434	149243	630687	718372	560841	415505	598579	759715	279435	277691	270419	159620	239317	184035	467388
P22102	5	Trifunctional purine biosynthetic protein adenosine-3 [Includes: Phosphoribosylamine--glycine ligase (EC 6.3.4.13) (Glycinamide ribonucleotide synthetase) (GARS) (Phosphoribosylglycinamide synthetase); Phosphoribosylformylglycinamidine cyclo-ligase (EC 6.3.3.1) (AIR synthase) (AIRS) (Phosphoribosyl-aminoimidazole synthetase); Phosphoribosylglycinamide formyltransferase (EC 2.1.2.2) (5'-phosphorib…	GART	216905	99055.1	79424.6	76061.7	102629	81736.5	117906	120892	105600	57148	108795	316452	114986	217107	72143.1	93348.1	66446.5	91573.4	108010	79032.8	52472.1	108466	114512	94825.4	102255	124496	91845.5	189127	113860	111758	93618.7	76300	68406.8	88021.8	279091	205489	188549	85517.6	307209	98387.4	85751.5	87968.9	110801	92085.3	562342	233283
Q9NUB1	5	Acetyl-coenzyme A synthetase 2-like, mitochondrial (EC 6.2.1.1) (Acetate--CoA ligase 2) (Acetyl-CoA synthetase 2) (AceCS2) (Acyl-CoA synthetase short-chain family member 1) (Propionate--CoA ligase) (EC 6.2.1.17)	ACSS1	95158	73188.1	179429	141766	122001	203168	138933	127521	87430.5	80252.9	186445	120839	209413	150137	214733	123703	100399	134794	132723	120471	108528	152915	115938	136129	92141.4	128582	80718.5	132731	138887	114808	190336	71958.7	169723	126277	169511	80972.8	113907	114240	132302	102321	129011	188565	190380	189125	196665	239968
Q13424	9	Alpha-1-syntrophin (59 kDa dystrophin-associated protein A1 acidic component 1) (Pro-TGF-alpha cytoplasmic domain-interacting protein 1) (TACIP1) (Syntrophin-1)	SNTA1	309568	352087	343199	298531	375380	357568	307775	200470	171659	234922	464874	450605	479123	386864	422356	462482	253767	380394	420481	278783	357557	360772	457182	339981	374296	452001	268693	322701	374511	463778	444489	276401	242971	322325	394626	215620	292250	458801	408002	395211	364927	336127	430125	336335	464366	395504
P00352	11	Retinal dehydrogenase 1 (RALDH 1) (RalDH1) (EC 1.2.1.-) (EC 1.2.1.36) (ALDH-E1) (ALHDII) (Aldehyde dehydrogenase family 1 member A1) (Aldehyde dehydrogenase, cytosolic)	ALDH1A1	867110	879810	823325	440373	838535	707711	521400	495055	352860	327514	509423	574850	666756	451810	417098	568975	660818	914231	874522	589741	664793	1.1133e+06	1.03292e+06	785270	444451	649503	881161	521798	743086	600196	785196	729367	949483	352782	1.06478e+06	670382	601068	743129	395557	1.13567e+06	1.17464e+06	882307	1.72735e+06	1.0693e+06	1.46316e+06	784331
P05129	5	Protein kinase C gamma type (PKC-gamma) (EC 2.7.11.13)	PRKCG	90096.1	95072.6	139878	245323	150945	226652	88033.5	200036	165955	169716	76876.4	116860	45418.2	87780.3	88538.8	56016.5	115515	288750	173088	183682	166473	174741	190232	96043.3	115297	124447	130357	94852.4	98470	97753	147733	156104	88483.1	202823	119354	85146.7	82770.1	121473	81988.8	106187	128371	235929	139505	154311	200200	86069.2
O15075	6	Serine/threonine-protein kinase DCLK1 (EC 2.7.11.1) (Doublecortin domain-containing protein 3A) (Doublecortin-like and CAM kinase-like 1) (Doublecortin-like kinase 1)	DCLK1	613861	638496	676398	567783	538440	669676	554134	476842	448945	327142	617308	637249	463125	398945	476062	313940	301198	590321	660637	363739	354651	743590	836406	430240	419846	571229	578287	513634	486784	722516	610279	480694	321492	672835	842071	465315	492770	618706	553096	579914	683701	523897	626250	549932	878056	470470
Q15042	1	Rab3 GTPase-activating protein catalytic subunit (RAB3 GTPase-activating protein 130 kDa subunit) (Rab3-GAP p130) (Rab3-GAP)	RAB3GAP1	2165.02	16732.9	14055.2	12435.9	18437.5	16771.4	6239.56	17204.4	8302.98	12666.8	10737.4	18257.5	19165.2	9350.37	11506.9	8221.57	25844.9	11737.2	15892.6	8838.54	11906.6	10347	13954.3	13816.4	15256.4	16915.5	19765	16438.9	3735.75	10806	8020.21	13919.4	8755.15	6675.5	15394.9	24576.5	9748.06	15121.2	9292.16	9791.25	11660.7	15604.1	5586.23	12649.2	15296.7	4571.5
O94874	4	E3 UFM1-protein ligase 1 (EC 2.3.2.-) (E3 UFM1-protein transferase 1) (Multiple alpha-helix protein located at ER) (Novel LZAP-binding protein) (Regulator of C53/LZAP and DDRGK1)	UFL1	113914	114133	145725	147465	129268	116761	119482	144261	111102	113773	76358.7	153692	76087.9	112050	149777	67494.8	76408.3	96839.8	135246	74834.6	111750	151764	90632.4	82840.8	126709	138536	84118.6	78266.9	121959	107917	111508	108109	136439	127830	147001	82964.6	80526.1	126023	127652	93689.9	90526.7	164400	63647.7	112223	137871	142379
P13489	12	Ribonuclease inhibitor (Placental ribonuclease inhibitor) (Placental RNase inhibitor) (Ribonuclease/angiogenin inhibitor 1) (RAI)	RNH1	468243	779314	669581	574799	743069	756632	625067	629492	713671	503515	838645	846148	895190	824012	604928	1.0162e+06	556861	730468	705551	536736	705687	688094	956012	725173	552046	690114	681184	703798	736310	635056	783598	624225	859451	641812	904128	630048	684925	754668	608492	895731	715431	651042	837535	738827	812312	831130
Q9P253	2	Vacuolar protein sorting-associated protein 18 homolog (hVPS18)	VPS18	173728	277441	275186	212260	281129	289069	163960	116821	126105	98775.5	181196	146353	175811	127996	150205	149446	128869	392217	233971	227456	288876	155827	390837	198409	329300	188698	304300	159820	228243	164040	247965	158946	29609.2	304581	302624	178355	155384	22473	246387	162315	267194	159249	39182.2	298958	295249	142586
P02679	7	Fibrinogen gamma chain	FGG	69532.3	372128	392638	430133	336921	450769	111086	158042	389365	149376	293948	615143	465761	676154	408718	243690	1.0993e+06	183491	99198.5	527740	298408	121728	749271	1.04501e+06	231713	1.03462e+06	618322	330626	293521	120344	230806	591844	459226	290232	273068	632020	806551	226509	61104.1	519208	778530	752278	199664	497190	271383	1.49485e+06
Q9UKG1	5	DCC-interacting protein 13-alpha (Dip13-alpha) (Adapter protein containing PH domain, PTB domain and leucine zipper motif 1)	APPL1	86296.3	111563	76781.3	75338	109863	67713.3	88748.1	70869.7	91533.2	59515	99133	112183	90041	106325	60074.3	110521	111977	129518	81756.1	96056.7	76302.4	68860.8	158484	95401.7	66670.6	73996.1	76854.2	71161.8	82995.3	68331.8	100865	67882.8	96929.1	81200.2	120149	56997.4	97846	78869	66108.6	112576	99843.9	94769.5	191866	101081	128544	103232
Q16851	10	UTP--glucose-1-phosphate uridylyltransferase (EC 2.7.7.9) (UDP-glucose pyrophosphorylase) (UDPGP) (UGPase)	UGP2	517603	922355	740905	511355	791856	934394	722753	777572	907844	582425	1.02916e+06	904224	1.09362e+06	886538	879585	875630	717136	682336	726849	680273	721810	837782	1.33864e+06	723356	585140	920208	840118	826645	894453	952897	921757	785993	750695	869405	1.21573e+06	585343	714362	850882	879613	1.13225e+06	839179	757449	1.12289e+06	923869	982527	842644
A3KMH1	1	von Willebrand factor A domain-containing protein 8 (PEX7-binding protein 2) (P7BP2)	VWA8	5731.21	3489.98	4739.06	4843.38	7062.57	7813.78	7119.02	6594.96	3149.11	3717.08	1337.96	9467.78	6959.34	5573	5606.56	5742.91	6273.03	6575.82	9096.11	6570.58	7599.71	6926.09	7852.72	403.943	5740.82	5000.5	6830.75	1471.04	800.385	5046.42	6838.98	5858.07	5540.63	7459.25	6160.91	11936.6	3367.34	8839.31	6690.11	1340.78	8077.14	993.939	7950.7	5984.3	7687.15	6879.57
P00738	10	Haptoglobin (Zonulin) [Cleaved into: Haptoglobin alpha chain; Haptoglobin beta chain]	HP	386982	777701	274567	2.46948e+06	1.74622e+06	560227	423936	97701.7	1.25552e+06	483904	1.45528e+06	2.36113e+06	1.57815e+06	2.56588e+06	1.1581e+06	1.47378e+06	4.675e+06	195601	83024.7	3.14213e+06	1.2006e+06	201664	421651	1.94419e+06	141809	878925	1.9008e+06	486001	889853	401167	637130	938915	2.47044e+06	434230	397814	1.83212e+06	3.00204e+06	670771	92961.6	179682	2.6005e+06	4.9075e+06	373998	2.36774e+06	966460	6.11783e+06
Q7L099-3	6	Protein RUFY3 (RUN and FYVE domain-containing protein 3) (Rap2-interacting protein x) (RIPx) (Single axon-regulated protein) (Singar)	RUFY3	215172	359694	292801	240939	376894	257444	312907	226608	203685	186467	254795	325798	252203	221202	250857	311025	249511	435501	428702	424661	470159	430166	546571	288661	337408	434043	374885	249113	332939	364242	360547	324363	275737	361530	428207	196501	303803	304801	210275	347992	303599	244693	442285	267518	327763	242081
Q7Z3D6-2	7	D-glutamate cyclase, mitochondrial (EC 4.2.1.48)	DGLUCY	61795	83240.3	333478	296586	312279	387344	317878	137123	117879	124508	326417	184212	339240	292218	312725	93339.4	123633	415912	345053	263397	337332	414831	434302	253124	240683	183731	85389.4	160739	347629	334189	220956	284295	168094	238855	461286	79144.7	291515	328337	73065.8	279334	202454	167241	386399	434885	570351	349927
P56192	6	Methionine--tRNA ligase, cytoplasmic (EC 6.1.1.10) (Methionyl-tRNA synthetase) (MetRS)	MARS1	67069.7	102687	101037	67022.1	76029.2	62306.4	40746.2	89567.3	47244	60719.9	47994.7	53291.5	77091.6	74358.3	49224	79179.7	78975.6	70063.8	61623.4	63964.3	48686.9	47163.7	100298	41437.1	71597.7	68113.6	62194.6	86597.4	86006.1	70464	62663	66129.4	49132.6	80501.7	92495.6	50194.9	85277.3	84186	101693	49434.8	105792	126086	78989.5	79712.5	97080.2	67859.3
P49589-3	5	Cysteine--tRNA ligase, cytoplasmic (EC 6.1.1.16) (Cysteinyl-tRNA synthetase) (CysRS)	CARS1	106800	161117	216040	148402	182259	170242	164932	132729	165874	113511	266169	241047	216981	154258	199720	167484	129696	170221	157349	158119	131991	98045.9	228971	160601	120319	159595	156141	206841	155970	183735	218510	125905	154022	84546.9	249444	165461	214843	216509	158459	256208	166537	121198	178937	129559	196098	171102
Q8IUD2	1	ELKS/Rab6-interacting/CAST family member 1 (ERC-1) (Rab6-interacting protein 2)	ERC1	9553.57	5633.44	16324.9	9803.35	8322.08	17229.5	8237.89	27333.9	14640.4	5920.28	20077.1	14813.4	16283.3	19556.1	13381.1	10804.8	81725.8	9759.97	6009.31	12262.2	18063.5	6573	28489.4	14545.6	7093.78	17747.7	18841	14561.3	20684.6	14694.8	14940.4	14072.5	18428	17245.3	1570.77	10314.2	10497.4	5468.9	11107	15873.6	12027.6	6804.32	24110.3	18112.5	10532.7	11038
P41252	3	Isoleucine--tRNA ligase, cytoplasmic (EC 6.1.1.5) (Isoleucyl-tRNA synthetase) (IRS) (IleRS)	IARS1	125857	76782.2	81266.3	36199.7	65875.1	67500.1	87639.5	65792.3	27818.1	70890.7	58065.6	50164.9	43327.7	40537.4	78708.7	31554.8	45864.1	84154.9	69519.7	46200.7	86363.9	72502.1	117380	49151.7	45877.3	94917.8	62312.8	23588	51130	87511.2	66273.8	114113	67739.2	128751	59849.4	49279	39609.2	95816.6	120290	40687.4	107254	70094.8	66855.7	68448.4	118227	90373.6
P00338	11	L-lactate dehydrogenase A chain (LDH-A) (EC 1.1.1.27) (Cell proliferation-inducing gene 19 protein) (LDH muscle subunit) (LDH-M) (Renal carcinoma antigen NY-REN-59)	LDHA	2.63941e+06	5.52545e+06	4.21525e+06	3.14045e+06	5.1707e+06	4.20524e+06	3.75977e+06	2.81864e+06	2.69079e+06	2.46049e+06	4.91639e+06	6.85176e+06	4.00392e+06	5.46947e+06	3.80485e+06	3.28944e+06	4.42277e+06	3.70409e+06	3.97569e+06	4.60537e+06	3.37537e+06	5.00266e+06	7.69513e+06	3.45201e+06	2.98057e+06	3.76757e+06	4.43649e+06	5.43918e+06	4.81318e+06	5.20784e+06	4.5994e+06	5.05893e+06	1.96152e+06	5.06915e+06	6.69241e+06	3.31341e+06	4.31815e+06	3.94227e+06	3.6704e+06	4.5244e+06	6.05743e+06	2.55603e+06	5.27744e+06	3.67843e+06	4.86256e+06	4.8634e+06
Q92841	5	Probable ATP-dependent RNA helicase DDX17 (EC 3.6.4.13) (DEAD box protein 17) (DEAD box protein p72) (DEAD box protein p82) (RNA-dependent helicase p72)	DDX17	129908	163301	168585	121368	152263	141941	60988.7	96100	110764	118486	114949	214535	200940	172858	212789	135726	200401	168744	130406	130893	151986	136465	91021.5	117060	76312.7	104563	106830	106607	174799	150684	112911	85183.2	147877	125487	137872	120798	139231	168518	78307.8	209404	193169	173148	265689	213925	233765	136115
P35237	11	Serpin B6 (Cytoplasmic antiproteinase) (CAP) (Peptidase inhibitor 6) (PI-6) (Placental thrombin inhibitor)	SERPINB6	471076	638523	879910	914165	1.0202e+06	1.16502e+06	828064	966144	1.08417e+06	643887	1.15422e+06	913493	1.41415e+06	1.12548e+06	1.04062e+06	1.2637e+06	678456	768188	678648	350208	721052	696038	1.40653e+06	678596	646317	741100	904132	841536	932862	787425	683403	642434	789491	643883	1.10587e+06	701169	689171	1.06634e+06	716016	907858	531746	901449	1.00878e+06	966012	1.0544e+06	1.02374e+06
Q9NQW6	5	Anillin	ANLN	37380.3	140454	122575	153335	268441	197256	168035	65035.2	179278	60725.8	215384	171486	162722	71841	194035	258284	74296	174906	165300	170037	274511	312953	261113	248608	245490	238604	147933	169092	120454	155132	201654	51796	92362.2	80542.9	255274	108092	215446	150313	133408	291098	78272.2	86591	54681.3	85767.9	87976.1	79736.5
P13798	6	Acylamino-acid-releasing enzyme (AARE) (EC 3.4.19.1) (Acyl-peptide hydrolase) (APH) (Acylaminoacyl-peptidase) (Oxidized protein hydrolase) (OPH)	APEH	234040	384392	360122	263029	438424	355717	394151	350692	463942	303474	492790	428573	544405	357380	393922	456244	498003	337772	422160	329082	278203	354513	566006	427108	237939	337385	376934	372753	431062	400923	421382	331277	233986	367575	598708	364835	402592	377563	306890	580730	451740	382986	473660	424664	504007	450201
P50991	8	T-complex protein 1 subunit delta (TCP-1-delta) (CCT-delta) (Stimulator of TAR RNA-binding)	CCT4	373073	604766	455224	348898	471169	466182	446467	323188	267908	214008	562544	608783	485756	486220	398350	320637	460287	502396	518634	353292	480017	504338	709731	444834	417671	513829	562431	498872	445435	541666	595910	578313	300200	616551	467851	358213	488694	549206	396995	377321	558925	459922	716618	592365	619544	456837
P04899	8	Guanine nucleotide-binding protein G(i) subunit alpha-2 (Adenylate cyclase-inhibiting G alpha protein)	GNAI2	709784	1.23336e+06	1.18311e+06	1.35845e+06	1.26099e+06	1.23896e+06	782888	1.01097e+06	749498	685909	1.12239e+06	1.21668e+06	1.55418e+06	816018	1.02179e+06	894379	889818	1.16734e+06	1.13786e+06	803162	1.17167e+06	946780	1.46071e+06	1.0332e+06	879937	1.01579e+06	986742	842206	1.05476e+06	842283	1.35515e+06	495374	284930	1.19239e+06	1.55701e+06	1.00184e+06	900815	1.4747e+06	1.00239e+06	842255	1.23599e+06	1.13811e+06	871594	1.13965e+06	1.32051e+06	1.62817e+06
O15067	2	Phosphoribosylformylglycinamidine synthase (FGAM synthase) (FGAMS) (EC 6.3.5.3) (Formylglycinamide ribonucleotide amidotransferase) (FGAR amidotransferase) (FGAR-AT) (Formylglycinamide ribotide amidotransferase)	PFAS	10637.8	19607.9	20339.7	9797.86	26414.2	7697.46	10765.5	11309.4	13494.1	10540.1	16947.2	14995.2	16905.9	17350.6	11030.1	17511.7	20790.6	13704.1	8473.85	24363.3	7763.13	17477.7	30944.4	21492.7	16133.2	16476.8	22286.8	13414.5	14623.6	20689.3	6552.25	19716.8	15422.3	14018.2	26496.5	8095.06	5399.88	24879.5	25577.6	12904.2	15722.5	7189.86	25567.7	26948.8	15910.8	13463.7
P40123	7	Adenylyl cyclase-associated protein 2 (CAP 2)	CAP2	390836	424875	313953	362739	623334	328477	491914	261238	298337	321316	352987	578729	279155	395715	389346	338097	421567	743149	580862	666241	657669	572625	958432	426943	554879	494082	560608	402817	499083	615850	558983	473974	247935	643557	573027	432667	382297	514303	392687	502403	297065	336964	532300	466321	453522	376860
Q9NVE7	5	4'-phosphopantetheine phosphatase (EC 3.1.3.-) (Inactive pantothenic acid kinase 4) (hPanK4)	PANK4	41373.9	94731.5	80673.5	56803.4	98780.1	43287.7	33776.4	56759.1	65069.3	46985.2	81636	96849.4	86856.1	48453.8	56077.5	71795.6	67510.4	66382	73853.4	116380	112509	77560.4	121970	83858.3	50925	59138.2	68535.1	57589.2	49062.5	71184.5	90281.2	110720	37994.1	67985.1	91928.8	72299.5	68839.8	64735.1	60966.2	48746.6	76639.4	114341	107113	120793	89113.4	107521
O43776	7	Asparagine--tRNA ligase, cytoplasmic (EC 6.1.1.22) (Asparaginyl-tRNA synthetase) (AsnRS) (Asparaginyl-tRNA synthetase 1)	NARS1	72708.3	135600	157070	137472	153243	180385	165294	116154	121198	92322.7	156539	124181	203517	151735	143232	101229	242779	77468.6	130043	87559	126338	170823	215068	132151	191592	167815	154219	170326	161356	152208	157064	160381	90643.9	109949	168724	188973	124478	154543	161424	162219	221960	157115	163411	151604	149676	193853
P02671	10	Fibrinogen alpha chain [Cleaved into: Fibrinopeptide A; Fibrinogen alpha chain]	FGA	96814.7	629342	392558	676145	549756	861792	122484	320783	690449	190200	471717	1.14984e+06	841023	1.35155e+06	563920	457444	2.01205e+06	222958	96928.8	1.4841e+06	645311	110901	1.15747e+06	1.15877e+06	273973	1.06913e+06	584319	430683	466131	140512	284112	832074	854462	416519	520688	535239	580008	414121	126232	929704	1.43072e+06	1.64831e+06	323738	849362	472247	2.00374e+06
P80404	9	4-aminobutyrate aminotransferase, mitochondrial (EC 2.6.1.19) ((S)-3-amino-2-methylpropionate transaminase) (EC 2.6.1.22) (GABA aminotransferase) (GABA-AT) (Gamma-amino-N-butyrate transaminase) (GABA transaminase) (GABA-T) (L-AIBAT)	ABAT	660656	765025	725533	529904	695255	726197	621035	334618	379750	379348	585619	799172	588041	569743	500174	395233	480236	636642	631448	725159	588290	718239	1.06285e+06	561282	664424	663437	745634	574569	814234	568923	693980	657036	330415	693514	670160	494093	562111	648030	526048	720301	1.06924e+06	674008	951529	742822	1.23891e+06	641930
Q13617	4	Cullin-2 (CUL-2)	CUL2	75012	381837	335543	80881.2	72335.2	82122.6	84103.2	351800	112748	108819	306834	371547	65506.6	243713	48309.6	48016.5	66984.2	310519	89929.4	362990	75796.2	426149	70115.9	349121	107149	66207.9	384482	54266.1	125460	29208.1	132550	90823.5	215201	46050.6	391555	39781.2	69369.6	359924	39882.6	80612.8	124459	84315.3	41724.8	229200	56125	228948
P27797	7	Calreticulin (CRP55) (Calregulin) (Endoplasmic reticulum resident protein 60) (ERp60) (HACBP) (grp60)	CALR	148098	255453	245591	215662	208234	213732	157216	286537	276362	134138	185520	289333	270657	204005	323817	70335	316556	249735	193185	128710	324427	225437	346867	247343	179561	254404	210874	224356	270945	303650	283145	206056	443856	296219	266675	209930	174571	256614	302124	293539	210106	181919	284798	358286	307452	343414
Q96F07-2	4	Cytoplasmic FMR1-interacting protein 2 (p53-inducible protein 121)	CYFIP2	87039	138715	114839	78277.6	90722.9	104538	84160.2	76675.8	64030.2	68119.1	73245.9	76709.7	80932.4	68222.5	65507.6	29799.5	141542	135800	111924	142151	104301	84493.7	166879	93031.8	190903	80307.1	161139	87555.6	103947	70394	88037.4	55324.8	100152	85977.4	94976.6	134936	67512.2	96393	79258.1	99408.1	99858.8	68709.7	59535.4	89398.2	97972.6	76569.6
Q5JSH3	2	WD repeat-containing protein 44 (Rabphilin-11)	WDR44	44403.5	25217.7	16026.3	22595.1	87812.8	22822.6	24663.1	21945.6	17957.9	52186.4	17622.5	33129.1	25765.6	38707.6	43829.9	12227.4	20711.2	23418	60982.8	18180.9	17433.8	47958.6	39389.7	29754.2	28177.7	18678.9	26559.2	40529.4	44497.4	27829	22339.1	27568.7	27550.5	42937	29159.9	23005.9	13411.9	61041.5	70183.5	18648.2	39413.3	74814	21980.8	24478.1	84881.2	46946.2
P61978	9	Heterogeneous nuclear ribonucleoprotein K (hnRNP K) (Transformation up-regulated nuclear protein) (TUNP)	HNRNPK	1.02519e+06	981919	911762	763737	895826	987875	635459	762231	847165	409747	1.02469e+06	1.03662e+06	1.01643e+06	941199	963885	1.03357e+06	921196	1.02275e+06	941735	749762	740595	901055	1.35989e+06	995318	826514	861729	761796	679056	1.14267e+06	827205	1.21112e+06	671589	1.07622e+06	734303	1.28654e+06	586515	682645	842201	509423	1.26058e+06	994909	985116	1.60353e+06	1.12145e+06	1.20346e+06	904637
Q15019-2	11	Septin-2 (Neural precursor cell expressed developmentally down-regulated protein 5) (NEDD-5)	SEPTIN2	2.04408e+06	2.53297e+06	2.47761e+06	2.26094e+06	2.70709e+06	2.69687e+06	2.57869e+06	2.14641e+06	2.73105e+06	1.55801e+06	3.22518e+06	2.63241e+06	3.1971e+06	2.34996e+06	3.05529e+06	2.19496e+06	1.4719e+06	2.2807e+06	2.78778e+06	1.58869e+06	2.21287e+06	2.18291e+06	3.77396e+06	2.419e+06	2.54547e+06	2.59116e+06	2.16924e+06	2.41145e+06	2.42855e+06	2.54092e+06	2.64334e+06	2.17499e+06	1.83005e+06	2.32738e+06	3.2051e+06	1.80206e+06	2.09349e+06	2.65131e+06	2.31205e+06	3.00214e+06	2.25967e+06	2.03287e+06	2.55259e+06	2.11952e+06	2.61057e+06	2.13769e+06
P22695	13	Cytochrome b-c1 complex subunit 2, mitochondrial (Complex III subunit 2) (Core protein II) (Ubiquinol-cytochrome-c reductase complex core protein 2)	UQCRC2	1.1136e+06	1.20253e+06	1.03233e+06	642924	1.0415e+06	757072	949878	464940	527054	571045	555829	871581	618711	614272	624728	673725	890000	1.20874e+06	1.0359e+06	1.26919e+06	992238	1.14866e+06	1.48559e+06	837383	793744	954475	1.08378e+06	687669	1.10677e+06	1.03026e+06	965930	900493	724325	1.27825e+06	920760	721590	807768	1.10829e+06	570724	1.15422e+06	1.42213e+06	986131	1.43556e+06	1.0878e+06	1.5729e+06	737320
Q9H115	12	Beta-soluble NSF attachment protein (SNAP-beta) (N-ethylmaleimide-sensitive factor attachment protein beta)	NAPB	730331	879638	1.32241e+06	638920	1.32609e+06	639481	928677	414810	598030	435731	736071	1.13817e+06	502162	483050	608675	658061	722689	1.20942e+06	1.02903e+06	1.38512e+06	1.31797e+06	1.11048e+06	1.67505e+06	948873	675711	862344	941696	737027	980072	1.0538e+06	1.05546e+06	777898	668577	1.21547e+06	901036	732516	830311	914043	701077	1.11859e+06	902368	628229	1.30921e+06	747063	1.22542e+06	636126
P21579	10	Synaptotagmin-1 (Synaptotagmin I) (SytI) (p65)	SYT1	819844	763940	827845	381926	795410	506892	585515	322147	277028	438933	447010	565340	354892	292571	382158	448879	359933	1.50717e+06	840177	951602	538710	795810	1.38394e+06	494187	691631	625840	869746	531801	918657	796508	756420	441220	203270	1.20588e+06	585698	780796	492569	634414	428350	698599	876747	529580	1.48454e+06	704884	1.19222e+06	464523
Q8TAF3	3	WD repeat-containing protein 48 (USP1-associated factor 1) (WD repeat endosomal protein) (p80)	WDR48	35101	60904	59786.9	41717.5	62972.1	61286.8	54542.2	53415.1	37392.7	33279.1	64501.7	70270.2	48779.7	39089.3	52116.5	30476.7	31880.9	45261.6	71824	69736.9	73230.3	94966.4	80008.7	32310.3	72512.4	89583.5	58797.4	56764.8	67297.6	52482.8	85131	56784.8	32099.7	58227.6	60840.2	52450.9	42881.8	66436.3	44553.4	64024.9	42572.1	64910.4	108087	81954.3	91825.2	96414.5
Q92878	1	DNA repair protein RAD50 (hRAD50) (EC 3.6.-.-)	RAD50	13625.2	12905.5	17958.3	13492.4	18057.9	16215	10725	13760.1	11902.5	7997.28	4816.7	10810.3	17943.2	5826.59	14467.6	8678.14	10916.7	8966.35	2463.95	12172.5	2560.95	8712.1	21190.9	11108.9	7819.06	7101.76	18078.4	10078.7	12965.9	2400.36	5201.51	27088.1	8632.14	9120.11	7168.47	2917.45	15502.3	11904.5	3248.92	16736.4	8196.75	11679.2	23186.1	15242.3	22073.1	21528.1
P51649	9	Succinate-semialdehyde dehydrogenase, mitochondrial (EC 1.2.1.24) (Aldehyde dehydrogenase family 5 member A1) (NAD(+)-dependent succinic semialdehyde dehydrogenase)	ALDH5A1	1.17808e+06	1.31517e+06	1.32293e+06	842755	1.19887e+06	1.15466e+06	1.21172e+06	852009	772370	711065	1.01088e+06	1.05108e+06	863237	685964	1.07298e+06	838774	752336	1.11478e+06	1.27245e+06	1.19671e+06	994377	1.19509e+06	1.83425e+06	968572	1.06577e+06	1.14208e+06	1.28672e+06	852376	1.32714e+06	1.22661e+06	1.1551e+06	1.27578e+06	608237	1.42323e+06	1.23295e+06	732060	914368	1.27263e+06	759410	1.43565e+06	1.53318e+06	1.00315e+06	1.54835e+06	1.08287e+06	1.79492e+06	798213
P68871	4	Hemoglobin subunit beta (Beta-globin) (Hemoglobin beta chain) [Cleaved into: LVV-hemorphin-7; Spinorphin]	HBB	1.77195e+06	5.74769e+06	1.90177e+06	3.72836e+06	4.29686e+06	3.93122e+06	7.05959e+06	3.7905e+06	3.15252e+06	7.00265e+06	2.93354e+06	9.73589e+06	3.90659e+06	1.14901e+07	9.35172e+06	5.15977e+06	2.4277e+07	6.99868e+06	2.55864e+06	1.67993e+07	5.11273e+06	4.12691e+06	8.21611e+06	8.73822e+06	3.13869e+06	3.31596e+06	8.0443e+06	2.85645e+06	3.12478e+06	2.91032e+06	2.72871e+06	8.85855e+06	1.57447e+07	3.34087e+06	3.3819e+06	1.96216e+07	1.08394e+07	2.48188e+06	772725	8.42156e+06	1.93868e+07	9.25672e+06	3.49508e+06	1.14737e+07	5.68158e+06	1.91329e+07
Q9BY11	12	Protein kinase C and casein kinase substrate in neurons protein 1 (Syndapin-1)	PACSIN1	371944	452033	425872	281131	518318	326813	368098	162658	341243	200973	312880	465922	194857	237162	328091	244772	251401	651707	472320	557169	578913	561122	983239	432021	383278	410651	420930	363430	495273	432334	529247	424959	336628	544217	385008	388290	399973	391204	341706	574415	407325	256856	681727	408605	498517	253047
O95373	3	Importin-7 (Imp7) (Ran-binding protein 7) (RanBP7)	IPO7	23509.2	30648.4	28420.6	37580.3	54272	48419	15501.2	33948.3	19274.5	66287.3	34972.1	63189	39939.6	29310.6	21221.5	49598.1	18560.6	41146.7	38786.4	16603.1	28131.1	51568	60590.6	23106.8	27561.8	31683.3	33716.6	24443.5	30024.1	21065.3	73399	30422.1	12062	17543	21668.3	30195.2	33404.7	31878.2	43232.3	24960.6	32184.4	33987.8	39920.7	30981.7	47087.2	29177.1
P31930	12	Cytochrome b-c1 complex subunit 1, mitochondrial (Complex III subunit 1) (Core protein I) (Ubiquinol-cytochrome-c reductase complex core protein 1)	UQCRC1	1.09132e+06	1.00416e+06	1.31808e+06	767831	1.09476e+06	866856	937530	603697	741156	567391	792470	1.08398e+06	821879	752220	978594	1.11258e+06	1.00847e+06	1.33831e+06	1.24999e+06	1.31119e+06	1.39565e+06	1.34634e+06	2.12548e+06	1.18568e+06	1.08135e+06	1.19181e+06	927046	951947	1.45441e+06	1.43524e+06	1.03764e+06	808069	1.07937e+06	1.20107e+06	1.27778e+06	900216	937565	1.03957e+06	827443	1.61813e+06	1.1585e+06	729387	1.97156e+06	1.2201e+06	1.98375e+06	1.03312e+06
P78527	2	DNA-dependent protein kinase catalytic subunit (DNA-PK catalytic subunit) (DNA-PKcs) (EC 2.7.11.1) (DNPK1) (p460)	PRKDC	127560	134218	33246.2	6683.45	12131.2	103783	8943.77	10202.2	11071.5	110009	5852.54	29539.5	17434.3	46696.6	7637.16	28814.8	116945	12887.2	147028	29404.8	152317	11922.1	50951.6	130984	10659	143413	42576.8	10924.9	39287.5	133657	20515.5	3439.39	83895.9	5875.93	5045.97	23752.9	27736.3	114011	3570.46	8200.88	25760.5	5590.59	15576.4	84916.6	100116	76309.7
P48163	6	NADP-dependent malic enzyme (NADP-ME) (EC 1.1.1.40) (Malic enzyme 1)	ME1	95977.7	167602	167880	110866	158640	95268.2	138339	113419	194719	80407.6	236680	169369	252247	162759	155425	165764	199212	136068	142705	160643	249295	158139	267654	119353	109315	144329	152538	186750	189225	174822	148739	130272	179626	186869	221307	227668	212678	168117	182625	231069	165643	70524.7	248169	218959	201683	145108
P29475	2	Nitric oxide synthase, brain (EC 1.14.13.39) (Constitutive NOS) (NC-NOS) (NOS type I) (Neuronal NOS) (N-NOS) (nNOS) (Peptidyl-cysteine S-nitrosylase NOS1) (bNOS)	NOS1	42080.8	34177.2	33929.1	22563.5	33309.5	26396.8	37378.7	42406.6	12005.6	18476.8	16653.7	36294.8	16108.4	19889	50972.3	18969	19671.8	24118.3	33798.2	48394.1	25712.8	27785.3	39105.7	10317.3	25201.6	22161.8	32893.9	22821.7	34852	23920.5	28903.5	23165.2	21366.5	32889.4	32035.3	15548.3	29388.1	34011.3	13552	27296.8	49719.3	33297.2	49300.1	33748.2	55165	12902.1
Q92777	1	Synapsin-2 (Synapsin II)	SYN2	19929.8	16244.1	10723.8	2905.33	1678.63	7899.18	11930	8873.61	10092.2	3214.14	8501.6	12391.8	34644.6	10259.3	3121.9	3749.9	13519.2	19621.7	11204.1	22743.4	1430.66	8476.45	25907	8407.22	10961.6	3718.46	14956.1	8257.75	13626.1	16433.1	16758	10032	12249.1	16189.6	8876.49	9129.46	11604.6	4316.48	4139.74	9461.29	16297.9	11630.2	37464.6	2338.25	18242.1	6495.5
P46379	3	Large proline-rich protein BAG6 (BAG family molecular chaperone regulator 6) (BCL2-associated athanogene 6) (BAG-6) (HLA-B-associated transcript 3) (Protein G3) (Protein Scythe)	BAG6	144009	61099.7	189055	165039	174309	196879	135551	128273	92602.2	106380	54106.6	157333	182850	76248.5	177416	119342	93709.2	208475	99495.3	204348	144171	202702	263650	152772	183869	73396.8	206958	69682.4	176811	157410	66197.3	187070	113307	224664	197279	121785	135498	214018	106195	183407	93145.3	131934	192139	40987	140437	90336.2
A5YM72-5	4	Carnosine synthase 1 (EC 6.3.2.11) (ATP-grasp domain-containing protein 1)	CARNS1	31337.4	57555.8	28971.2	53899.3	48528.3	104153	67317.1	42120.5	35713	27715.3	35514.8	106222	33919.3	54372.9	34242.5	72009.5	19556.3	70014.4	114541	75562.4	78291	74930.5	64334.2	80943.1	110542	122478	75527.4	60818.9	10857.1	65022.2	46124	59030.5	53050.7	51541.9	105337	56644.7	101762	82864	39451.5	59892.4	47945	58740.1	55586.7	27176.2	26333.6	82078.1
P09104	9	Gamma-enolase (EC 4.2.1.11) (2-phospho-D-glycerate hydro-lyase) (Enolase 2) (Neural enolase) (Neuron-specific enolase) (NSE)	ENO2	4.30574e+06	5.17658e+06	4.61451e+06	3.21723e+06	6.43109e+06	4.91732e+06	5.26142e+06	3.6503e+06	4.22295e+06	2.63721e+06	5.02546e+06	5.72398e+06	4.51167e+06	4.07096e+06	4.09693e+06	5.08105e+06	3.33715e+06	5.51448e+06	5.76876e+06	5.75172e+06	5.86447e+06	6.35874e+06	1.05103e+07	5.14574e+06	5.56874e+06	5.39034e+06	5.80891e+06	4.51421e+06	6.27553e+06	6.0104e+06	3.57645e+06	5.94913e+06	5.38194e+06	6.00106e+06	6.48833e+06	4.5339e+06	5.53755e+06	2.48744e+06	4.40832e+06	8.11327e+06	4.83899e+06	3.7104e+06	9.4584e+06	5.00605e+06	6.72176e+06	3.4336e+06
P19338	3	Nucleolin (Protein C23)	NCL	206498	142840	138088	95365.5	108661	84288.9	142427	208267	79764.3	75017.2	231616	221142	258685	255679	243465	62305	95566.4	141986	178740	96904	220817	123685	267429	90730.4	149414	191939	196318	111698	106350	187427	106881	175369	84226.2	157878	101243	84094.1	111965	127985	258207	78352.5	149020	160662	278028	260313	183169	143516
O75131	6	Copine-3 (Copine III)	CPNE3	201502	336832	355268	317428	316920	363528	350937	255312	315468	202048	496664	444798	498348	451784	482693	341351	316483	361198	414490	134094	242570	276742	521961	358230	359622	409718	340307	362550	257812	283922	381214	341042	259765	381768	420251	175203	247986	403910	326382	296094	329886	370183	311746	361530	363876	463917
Q9Y3P9	4	Rab GTPase-activating protein 1 (GAP and centrosome-associated protein) (Rab6 GTPase-activating protein GAPCenA)	RABGAP1	25387.9	26966.9	26063.5	15352.5	26696.6	37515.6	25149.8	13621.6	11622.1	31074.6	22861.7	50759.8	27094.1	30490.1	19310.9	35067.5	38377.3	27303.9	31661.7	26355.7	21209.7	14498.2	50347.3	35220.8	34428.6	21120.6	27773.2	22019.1	37762.8	19569.7	28101.1	28432.6	19061	24126	36144.9	45965.1	18057.4	44493.8	18895.2	14979.4	57355	25076.4	23982.9	29102.4	24668.2	26208.1
Q6PCE3	7	Glucose 1,6-bisphosphate synthase (EC 2.7.1.106) (PMMLP) (Phosphoglucomutase-2-like 1)	PGM2L1	180419	381307	317303	188435	427560	281607	291030	187317	168306	144795	249776	414293	126991	139059	142179	99789.7	165360	305165	342781	441906	335167	509788	460908	199801	237737	419482	424028	291765	307929	250056	347429	406830	83495.4	450903	359415	208516	300207	288169	218191	300802	347754	217317	310813	232879	364012	204804
O95817	4	BAG family molecular chaperone regulator 3 (BAG-3) (Bcl-2-associated athanogene 3) (Bcl-2-binding protein Bis) (Docking protein CAIR-1)	BAG3	34903.4	109818	162197	128514	128877	140512	122371	69038.6	128471	11743.4	195295	137357	218025	101079	254773	213269	46029.4	112948	60676.7	27487.5	94362.1	67192.9	202373	132915	107703	163878	104495	169835	141783	173540	175005	117582	215503	39116.8	145357	94860.2	97206.8	157955	190872	142657	34183.9	88683.3	145041	127439	111547	64561.2
P57737-3	2	Coronin-7 (Crn7) (70 kDa WD repeat tumor rejection antigen homolog)	CORO7	46611.5	115534	134225	87384.8	142431	96934.2	79410.8	81278	69901.9	57715.3	88031.1	113953	74775.9	79018.3	61963.8	90906.3	78454.8	63747.8	126525	100962	66368.3	129492	128999	74978.8	85291.3	121012	81054.1	84083.4	125370	120251	72313	63851.9	87161.7	147923	105289	90659.4	75607.9	89934.4	74275.1	113518	114760	81878.5	124521	73384.7	123163	114818
Q86T65	2	Disheveled-associated activator of morphogenesis 2	DAAM2	53621.8	65129.6	97160.3	71350.2	39741.6	82135.4	70083	23336	20028.3	48671	61059	80167.7	65087.3	60449.4	66990.6	56226.6	26873.9	90209.3	97922.3	47469.9	38010.2	139267	89611.4	58503.9	62868.7	53636.3	68575.3	75890.3	71129.5	51776.4	83518.5	28790	38557.4	59397.5	78856.4	45520	69003.8	88141.8	84455.2	66563.8	66307.4	71142.2	48907.7	88746.4	98001.8	75010
Q8TCS8	3	Polyribonucleotide nucleotidyltransferase 1, mitochondrial (EC 2.7.7.8) (3'-5' RNA exonuclease OLD35) (PNPase old-35) (Polynucleotide phosphorylase 1) (PNPase 1) (Polynucleotide phosphorylase-like protein)	PNPT1	34489.8	35949.3	42611.4	34479.7	32834.8	35560.6	47829	37170.4	21797.2	31318.4	27261.5	50501.6	33840.6	22717.7	48466.4	35405.9	31300	31717.8	34947.4	38449.7	36319.9	60240.9	49045.7	46567.3	33108.7	23308.2	39692.1	46466.7	34323.8	36691.7	27383.5	31110	45287.8	45344.9	45769.3	32072.2	31510.3	30071.6	36222.1	59920.3	56390.8	32991.8	46718.5	32005.2	64982.9	39785.4
Q13554	5	Calcium/calmodulin-dependent protein kinase type II subunit beta (CaM kinase II subunit beta) (CaMK-II subunit beta) (EC 2.7.11.17)	CAMK2B	105510	143023	141982	85601.1	125424	92423	116948	55727.6	54216.5	49892.8	63404	78978	45157.4	66062.3	50989.9	56204.5	41003.3	122681	129766	141469	110392	126198	200300	122550	153194	115090	153633	97699.7	175748	139582	143372	104275	41737	174047	116593	78881.4	65629.1	100458	74914.3	126411	125397	65935.1	137020	109882	129740	34621.3
P37837	7	Transaldolase (EC 2.2.1.2)	TALDO1	533208	880184	654636	510632	935519	956407	853822	780028	792463	582472	1.06632e+06	954320	1.20547e+06	846671	884390	950096	801787	751457	800566	781675	867857	891490	1.25394e+06	892952	693197	861919	820391	794326	913609	753053	961402	791735	747494	770416	985154	753542	835472	952146	647720	1.13189e+06	996481	831378	1.13517e+06	901330	1.00749e+06	884543
Q13740-2	8	CD166 antigen (Activated leukocyte cell adhesion molecule) (CD antigen CD166)	ALCAM	139959	415565	378367	379893	356227	397705	197817	284451	325509	195501	226951	365213	417674	225297	194769	326559	435620	518945	415769	470663	397999	346196	404200	509318	167208	135667	506503	206506	244276	259612	270533	132021	263070	322542	560980	194773	277628	341423	194484	334747	276346	391381	337997	558714	339121	550897
Q9Y4J8-15	1	Dystrobrevin alpha (DTN-A) (Alpha-dystrobrevin) (Dystrophin-related protein 3)	DTNA	1200.5	12600.8	2049.29	3087.03	10312	7606.51	11369.6	1121.95	1372.6	7979.68	3989.73	3204.16	8592.42	21386.5	2385.1	3532.12	11887.1	1380.38	7490.11	6967.31	3454.67	15944.1	7463.29	11234.3	3248.88	8074.85	9539.37	5928.23	17514.9	4777.93	9902.73	2836.76	4856.06	10888.3	6158.07	5798.63	6323.31	5679.64	6581.61	6980.16	7005.38	19955.7	12393.6	11124.2	19829.2	7432.26
P51784	2	Ubiquitin carboxyl-terminal hydrolase 11 (EC 3.4.19.12) (Deubiquitinating enzyme 11) (Ubiquitin thioesterase 11) (Ubiquitin-specific-processing protease 11)	USP11	153528	227082	234740	168773	15455.8	209028	266888	293409	299550	147682	327666	61008.8	301649	349230	314038	248409	23277.9	147657	78330.3	13963.3	162081	235875	298191	257712	190888	19824	288047	284878	232581	264201	26265.8	13624.3	223230	134731	291114	278165	49163.9	87992.3	37244.2	371853	12942.2	32404.2	239710	205654	227927	267845
P68104	4	Elongation factor 1-alpha 1 (EF-1-alpha-1) (Elongation factor Tu) (EF-Tu) (Eukaryotic elongation factor 1 A-1) (eEF1A-1) (Leukocyte receptor cluster member 7)	EEF1A1	842263	1.28372e+06	1.03235e+06	929286	1.07743e+06	963190	653934	933439	693616	443612	931435	1.14942e+06	1.33142e+06	1.05016e+06	775761	956200	866279	1.06282e+06	862875	671428	649460	708663	1.12931e+06	1.01181e+06	871637	937482	930122	846180	1.17083e+06	1.23409e+06	1.48219e+06	927639	769443	980611	968624	699919	683652	1.0202e+06	1.01677e+06	1.27183e+06	1.02369e+06	875717	1.42425e+06	1.18257e+06	1.09346e+06	1.02002e+06
Q02246	2	Contactin-2 (Axonal glycoprotein TAG-1) (Axonin-1) (Transient axonal glycoprotein 1) (TAX-1)	CNTN2	30095.4	23451.2	21245.8	24151.1	43161.2	37117.7	24178.6	20293.1	23368.8	10734.4	5332.83	18884.4	26526.2	7495.63	5670.12	26353.3	16799	23858.8	28449	52723.4	33854.3	42204.4	34353.9	27179	11661.9	27928.7	26938.6	3494.2	27113	39519.3	41549.3	20891	11388.6	32435.7	35119.6	18105.7	32275.3	45518.5	21357.2	28515.3	27140.7	28750.7	37136.5	25755	33750.9	28759.7
Q14240	3	Eukaryotic initiation factor 4A-II (eIF-4A-II) (eIF4A-II) (EC 3.6.4.13) (ATP-dependent RNA helicase eIF4A-2)	EIF4A2	155339	238662	222500	148592	266167	189578	148758	117349	176564	90918	293239	241770	288216	229899	245580	210366	223639	253040	181675	172779	208782	187507	319754	202416	98202.5	193432	153868	214121	248498	238045	299055	148558	93387.7	206494	247207	173643	207829	202303	218180	273896	223582	197116	252354	244189	285063	210470
P35232	12	Prohibitin	PHB	1.14293e+06	1.27566e+06	1.35626e+06	1.05198e+06	1.33471e+06	1.14308e+06	1.29308e+06	733571	1.11379e+06	643859	1.19785e+06	1.52491e+06	1.20721e+06	1.05571e+06	1.33268e+06	1.3345e+06	1.40924e+06	1.65889e+06	1.54472e+06	1.47042e+06	1.57497e+06	1.45141e+06	2.3462e+06	1.32536e+06	1.34668e+06	1.27804e+06	1.4762e+06	1.20452e+06	1.45913e+06	1.5716e+06	1.40431e+06	1.00586e+06	1.5199e+06	1.52075e+06	1.48281e+06	874713	1.01344e+06	1.30293e+06	1.06575e+06	1.42798e+06	1.27161e+06	1.00598e+06	2.09459e+06	1.54822e+06	1.79718e+06	1.33095e+06
Q9C0C9	5	(E3-independent) E2 ubiquitin-conjugating enzyme (EC 2.3.2.24) (E2/E3 hybrid ubiquitin-protein ligase UBE2O) (Ubiquitin carrier protein O) (Ubiquitin-conjugating enzyme E2 O) (Ubiquitin-conjugating enzyme E2 of 230 kDa) (Ubiquitin-conjugating enzyme E2-230K) (Ubiquitin-protein ligase O)	UBE2O	67355.2	87152.8	74793.2	51045.7	117242	122761	95205.7	39073.5	58945.7	44269.3	67568.5	89347.1	124727	103318	99130.6	75902.6	124208	130849	76268.6	66150.1	102750	90259.1	77167.5	113800	67961	87845.7	118868	96589.7	81285.8	119926	86380.7	84680.8	57725.7	90226.5	155704	93494.7	113535	101284	112455	124192	78455.3	62706.1	113062	77255.5	109657	96148.9
P28161	4	Glutathione S-transferase Mu 2 (EC 2.5.1.18) (GST class-mu 2) (GSTM2-2)	GSTM2	666002	886985	825215	676485	706639	901735	859851	845656	814322	489207	1.19069e+06	839616	1.16559e+06	921703	991863	682768	467916	602121	782340	493625	627635	703531	1.148e+06	734817	636577	926698	912553	782173	872042	764907	938270	900187	546060	855450	841854	707929	749029	902527	972693	734688	862212	1.03098e+06	865719	959890	877520	922485
Q8IXJ6	11	NAD-dependent protein deacetylase sirtuin-2 (EC 2.3.1.286) (Regulatory protein SIR2 homolog 2) (SIR2-like protein 2)	SIRT2	481188	1.20498e+06	1.09603e+06	684125	1.23362e+06	986042	929248	670858	1.21049e+06	372993	1.23693e+06	1.33795e+06	1.14991e+06	617000	1.11419e+06	1.62374e+06	699934	1.49995e+06	1.05999e+06	967951	1.50011e+06	1.13167e+06	1.77729e+06	1.22381e+06	1.25203e+06	1.14262e+06	1.07275e+06	1.04364e+06	880107	1.1545e+06	1.4106e+06	671415	744618	1.04057e+06	1.83983e+06	912433	1.68057e+06	1.55619e+06	720583	1.4981e+06	961787	636009	651185	814409	880346	735757
Q9HCC0	9	Methylcrotonoyl-CoA carboxylase beta chain, mitochondrial (MCCase subunit beta) (EC 6.4.1.4) (3-methylcrotonyl-CoA carboxylase 2) (3-methylcrotonyl-CoA carboxylase non-biotin-containing subunit) (3-methylcrotonyl-CoA:carbon dioxide ligase subunit beta)	MCCC2	272264	260183	294732	304465	343423	382229	319272	295152	265650	247541	278851	254032	281635	276800	290208	255620	290280	396948	467836	325757	361688	316508	526429	267860	179591	270510	344628	270021	284735	269183	234884	308236	253309	359811	377072	220091	228224	375019	214158	297086	398769	310784	490970	406177	474580	333467
P62140	3	Serine/threonine-protein phosphatase PP1-beta catalytic subunit (PP-1B) (PPP1CD) (EC 3.1.3.16) (EC 3.1.3.53)	PPP1CB	149611	275291	229789	194150	239968	243541	141754	162146	218158	56260	258661	333005	336273	301102	267432	253603	265169	323055	247685	263536	269914	270851	373666	176760	143185	252345	146934	202457	261915	252895	292682	146698	47126.9	174126	286901	208437	193791	262252	184182	230157	272077	217897	297401	281982	309611	277610
P08559	6	Pyruvate dehydrogenase E1 component subunit alpha, somatic form, mitochondrial (EC 1.2.4.1) (PDHE1-A type I)	PDHA1	587631	496312	470770	327567	844775	368075	513421	242192	294091	354778	298806	462504	314122	289015	317699	325593	611688	590087	583724	498533	476059	510411	839767	460921	469000	437389	562048	397130	517064	459253	486816	557281	170644	552313	419174	345931	353106	514226	299248	534291	560974	437829	711881	538789	682998	395237
Q8WXD9	6	Caskin-1 (CASK-interacting protein 1)	CASKIN1	70234.4	95879.1	52164.8	50718.2	58679.8	46251.5	39935.5	27844.4	30648.9	36155.6	27348.1	108086	61314.4	58462.1	38638	60189.9	69345.8	71173.2	54270	58642	53471.8	56451.4	117082	56994.3	36300.7	68934.2	36042	44255.9	80027	61019.1	103853	35976.8	89411.8	80618.2	78402.7	53833.9	57435.1	44520.5	55091.3	80493	106342	53185.9	100760	42189	105014	57777.4
Q9UHD8	8	Septin-9 (MLL septin-like fusion protein MSF-A) (MLL septin-like fusion protein) (Ovarian/Breast septin) (Ov/Br septin) (Septin D1)	SEPTIN9	710497	1.02786e+06	838529	874857	996083	1.16051e+06	1.05394e+06	788296	1.14926e+06	651250	1.24291e+06	1.47856e+06	1.5744e+06	968133	1.49298e+06	1.38273e+06	688214	1.13597e+06	900961	885537	928182	1.30545e+06	1.72985e+06	951516	821351	1.05091e+06	704287	1.17969e+06	1.10694e+06	1.11568e+06	1.05552e+06	806727	936061	995178	1.491e+06	1.04188e+06	1.16902e+06	1.10541e+06	1.21242e+06	1.38001e+06	1.12014e+06	997445	1.33382e+06	1.13393e+06	1.40587e+06	1.05441e+06
P35241	6	Radixin	RDX	132371	178609	132122	189402	223354	106067	111949	144642	116456	106378	100878	208693	180959	203640	164094	162262	119233	144571	81968	129525	148969	180444	247723	124045	140700	172508	89535.4	164998	162538	190407	168579	100838	165741	137102	169508	134713	132544	225975	151551	211061	138587	92391	186507	171283	182152	117039
O60664	10	Perilipin-3 (47 kDa mannose 6-phosphate receptor-binding protein) (47 kDa MPR-binding protein) (Cargo selection protein TIP47) (Mannose-6-phosphate receptor-binding protein 1) (Placental protein 17) (PP17)	PLIN3	154394	436342	307504	237780	452625	534198	262201	389686	431437	144002	526291	372247	500862	462063	474368	585280	288391	378478	277637	252726	384579	284783	368256	339649	328486	429828	339412	285693	393912	392055	333197	261048	397121	202041	457565	304895	280763	393031	233162	474462	328992	276368	376845	331085	448379	366529
Q16798	7	NADP-dependent malic enzyme, mitochondrial (NADP-ME) (EC 1.1.1.40) (Malic enzyme 3)	ME3	383998	360582	373018	331993	494900	297493	570403	261814	219808	229900	231553	402124	162651	212824	232368	87593.8	281108	340423	420627	413431	386491	306723	598925	342053	442910	333286	440918	345863	330793	269729	344302	554244	146036	526528	388279	200701	281924	324457	255016	324794	484543	301736	393053	321237	510044	236044
P54578	6	Ubiquitin carboxyl-terminal hydrolase 14 (EC 3.4.19.12) (Deubiquitinating enzyme 14) (Ubiquitin thioesterase 14) (Ubiquitin-specific-processing protease 14)	USP14	205969	321896	258325	215416	368151	259640	286661	197207	229594	97427.5	361588	311114	268139	250461	264509	272798	241805	328886	381216	241509	344874	350833	490904	266827	264960	301649	269642	212574	279612	358555	320350	232849	160879	279222	362417	198783	223845	317077	260864	349230	265218	166573	438551	287823	387786	330299
P14550	9	Aldo-keto reductase family 1 member A1 (EC 1.1.1.2) (EC 1.1.1.372) (EC 1.1.1.54) (Alcohol dehydrogenase [NADP(+)]) (Aldehyde reductase) (Glucuronate reductase) (EC 1.1.1.19) (Glucuronolactone reductase) (EC 1.1.1.20)	AKR1A1	894343	1.28858e+06	829127	803106	1.31408e+06	1.24207e+06	1.14805e+06	1.29398e+06	1.22977e+06	843397	1.53911e+06	1.41867e+06	1.5402e+06	1.50489e+06	1.21987e+06	1.33786e+06	1.03033e+06	1.19336e+06	1.27892e+06	819929	943122	987581	1.83963e+06	1.18809e+06	901931	1.23636e+06	1.08104e+06	1.17203e+06	1.13433e+06	1.26257e+06	1.11547e+06	1.01186e+06	1.17872e+06	1.0219e+06	1.70636e+06	1.04756e+06	721333	1.23601e+06	1.09589e+06	1.3594e+06	1.18556e+06	1.13564e+06	1.04118e+06	1.10964e+06	1.16774e+06	1.27458e+06
Q9UI12	7	V-type proton ATPase subunit H (V-ATPase subunit H) (Nef-binding protein 1) (NBP1) (Protein VMA13 homolog) (V-ATPase 50/57 kDa subunits) (Vacuolar proton pump subunit H) (Vacuolar proton pump subunit SFD)	ATP6V1H	450642	560631	491633	390968	636711	469096	378744	316981	250884	309260	407629	545479	243243	338945	326989	268665	317871	606772	539312	597340	553311	525530	760194	337236	430209	461749	679119	388961	559726	442922	546309	558411	206070	701957	627225	380102	422782	538297	331743	403401	505611	405826	494631	382367	596651	335294
P21695	9	Glycerol-3-phosphate dehydrogenase [NAD(+)], cytoplasmic (GPD-C) (GPDH-C) (EC 1.1.1.8)	GPD1	174927	529495	237651	288883	630008	554140	401199	307480	445590	185112	593187	686717	472522	398342	791977	579731	150174	474231	567328	243894	653783	839075	676437	512369	414702	523460	504126	468909	309567	318034	389440	460484	364466	541654	973602	436947	736207	561886	436168	549377	567956	151841	236857	362207	257187	304448
Q96EK5	2	KIF-binding protein (KIF1-binding protein) (Kinesin family binding protein)	KIFBP	33618.2	37747.7	40267.7	23936.7	36132.4	19790	25591.6	26287.1	37000.4	15603.5	77777.4	72529.6	32509	31028.4	96720.4	34328.4	19013.1	61621.1	48538.7	14669.9	39504.1	36426.2	44234.3	30163.6	145701	43594.1	28083.8	30876.2	34878.8	29422.9	49037.6	33814	59088.8	39020.5	68562.5	22252.2	48574.8	40523.3	31119.9	42807.2	33989.4	25490.4	41395.3	17409.2	73953.2	82351.1
P22676	5	Calretinin (CR) (29 kDa calbindin)	CALB2	478664	612861	396166	166290	356494	402109	186336	108102	428748	66284.3	351959	361015	147023	166650	193353	260428	88896.9	345077	519188	121904	486452	447712	443165	234518	629320	496017	473432	389727	666261	415429	586142	566810	134184	663914	362013	107777	219196	320159	352647	578925	225883	130044	1.70021e+06	304653	947434	195340
P49591	6	Serine--tRNA ligase, cytoplasmic (EC 6.1.1.11) (Seryl-tRNA synthetase) (SerRS) (Seryl-tRNA(Ser/Sec) synthetase)	SARS1	181505	292469	168341	204944	296642	297756	307364	298932	223827	171525	303884	358420	300914	270888	251870	268564	229375	223032	261112	232807	255387	305101	511097	277354	306234	261185	330047	264475	302395	262696	309894	290976	160153	311313	477073	248493	251010	218482	222489	393570	309068	246661	303415	287367	322269	319940
Q15477	3	Helicase SKI2W (Ski2) (EC 3.6.4.-) (Helicase-like protein) (HLP)	SKIV2L	31588.1	33652	36463.9	23308.5	39059.8	47051.8	17162.4	28591.4	27565.4	7852.3	50469.9	47321.3	18985.5	46648.8	44689.6	32651.2	49169.2	28111.2	34658.9	36268.4	40703.4	50016.2	24103.1	35886.1	24910.2	40377.3	28637.9	37889.1	31490.9	18758.5	23930.1	32063.2	27546.7	44361.8	34945.7	37519	24309.4	30017.4	52477.3	54088	27436.6	30564.6	18982.1	28942	9397.15	31377.6
P10515	6	Dihydrolipoyllysine-residue acetyltransferase component of pyruvate dehydrogenase complex, mitochondrial (EC 2.3.1.12) (70 kDa mitochondrial autoantigen of primary biliary cirrhosis) (PBC) (Dihydrolipoamide acetyltransferase component of pyruvate dehydrogenase complex) (M2 antigen complex 70 kDa subunit) (Pyruvate dehydrogenase complex component E2) (PDC-E2) (PDCE2)	DLAT	587062	468328	519892	376803	542068	484444	563230	421464	358537	318191	408267	480677	350869	333443	371135	384844	421170	588725	552973	648299	547941	527001	788842	479118	527860	491307	662692	434195	564507	533876	473718	547199	552732	608994	494732	313472	401571	522119	305486	504425	559723	413665	680945	506242	697762	399100
P11532	4	Dystrophin	DMD	67836.3	78528.1	94523.9	70205.2	39813.6	81398.9	115127	55105.2	67903.5	34435.5	59701.4	46213.4	82776.9	36992	54381.3	36886.3	26171.6	35652.5	47069.2	65730.2	96202.8	81892.1	69131.6	32036.4	40612.7	75480.9	107583	74669.2	54030.1	53724.3	78847.9	45311.8	32219.6	88932	82721.2	47617.2	65506.7	79412.4	103500	70956.2	84350.8	45043.7	74005.4	47245.3	88957.9	85782.7
Q8N1G4	9	Leucine-rich repeat-containing protein 47	LRRC47	287900	233449	411443	199265	234946	454148	460136	183571	172601	144824	128292	244837	194303	208308	159707	198683	321186	222569	266268	502362	342382	495954	314140	187070	244852	481093	206714	152718	246412	224939	235039	337078	308067	424563	276057	184157	194721	296277	162636	352440	338423	169950	560477	412563	565496	190405
P60174-3	11	Triosephosphate isomerase (TIM) (EC 5.3.1.1) (Methylglyoxal synthase) (EC 4.2.3.3) (Triose-phosphate isomerase)	TPI1	3.74756e+06	5.04893e+06	4.61352e+06	2.83062e+06	5.76925e+06	4.34801e+06	4.21314e+06	3.6798e+06	3.75217e+06	2.74657e+06	4.24244e+06	4.64939e+06	5.09995e+06	4.325e+06	3.11024e+06	4.52244e+06	3.84646e+06	4.5018e+06	4.63324e+06	5.34736e+06	4.50457e+06	5.32144e+06	8.59897e+06	4.95268e+06	3.76574e+06	4.63366e+06	4.07208e+06	3.8859e+06	5.24475e+06	5.47771e+06	4.58872e+06	4.33122e+06	5.54499e+06	5.02425e+06	5.92729e+06	4.14478e+06	3.85644e+06	4.58695e+06	3.91525e+06	7.51744e+06	4.90532e+06	3.78697e+06	8.22644e+06	5.8287e+06	6.66642e+06	3.90234e+06
Q13616	1	Cullin-1 (CUL-1)	CUL1	2688.65	8019.49	5353.66	2926.48	4117.69	9762.1	2846.69	7740.82	3234.64	1133.51	7111.9	6011.63	3624.86	11358.2	3449.13	1807.4	501.031	8898.99	12130.7	4348.88	6744.73	13372.6	9400.84	11656.7	2664.85	4709.32	2310.34	1889.02	4026.76	2612.63	4306.01	9804.57	8387.49	7801.82	8746.37	9408.62	6093.09	5005.13	2323.72	3210.95	3578.55	3695.49	12585.5	8368.74	940.867	2972.2
Q02790	8	Peptidyl-prolyl cis-trans isomerase FKBP4 (PPIase FKBP4) (EC 5.2.1.8) (51 kDa FK506-binding protein) (FKBP51) (52 kDa FK506-binding protein) (52 kDa FKBP) (FKBP-52) (59 kDa immunophilin) (p59) (FK506-binding protein 4) (FKBP-4) (FKBP59) (HSP-binding immunophilin) (HBI) (Immunophilin FKBP52) (Rotamase) [Cleaved into: Peptidyl-prolyl cis-trans isomerase FKBP4, N-terminally processed]	FKBP4	158740	354081	266193	154095	388307	274718	227027	231194	273140	157718	443556	391083	382005	257438	316270	311863	316423	320891	273070	255164	299927	306250	522548	279258	144314	208214	217893	249845	304323	313717	450538	236392	399828	272444	366117	236320	308211	325427	270726	390889	325249	277764	487672	317497	411845	312135
P21796	12	Voltage-dependent anion-selective channel protein 1 (VDAC-1) (hVDAC1) (Outer mitochondrial membrane protein porin 1) (Plasmalemmal porin) (Porin 31HL) (Porin 31HM)	VDAC1	2.2369e+06	2.50273e+06	2.63279e+06	1.67768e+06	2.05621e+06	2.2071e+06	2.54395e+06	946779	1.69407e+06	605035	1.84416e+06	2.35032e+06	1.56951e+06	1.36474e+06	1.92973e+06	1.95609e+06	2.12436e+06	3.2961e+06	2.98361e+06	2.6548e+06	2.73096e+06	2.85975e+06	4.3213e+06	2.55069e+06	2.59017e+06	2.41858e+06	2.74536e+06	2.21684e+06	2.38729e+06	1.40962e+06	2.92887e+06	2.06841e+06	2.17409e+06	2.98205e+06	2.47696e+06	1.1703e+06	1.95626e+06	2.32072e+06	1.51359e+06	2.34445e+06	3.12119e+06	2.1362e+06	2.1223e+06	2.4709e+06	4.03563e+06	1.82553e+06
Q99714	12	3-hydroxyacyl-CoA dehydrogenase type-2 (EC 1.1.1.35) (17-beta-estradiol 17-dehydrogenase) (EC 1.1.1.62) (2-methyl-3-hydroxybutyryl-CoA dehydrogenase) (MHBD) (3-alpha-(17-beta)-hydroxysteroid dehydrogenase (NAD(+))) (EC 1.1.1.239) (3-hydroxy-2-methylbutyryl-CoA dehydrogenase) (EC 1.1.1.178) (3-hydroxyacyl-CoA dehydrogenase type II) (3alpha(or 20beta)-hydroxysteroid dehydrogenase) (EC 1.1.1.53) (7-…	HSD17B10	490475	765172	777127	515667	787382	792850	582643	698444	635956	531908	635587	701863	827118	594595	684003	672496	951554	689264	771830	608308	551402	717974	1.10333e+06	854158	552931	520795	715416	636591	546263	638720	524091	569276	1.01141e+06	717173	673217	506153	509339	698136	503676	658706	560453	628510	1.1581e+06	799906	935068	715445
P02538	2	Keratin, type II cytoskeletal 6A (Cytokeratin-6A) (CK-6A) (Cytokeratin-6D) (CK-6D) (Keratin-6A) (K6A) (Type-II keratin Kb6) (allergen Hom s 5)	KRT6A	27882.5	92995	42158.1	18336	36334.7	83441	20390	29691.9	28264.1	12966.2	82303	53107.2	53155.6	72496.5	45811.2	70444.2	21372.1	46601.8	21042.5	28391	43060.6	89939.5	85440.3	64931.8	42284.1	72211.5	33706.5	99900.5	56081.4	17113.7	111127	16108.8	45005.9	51532.4	123634	17624.3	35559.3	91687.4	59970	60500	50138.3	92381.6	20074.6	24749.9	26518.7	30957
Q15276	3	Rab GTPase-binding effector protein 1 (Rabaptin-4) (Rabaptin-5) (Rabaptin-5alpha) (Renal carcinoma antigen NY-REN-17)	RABEP1	21281.6	81232	82189.1	44177.2	51946.1	55728.5	58768.2	25182.9	37377.1	29279.9	52744.4	80998.1	134939	81438.9	55929.3	85471.2	64264.8	92093.4	56354.6	37294.7	70039.7	19219	104369	42592.4	178647	48657	73322.2	47071.5	62957.8	59813.7	57437.9	34212.9	51275	58204.7	88462.5	27148.7	48198.8	64463.7	61948	50691.2	91876	48892.5	89035.6	73267.3	105313	87085.8
O75970	2	Multiple PDZ domain protein (Multi-PDZ domain protein 1)	MPDZ	8747.89	22654.8	36344.9	5256.21	39641.8	41693.4	14183.8	7863.4	19871.3	4730.92	17300.7	16652.7	12016.1	9242.23	17933.5	17720.2	13256	33869.7	9012.33	8815.05	17969.3	9541.99	18256.7	10050.2	11546.3	33260.6	17138.7	17588.1	17098.5	6067.49	12514	7776.83	35935.2	13466.5	13358.9	9225.45	24043.1	49983.4	5666.88	11846	34884.8	7026.75	13399.3	18352.5	6336.28	16938.6
Q9BTW9	5	Tubulin-specific chaperone D (Beta-tubulin cofactor D) (tfcD) (SSD-1) (Tubulin-folding cofactor D)	TBCD	116986	78225.4	60517.8	46877.5	69632.2	63836.1	41250.1	93897.5	40322.7	121251	111866	113105	113054	86240.2	68281.7	44862.7	78604	92663.5	98832.9	87664.3	83857.7	94493.4	110060	54395.7	59748.8	77526.7	65000.4	82769.3	106576	78910.6	80079.8	74473.5	88903.2	94119.7	97158.6	81546.5	67942	97021.5	87281.6	63593.6	98417.9	33234	77823.2	85468.3	100160	64227.6
Q99613	3	Eukaryotic translation initiation factor 3 subunit C (eIF3c) (Eukaryotic translation initiation factor 3 subunit 8) (eIF3 p110)	EIF3C	17060.8	69066.2	70783.9	39385.4	51453.2	52291.5	40828.1	60712.6	51434.7	39469.2	47374.8	52364.2	85786.2	70128.8	65886.5	52040	80321.7	54334	48264.2	64638.6	46984.7	71099.7	115094	57455.8	47435.9	55261.5	66052.2	55653.5	47905.7	73427	50610.3	27535.6	20626.3	34461	57166.2	48888.2	61695.4	51642.4	46939.6	86972.3	51399.4	76878	65049.4	73717.2	52689.8	74378.9
Q9UIW2	2	Plexin-A1 (Semaphorin receptor NOV)	PLXNA1	19348.2	37390.5	44308	23634.3	27312.9	16281.9	18758.2	30747.6	8334.69	13789.9	12329.9	35708.6	8588.21	22517.1	20009.9	22988.4	23984.8	36203.8	25972	22584.4	42219.6	40475.4	65781	30315.7	28804.4	6943.64	32078.2	21498	25054.5	131316	35175.4	17259.1	17886	58806.5	21123.5	22554.5	23751.8	21373.7	29591.3	16561	17514.1	21844.1	67717.2	38953.5	73273.2	22928.3
P23381	13	Tryptophan--tRNA ligase, cytoplasmic (EC 6.1.1.2) (Interferon-induced protein 53) (IFP53) (Tryptophanyl-tRNA synthetase) (TrpRS) (hWRS) [Cleaved into: T1-TrpRS; T2-TrpRS]	WARS1	536248	544458	650586	536960	834768	889678	611428	7.26938e+06	641762	477831	827443	740197	811139	612790	518068	570520	585791	549897	706004	811482	1.37078e+06	899414	861995	728995	1.07457e+06	730289	819062	498682	742039	521313	605726	850961	532520	792680	1.48423e+06	521451	561667	760966	622695	920725	914976	679804	831566	768893	764316	811830
Q15349-3	2	Ribosomal protein S6 kinase alpha-2 (S6K-alpha-2) (EC 2.7.11.1) (90 kDa ribosomal protein S6 kinase 2) (p90-RSK 2) (p90RSK2) (MAP kinase-activated protein kinase 1c) (MAPK-activated protein kinase 1c) (MAPKAP kinase 1c) (MAPKAPK-1c) (Ribosomal S6 kinase 3) (RSK-3) (pp90RSK3)	RPS6KA2	46997.6	56262	52839.9	51663.7	68266.3	61689.3	57708.6	51153.6	41562.3	31696.3	65101.9	73418	65792.5	59301.6	59224.6	31930.4	41993.9	29910.8	48448.9	27835.3	40764.1	29043	85510	37319.3	71881.7	76620.9	76522.5	46676.2	47386.2	58185	74506.6	90924.7	18975.8	69223.5	71032.6	51406.5	52951.9	65244.6	43906.5	34137	69375.1	54821	45578.9	43708	63631.9	47980.2
Q9UDR5	4	Alpha-aminoadipic semialdehyde synthase, mitochondrial (LKR/SDH) [Includes: Lysine ketoglutarate reductase (LKR) (LOR) (EC 1.5.1.8); Saccharopine dehydrogenase (SDH) (EC 1.5.1.9)]	AASS	162778	98539.4	77097.3	80621.8	67453.5	90375.6	81247	88247.3	90548.2	48683.6	151792	168157	102384	54290.2	177003	211508	179002	127140	134115	62431.7	74994.1	68617.2	264553	133965	176599	52195.4	45195.9	165451	163151	159988	178491	126046	74124.6	119459	117584	123649	161446	92200	137936	76751.2	107432	107330	73220	143603	88099.1	157855
P61266	9	Syntaxin-1B (Syntaxin-1B1) (Syntaxin-1B2)	STX1B	465199	631055	663069	430257	689054	373284	288144	278918	185404	228127	438686	446449	377648	232366	357799	291675	252490	902797	628393	693217	508301	627496	803556	388380	389725	425006	474387	290816	618349	612714	649475	261895	167619	741644	604577	493554	356083	545765	283844	487181	526032	295616	840320	546442	674773	347334
P39060	7	Collagen alpha-1(XVIII) chain [Cleaved into: Endostatin; Non-collagenous domain 1 (NC1)]	COL18A1	184690	615730	291640	678083	343877	349417	237296	300965	236182	130789	183107	486559	377334	869968	214570	339938	1.04168e+06	612610	202199	237764	199450	134807	712499	530187	94731.7	164012	321161	242040	184796	153000	178080	300033	147135	177264	185385	252187	115742	357133	84490.9	256008	349209	716780	263112	474843	303451	912696
P42765	10	3-ketoacyl-CoA thiolase, mitochondrial (EC 2.3.1.16) (Acetyl-CoA acetyltransferase) (EC 2.3.1.9) (Acetyl-CoA acyltransferase) (Acyl-CoA hydrolase, mitochondrial) (EC 3.1.2.-) (EC 3.1.2.1) (EC 3.1.2.2) (Beta-ketothiolase) (Mitochondrial 3-oxoacyl-CoA thiolase) (T1)	ACAA2	263986	285513	290965	213679	244172	315950	271226	264054	249637	140933	356901	286522	301725	219590	309472	292142	183272	258348	286753	165791	264748	263724	383531	274764	273911	316551	286528	282985	308161	332306	309635	312051	311212	301626	266882	192394	209144	297742	204959	368587	312974	201512	418723	309226	348183	191362
Q96RQ3	5	Methylcrotonoyl-CoA carboxylase subunit alpha, mitochondrial (MCCase subunit alpha) (EC 6.4.1.4) (3-methylcrotonyl-CoA carboxylase 1) (3-methylcrotonyl-CoA carboxylase biotin-containing subunit) (3-methylcrotonyl-CoA:carbon dioxide ligase subunit alpha)	MCCC1	126035	99292.5	115322	88619	91337.8	105250	146444	77039.9	108491	107567	94180.7	132905	140193	59994.6	132907	64136.8	127661	99711.3	130760	109374	86577	211142	249670	201559	108563	126111	79033.6	117257	142230	103417	118725	76494.7	100634	126738	101352	96832.6	101286	122111	86526.7	174294	111353	88032	227655	130132	204106	158403
Q06830	8	Peroxiredoxin-1 (EC 1.11.1.24) (Natural killer cell-enhancing factor A) (NKEF-A) (Proliferation-associated gene protein) (PAG) (Thioredoxin peroxidase 2) (Thioredoxin-dependent peroxide reductase 2) (Thioredoxin-dependent peroxiredoxin 1)	PRDX1	2.17207e+06	3.38083e+06	2.86878e+06	2.82825e+06	3.41547e+06	3.5775e+06	3.7736e+06	3.52657e+06	5.73634e+06	2.58175e+06	6.1854e+06	5.51638e+06	7.12556e+06	6.1367e+06	5.58726e+06	4.89218e+06	3.3811e+06	2.4675e+06	3.035e+06	2.01588e+06	2.49303e+06	2.88222e+06	5.87174e+06	3.23314e+06	2.20996e+06	3.38267e+06	2.8969e+06	3.89466e+06	4.204e+06	3.77547e+06	4.08672e+06	2.98183e+06	2.69314e+06	3.42678e+06	7.24492e+06	3.60533e+06	3.10802e+06	3.82376e+06	4.96606e+06	4.56069e+06	3.99646e+06	3.62544e+06	3.88423e+06	3.7005e+06	3.36483e+06	4.88266e+06
P24752	9	Acetyl-CoA acetyltransferase, mitochondrial (EC 2.3.1.9) (Acetoacetyl-CoA thiolase) (T2)	ACAT1	800007	1.09871e+06	1.01118e+06	850181	1.06079e+06	1.06216e+06	1.06037e+06	853766	862742	565318	980039	1.29679e+06	1.08151e+06	912066	1.05486e+06	1.19293e+06	1.4719e+06	1.3419e+06	1.12264e+06	985845	1.01593e+06	1.01791e+06	2.05281e+06	1.29939e+06	836741	902010	1.22228e+06	905502	1.11447e+06	986729	1.04828e+06	875148	1.25528e+06	1.05318e+06	1.14983e+06	827315	834827	1.00043e+06	722336	1.3958e+06	1.12818e+06	1.16104e+06	1.62369e+06	1.51959e+06	1.43971e+06	1.26429e+06
P61158	9	Actin-related protein 3 (Actin-like protein 3)	ACTR3	602511	956484	832786	694239	917625	877833	875513	956673	686991	594152	910990	905319	1.02962e+06	850167	948997	890399	733692	925147	967340	679630	838214	820027	1.20884e+06	851706	933166	868410	884717	757775	897777	881874	920314	741579	522192	858532	986732	679505	669839	903949	784655	1.09359e+06	882807	827113	981031	836761	926129	927310
Q16881-3	9	Thioredoxin reductase 1, cytoplasmic (TR) (EC 1.8.1.9) (Gene associated with retinoic and interferon-induced mortality 12 protein) (GRIM-12) (Gene associated with retinoic and IFN-induced mortality 12 protein) (KM-102-derived reductase-like factor) (Thioredoxin reductase TR1)	TXNRD1	319385	358838	378171	306637	385504	238810	373956	386437	330151	270204	530100	480027	543887	427020	274232	350902	230360	247491	318267	223020	227759	319686	532984	338300	304271	366470	302683	267346	303366	344812	338543	330164	220465	309091	505247	324443	330929	257118	287302	446850	369356	280626	368234	310745	409669	398264
Q9BQI5	5	SH3-containing GRB2-like protein 3-interacting protein 1 (Endophilin-3-interacting protein)	SGIP1	117429	148552	120856	95031.5	176264	115983	158922	56595.6	74228	84923.5	83258.9	152599	85464.2	92175	120473	40142	115176	234444	192279	226639	133515	152031	302778	81205.4	172419	130430	166163	108336	167359	183551	151333	170970	81409.2	218103	183952	106369	114137	181179	45293.1	194092	165688	112931	249384	163126	155570	87730.6
Q9Y3F4	4	Serine-threonine kinase receptor-associated protein (MAP activator with WD repeats) (UNR-interacting protein) (WD-40 repeat protein PT-WD)	STRAP	99741.5	181164	157293	135309	193518	138061	142895	107725	135799	122416	175078	179482	174408	144364	183647	157527	96003.8	152639	190579	180444	211152	209760	249747	165666	153647	196539	150836	134715	157164	215086	173840	130305	160150	169687	198521	142229	157579	164615	195732	245108	223589	130881	243506	192854	201174	153103
P50148	3	Guanine nucleotide-binding protein G(q) subunit alpha (Guanine nucleotide-binding protein alpha-q)	GNAQ	135030	190818	239417	182787	214600	189189	138598	109209	123217	89018.3	185090	142280	215638	114570	163614	174929	117854	197343	190730	135493	169601	199761	239617	152929	190607	181833	165516	142007	188370	189082	221893	92586	44665.8	197478	227467	141367	137022	202452	153481	166238	182792	144033	155145	177862	220768	179812
P52209	9	6-phosphogluconate dehydrogenase, decarboxylating (EC 1.1.1.44)	PGD	346092	573077	704292	731645	943286	883820	454993	574647	1.12247e+06	537667	1.74715e+06	1.30013e+06	1.00729e+06	1.28341e+06	827028	744496	629691	684639	395020	655389	522386	693041	1.26359e+06	509045	426543	397063	531514	1.08985e+06	452378	855873	808083	868399	263071	570131	1.71648e+06	996874	916711	564533	984609	1.03639e+06	1.05932e+06	630395	937530	877201	1.06162e+06	1.19118e+06
Q9Y3Z3	3	Deoxynucleoside triphosphate triphosphohydrolase SAMHD1 (dNTPase) (EC 3.1.5.-) (Dendritic cell-derived IFNG-induced protein) (DCIP) (Monocyte protein 5) (MOP-5) (SAM domain and HD domain-containing protein 1) (hSAMHD1)	SAMHD1	43628.5	99210.5	64324	80778.7	123276	94307	49261.8	178131	84161.9	51884.7	108798	112553	129313	108646	121596	106388	109883	93420.6	60335.5	123184	123661	84761	101325	54679.8	53102.7	71201.5	47804.2	70124.7	93140	71790.7	94564.3	45645.8	45498.5	67840.7	161157	74805.3	82457.5	101057	61584	149329	121002	104077	101355	102764	148826	110814
P36915	7	Guanine nucleotide-binding protein-like 1 (GTP-binding protein HSR1)	GNL1	81302.9	80426.9	130881	65803.9	82079.8	80116.1	126478	95323.9	50747.4	73191.8	135140	128949	81443.4	130779	68153.2	57661.9	73702.9	135849	200105	105636	153747	111210	194684	51854.3	147592	145708	157937	105473	63841.9	58611.7	113747	126526	59755.1	157980	171545	79915.6	98545	147192	101616	64602.3	137240	122509	100098	112825	115285	100012
P18669	7	Phosphoglycerate mutase 1 (EC 5.4.2.11) (EC 5.4.2.4) (BPG-dependent PGAM 1) (Phosphoglycerate mutase isozyme B) (PGAM-B)	PGAM1	1.11589e+06	1.68741e+06	1.3207e+06	998086	1.42459e+06	1.43202e+06	1.49382e+06	1.13777e+06	1.505e+06	873295	1.71848e+06	1.69589e+06	1.75634e+06	1.56609e+06	1.42e+06	1.61565e+06	1.311e+06	1.47116e+06	1.50916e+06	1.42094e+06	1.36791e+06	1.57966e+06	2.93272e+06	1.63076e+06	1.24423e+06	1.44168e+06	1.64135e+06	1.26944e+06	1.79041e+06	1.73772e+06	1.68369e+06	1.41012e+06	982164	1.44642e+06	2.08339e+06	1.39918e+06	1.48431e+06	1.36093e+06	1.38083e+06	1.81904e+06	1.63157e+06	1.37538e+06	2.02683e+06	1.57755e+06	1.93324e+06	1.3711e+06
P78324	10	Tyrosine-protein phosphatase non-receptor type substrate 1 (SHP substrate 1) (SHPS-1) (Brain Ig-like molecule with tyrosine-based activation motifs) (Bit) (CD172 antigen-like family member A) (Inhibitory receptor SHPS-1) (Macrophage fusion receptor) (MyD-1 antigen) (Signal-regulatory protein alpha-1) (Sirp-alpha-1) (Signal-regulatory protein alpha-2) (Sirp-alpha-2) (Signal-regulatory protein alph…	SIRPA	188764	439566	332416	265132	321834	152873	242074	228305	213541	224870	326887	271246	313993	184535	252389	202631	213832	654871	255708	673834	550438	496528	459095	205200	120483	301822	145234	230677	567974	369562	343967	154706	192266	484980	359415	501810	285249	317204	309873	447827	174620	275184	535894	184228	367186	328964
O75122	3	CLIP-associating protein 2 (Cytoplasmic linker-associated protein 2) (Protein Orbit homolog 2) (hOrbit2)	CLASP2	33404.5	38750.6	8756.79	78827.2	100027	20634	72120.3	31994.6	65893.7	20766.7	97940.2	37943.9	65019	31407.7	30311	27010.1	63326.6	34189.9	35887.9	40352.8	28450.1	36715.3	107038	34729.5	100075	52834.6	75421.5	42301.7	23245.9	97900	36941.2	82975.1	78846.5	36836.5	54566.5	42800.2	42548.3	38291.9	92958	28836.8	39899.3	26618	43626.8	71277.9	34408.6	23381.2
O60271	1	C-Jun-amino-terminal kinase-interacting protein 4 (JIP-4) (JNK-interacting protein 4) (Cancer/testis antigen 89) (CT89) (Human lung cancer oncogene 6 protein) (HLC-6) (JNK-associated leucine-zipper protein) (JLP) (Mitogen-activated protein kinase 8-interacting protein 4) (Proliferation-inducing protein 6) (Protein highly expressed in testis) (PHET) (Sperm surface protein) (Sperm-associated antige…	SPAG9	16464	35233.3	25302.4	8901.55	19993.4	32044.7	11647.9	25941.3	11347.3	16288.4	7689.11	23955.3	24340.2	5742.18	24057.8	18351	11573.7	24238.7	21372	13021.1	20094.2	24151.7	10357.6	9078.7	37336.9	25124	20517.4	20890.4	26540.1	19266.3	8526.64	23393.3	27762.2	8213.31	25875.3	13666.4	28429.1	17203.7	21516.8	19407	7373.33	24576.6	20166.3	20787.3	23396	4589.34
P14314	7	Glucosidase 2 subunit beta (80K-H protein) (Glucosidase II subunit beta) (Protein kinase C substrate 60.1 kDa protein heavy chain) (PKCSH)	PRKCSH	312488	462557	357200	444572	462412	469592	320778	479972	482990	357403	318985	522975	632279	528875	473188	435739	620614	537897	441567	407764	523580	424751	664288	537496	364167	385294	436471	360131	386303	385408	511588	235328	735396	347359	497769	336371	341500	503363	249424	503781	383454	433622	509675	593088	547596	639276
Q9Y678	1	Coatomer subunit gamma-1 (Gamma-1-coat protein) (Gamma-1-COP)	COPG1	1047.23	643.233	556.916	11134	542.104	653.328	3443.53	14552.5	1475.24	887.247	6830.28	6144.66	10596.7	1935.7	6823.19	2427.49	12826.1	8869.34	216.32	841.049	3058.72	2243.78	15806.9	1558.3	8378.09	7151.24	404.227	493.665	1131.15	2126.61	616.912	6878.64	2259.63	9538.24	7604.04	432.629	6070.17	7822.32	1114.56	1246.22	3104.06	8822.52	826.69	6021.41	6676.63	9670.82
P02647	11	Apolipoprotein A-I (Apo-AI) (ApoA-I) (Apolipoprotein A1) [Cleaved into: Proapolipoprotein A-I (ProapoA-I); Truncated apolipoprotein A-I (Apolipoprotein A-I(1-242))]	APOA1	250102	511184	370454	434656	258337	300462	974236	432505	494225	326734	328750	672710	271795	1.32615e+06	460899	507338	1.09045e+06	446500	257352	609074	578955	478023	2.2384e+06	905301	271344	505200	1.00836e+06	561767	197502	424401	466715	1.64835e+06	3.12577e+06	332480	343409	1.11815e+06	771727	546843	231002	571073	463694	518797	546470	939358	405493	680376
P53992	8	Protein transport protein Sec24C (SEC24-related protein C)	SEC24C	90732.2	95783.3	118296	102034	101357	115360	86413.8	70709.7	39795.8	86957.2	102243	100108	110812	124645	86013.7	85661.5	92199.2	107268	100922	74494.1	95546.3	80877	149658	110347	109802	120654	89322.6	112442	124086	57036.2	84849.5	84844.5	56536.9	124907	104851	75642.8	63632.1	90985.3	76204.9	136376	133614	80665.7	129236	90763.8	115870	111879
P49915	2	GMP synthase [glutamine-hydrolyzing] (EC 6.3.5.2) (GMP synthetase) (Glutamine amidotransferase)	GMPS	21725	22766.1	14681.9	14099.3	19185.6	12635.4	20800.4	25754.8	13639.4	12108.7	23593	19061.8	14248.8	16642.1	9442.46	19219.7	10135.3	10216	5620.84	17662.9	9080.82	18658.6	18229.5	17751.8	9498.7	13135.4	16746.1	10715.4	22997.9	24812	8114.54	8844	13583.7	17377.7	18851.8	9419.4	28606	21874.2	13265.9	12190.6	13312.6	20257.7	44335.9	21233.4	21061.3	10706.8
Q9Y696	5	Chloride intracellular channel protein 4 (Intracellular chloride ion channel protein p64H1)	CLIC4	90201	172643	105243	115398	184660	93956	155181	160692	117969	71984.5	237004	235592	315723	251593	247929	186403	142483	215507	100766	137542	210609	220302	234892	142643	106807	198722	104931	147860	154976	198389	226727	112151	132671	115936	263774	192402	220224	200602	178773	196897	140039	71942	187921	223264	200846	239505
A0MZ66	5	Shootin-1 (Shootin1)	SHTN1	76746.2	183204	153773	131083	298302	235478	171997	142641	163672	91394.7	108028	221407	148225	70494.9	98576.5	179311	141330	280406	261638	238698	202618	335770	399645	205114	159380	201111	165244	78894	269031	307800	244647	141630	173975	227058	264860	89662.4	162051	195464	94093.7	388655	186658	159631	183624	144710	145966	177150
O95831	7	Apoptosis-inducing factor 1, mitochondrial (EC 1.6.99.-) (Programmed cell death protein 8)	AIFM1	332424	317777	320394	309585	408058	366173	333462	170600	286152	152587	215084	363756	426482	281409	380094	176994	463056	283110	412574	401488	346388	256331	618386	400241	292460	207946	381378	317692	408793	324003	395521	313295	463122	371840	430463	210490	270497	380301	155062	434170	392963	296410	490400	457186	516732	293060
Q13509	4	Tubulin beta-3 chain (Tubulin beta-4 chain) (Tubulin beta-III)	TUBB3	453090	728647	661545	540089	814265	634503	430744	241359	217804	136127	217075	330691	220962	171885	172551	208942	227645	722699	839749	648770	690737	604782	546705	424161	566175	694611	504343	496443	519792	541458	262298	352348	311683	517014	415644	138721	445135	597453	418507	497801	292682	513438	1.19135e+06	562879	879716	152925
P07954	7	Fumarate hydratase, mitochondrial (Fumarase) (HsFH) (EC 4.2.1.2)	FH	553149	604327	582002	428098	601685	598807	587421	444441	446538	344003	485597	671571	463901	439598	484887	517641	570119	739608	680239	657074	609453	640270	1.06114e+06	601389	499266	533533	674698	496846	670228	608146	578943	515815	600516	654631	629187	428156	486920	557429	318059	722468	691608	550697	1.01201e+06	683256	934809	556142
P17980	8	26S proteasome regulatory subunit 6A (26S proteasome AAA-ATPase subunit RPT5) (Proteasome 26S subunit ATPase 3) (Proteasome subunit P50) (Tat-binding protein 1) (TBP-1)	PSMC3	205182	225450	271147	222869	227317	234945	277765	280035	261217	202537	218231	341504	260035	351548	261112	264004	346954	327924	286392	288968	249557	228573	418217	258232	265471	258706	291981	234429	256036	217461	262687	272174	330752	237826	254531	246346	202755	228916	192512	312803	299098	230876	330625	311451	214010	352369
P16152	8	Carbonyl reductase [NADPH] 1 (EC 1.1.1.184) (15-hydroxyprostaglandin dehydrogenase [NADP(+)]) (EC 1.1.1.196) (EC 1.1.1.197) (20-beta-hydroxysteroid dehydrogenase) (NADPH-dependent carbonyl reductase 1) (Prostaglandin 9-ketoreductase) (PG-9-KR) (Prostaglandin-E(2) 9-reductase) (EC 1.1.1.189) (Short chain dehydrogenase/reductase family 21C member 1)	CBR1	4.75956e+06	8.34041e+06	4.85417e+06	5.42206e+06	6.92195e+06	6.3895e+06	6.07581e+06	6.32518e+06	7.32105e+06	4.61236e+06	1.00332e+07	8.89473e+06	1.37003e+07	1.07879e+07	9.40148e+06	8.98985e+06	6.023e+06	7.21948e+06	7.49971e+06	6.22971e+06	6.25677e+06	6.89558e+06	8.05281e+06	5.07503e+06	4.35059e+06	7.86735e+06	6.62834e+06	5.49095e+06	4.81784e+06	8.51627e+06	8.01733e+06	6.51491e+06	5.84395e+06	5.76336e+06	1.14894e+07	7.8693e+06	7.54237e+06	9.09659e+06	6.49254e+06	6.08895e+06	7.79206e+06	6.70513e+06	7.78675e+06	6.15266e+06	6.81822e+06	7.48138e+06
Q9BQS8	1	FYVE and coiled-coil domain-containing protein 1 (Zinc finger FYVE domain-containing protein 7)	FYCO1	2104.04	6879.67	10741	31518.1	93083	38162.5	15092	5041.28	28593.6	19927.9	38416.4	1528.78	34480.7	9399.65	28313.6	33789.9	2704.36	3646.18	1506.9	55071.2	74933.7	54205.5	42092.8	4450.94	13786.7	53808.8	2603.29	17609.8	38094	22349.6	47890.5	661.407	5107.42	24531.5	18557.8	42987.7	56596.8	45826.5	27033.1	11482.2	1647.48	4622.84	1195.7	21751.3	29549.3	14564.1
O00192	4	Armadillo repeat protein deleted in velo-cardio-facial syndrome	ARVCF	43251.2	95371.9	63468.5	87769.6	42655.2	57663.8	53644.4	63830.1	78535.6	32970.9	51346.5	73270.6	67621.9	40548.2	53184.3	29785.7	83971.9	60169	62040.4	31607.2	57092.9	54922.8	50489.9	86649.6	64721.6	43477.8	57887.2	70654.9	56061.1	51485.8	102567	36937.5	35776.7	45247.4	72834.6	50899.2	53322.8	81880.2	66856.5	74720.1	66966.9	46193.3	55662.1	46199.2	74866.5	58549.3
P15121	7	Aldo-keto reductase family 1 member B1 (EC 1.1.1.300) (EC 1.1.1.372) (EC 1.1.1.54) (Aldehyde reductase) (Aldose reductase) (AR) (EC 1.1.1.21)	AKR1B1	271754	383078	387892	253516	424132	390100	376930	390913	462683	205371	567686	455309	551091	508913	454166	522249	341201	262012	338054	292704	295750	379319	541396	430770	308261	328236	409359	370472	395271	414615	393846	362539	360881	351879	484314	341871	398491	404049	414528	446722	334121	299798	534056	390702	436031	362711
Q06323	2	Proteasome activator complex subunit 1 (11S regulator complex subunit alpha) (REG-alpha) (Activator of multicatalytic protease subunit 1) (Interferon gamma up-regulated I-5111 protein) (IGUP I-5111) (Proteasome activator 28 subunit alpha) (PA28a) (PA28alpha)	PSME1	35832.7	56302.5	38325.8	32429.6	51538.3	50365.9	60628.7	126527	47055	43154.8	56524.1	56903.6	47440	59645.7	73573.4	45633.4	25341.2	43677.7	44278.4	30452.8	40288.9	44934.7	64475.5	55356.5	76994.8	51139.4	44212.3	53836.1	47297.4	56118.6	35887.9	49610.3	82265.1	45020.9	57923.5	45548.1	28420.4	42576.7	29882	68479.1	44975.4	31433.7	66232.3	43236	50698.9	69650.2
Q9Y3I0	9	RNA-splicing ligase RtcB homolog (EC 6.5.1.8) (3'-phosphate/5'-hydroxy nucleic acid ligase)	RTCB	518932	641437	589751	466148	654775	661086	600136	508961	478202	388359	593972	751906	553057	568050	620574	636825	685618	642928	593798	591107	394933	587228	860839	637416	596660	531224	638755	617274	675588	549199	768604	504038	528940	667258	764802	421848	575692	575507	432002	790686	720254	642571	861784	671238	780050	567358
Q9UPT5-1	2	Exocyst complex component 7 (Exocyst complex component Exo70)	EXOC7	40966.9	70674.7	60338.5	54831.4	51968.5	53568.3	45936.8	52120.5	51857.2	36897	70758.8	51598.9	63894.7	37089.7	40095.5	51222.8	34683.8	76923.7	75071	17489.8	70973.7	31845.7	52053.1	39224.4	58931.6	50271.9	56223.5	46413.9	66539.8	32617.9	57464.4	59987.9	31280.9	59675.3	64501.5	32454.6	46332.7	75928.3	55162.4	84155.8	68747.3	59529.6	68461	39088.7	65134.3	48693.5
Q92973	6	Transportin-1 (Importin beta-2) (Karyopherin beta-2) (M9 region interaction protein) (MIP)	TNPO1	192251	259103	175815	231847	195137	262074	191031	178652	148636	85286.2	206855	231673	247263	226455	244977	161607	178892	248800	211928	149224	251922	267672	275184	167304	161080	235719	274843	191181	252512	214693	213122	170845	139584	201818	250607	129401	131150	215052	193379	190532	233467	173387	221199	190427	208676	205693
Q01995	9	Transgelin (22 kDa actin-binding protein) (Protein WS3-10) (Smooth muscle protein 22-alpha) (SM22-alpha)	TAGLN	225493	5.23981e+06	372358	1.69858e+06	1.14208e+06	1.02694e+06	990779	878993	428420	687482	191271	599008	832342	4.79894e+06	344460	676284	3.10072e+06	1.63704e+06	311095	475001	376261	112300	4.3192e+06	1.23447e+06	214095	268335	492683	309202	357441	219575	347119	689450	1.09955e+06	298822	222970	725003	283577	597834	237908	905105	902217	1.86683e+06	307502	1.33342e+06	495916	3.47417e+06
Q8N163	7	Cell cycle and apoptosis regulator protein 2 (Cell division cycle and apoptosis regulator protein 2) (DBIRD complex subunit KIAA1967) (Deleted in breast cancer gene 1 protein) (DBC-1) (DBC.1) (NET35) (p30 DBC)	CCAR2	273082	437901	289103	335112	506615	388377	391709	329318	353255	270533	351507	434022	422007	522450	375904	525867	484887	407445	378939	360520	496699	341879	531379	368335	278432	343379	340495	330774	425565	277213	418065	373318	454603	307533	549733	395321	343115	374446	84358.4	382388	443242	455553	470822	427834	469531	450859
Q9UBT2	3	SUMO-activating enzyme subunit 2 (EC 2.3.2.-) (Anthracycline-associated resistance ARX) (Ubiquitin-like 1-activating enzyme E1B) (Ubiquitin-like modifier-activating enzyme 2)	UBA2	49630.7	95931.4	69254.7	58932.7	57312.4	50548.8	29358.1	41293.5	58339.6	43093.4	59427.8	54116.1	51788.8	84348.1	69575.8	25614.9	57147.2	68875.4	65224.6	144894	78158.9	41444	116563	75650.4	66582.5	58869.7	65303.8	54524.9	50714.3	52452.1	75915.9	57285.4	23319.3	66934.1	62425.7	42409.6	55110.9	69603.8	35662.6	100282	84441.8	76975	104316	93984.7	107006	78333.4
Q9BYT8	3	Neurolysin, mitochondrial (EC 3.4.24.16) (Angiotensin-binding protein) (Microsomal endopeptidase) (MEP) (Mitochondrial oligopeptidase M) (Neurotensin endopeptidase)	NLN	75589.4	128723	127753	113968	123294	148337	64118.9	113758	82466.7	86511.8	74354.6	121614	68509.1	123524	61257.9	138672	52924.8	130752	97780.7	46695.1	109278	144142	82787.1	112865	107169	113168	101942	125476	99116.4	95952.4	54105.4	55897.3	46711.1	57518.5	117060	60714.3	87822.8	88189.4	69914.8	94770.2	177787	46042	144805	60186.4	82735.5	149543
P01011	6	Alpha-1-antichymotrypsin (ACT) (Cell growth-inhibiting gene 24/25 protein) (Serpin A3) [Cleaved into: Alpha-1-antichymotrypsin His-Pro-less]	SERPINA3	154915	359188	226412	640062	536945	389549	153389	629806	332923	246078	372779	473569	327306	466682	497923	523906	856808	206406	84526	751920	348435	67252	816435	767118	752841	259557	353115	167090	261447	99576.6	301389	472862	545524	187097	291781	752532	592091	260124	139620	558536	800529	880688	136840	217530	256607	1.52829e+06
Q8N0W3	2	L-fucose kinase (Fucokinase) (EC 2.7.1.52)	FCSK	61610.2	45015.2	63035	62727	90164.2	68866.9	83216.4	68814.2	67771.8	56317.8	38373.2	46983.1	47366.4	77975.7	75615.7	65867	40454.1	74011.2	99380.3	76691.3	38631.1	94208.6	104210	76963.8	55290	87373.1	74966.9	33993.4	84243.7	85624.3	81530.4	60906.7	57082.6	81334.7	34316.8	32816.5	40863.8	78546.9	38861.5	89780.8	85193.5	82442.9	59927.8	71703.4	92428.4	90063.5
P22234	10	Multifunctional protein ADE2 [Includes: Phosphoribosylaminoimidazole-succinocarboxamide synthase (EC 6.3.2.6) (SAICAR synthetase); Phosphoribosylaminoimidazole carboxylase (EC 4.1.1.21) (AIR carboxylase) (AIRC)]	PAICS	396213	541437	431066	348345	474836	511287	499905	393752	349716	315415	610902	572693	624103	606958	523680	393653	385480	420037	479445	312718	389449	436035	711921	415853	407483	527775	539831	431611	477283	468810	507913	563630	227717	466768	658907	427495	443541	538240	482032	527907	604211	525489	546335	493402	542766	551254
Q13177	3	Serine/threonine-protein kinase PAK 2 (EC 2.7.11.1) (Gamma-PAK) (PAK65) (S6/H4 kinase) (p21-activated kinase 2) (PAK-2) (p58) [Cleaved into: PAK-2p27 (p27); PAK-2p34 (p34) (C-t-PAK2)]	PAK2	62518	109397	113517	93285.2	146120	92365.9	135730	140050	145527	92375.7	192398	221283	188762	185817	82817.9	109294	118659	161347	174435	77062.8	68752.9	44885.3	224931	63513.5	68988.9	66049.6	82575	168517	167827	201882	179911	79806.8	127296	118824	209762	143424	170169	70162	155747	232380	133401	140293	100939	97927.1	63330.1	206673
P27348	9	14-3-3 protein theta (14-3-3 protein T-cell) (14-3-3 protein tau) (Protein HS1)	YWHAQ	362757	610465	499230	297011	555735	480684	353430	291435	419361	246769	562341	660240	581943	497254	576551	589977	483278	706066	603193	682759	687434	730094	1.07162e+06	546926	369389	602409	340315	458243	667631	745988	688315	411104	377905	583136	732775	510780	513035	432458	513471	816371	600750	456395	1.05435e+06	670501	921212	537793
P06753-5	1	Tropomyosin alpha-3 chain (Gamma-tropomyosin) (Tropomyosin-3) (Tropomyosin-5) (hTM5)	TPM3	92393.9	89657.4	69704	129825	94904.7	111010	96181.9	151046	122994	101641	88762.3	111806	124731	113732	111217	142698	127094	105243	60898.1	72716.5	72529.3	68314	153269	120405	77513.5	95435.6	100707	60362.2	70828.9	65476.8	83381.8	100681	135208	75506.1	151652	76899.3	60898.4	95262.2	50987.6	83074.8	96730	118474	69756.7	86896.6	82667.8	120612
P29966	8	Myristoylated alanine-rich C-kinase substrate (MARCKS) (Protein kinase C substrate, 80 kDa protein, light chain) (80K-L protein) (PKCSL)	MARCKS	47274.9	77037.5	91043.7	53043.7	160897	77417	43098.5	36257.4	72207.8	27229.3	130778	135417	226646	71314.9	174698	236570	70524.1	92077.3	32184.6	83560.6	77557.8	104339	179562	159950	61358.5	80347	54886.7	92608.2	155272	190997	167717	67490.6	77831.9	82446.7	83272.8	99491.1	54245.4	102507	64758.2	167349	57109.4	13102.9	233485	185200	199007	68782.3
Q14289	4	Protein-tyrosine kinase 2-beta (EC 2.7.10.2) (Calcium-dependent tyrosine kinase) (CADTK) (Calcium-regulated non-receptor proline-rich tyrosine kinase) (Cell adhesion kinase beta) (CAK-beta) (CAKB) (Focal adhesion kinase 2) (FADK 2) (Proline-rich tyrosine kinase 2) (Related adhesion focal tyrosine kinase) (RAFTK)	PTK2B	49321.1	197926	47509.2	43472.7	43980.2	60306.2	78534.4	94655.2	35366.2	48172	20845.8	23579.1	48641.5	75743.1	122001	42767.3	73321.4	84651.2	34157	256235	351548	25865.3	138659	100529	42601.9	62452.7	50790.2	69569.3	58145.3	109402	31307.1	36942.6	198918	75341.8	73102.9	47650.4	97270.5	35135.8	42919.3	21958.4	32195.5	32034.2	352639	44829	71042.8	32414.5
Q99497	8	Parkinson disease protein 7 (Maillard deglycase) (Oncogene DJ1) (Parkinsonism-associated deglycase) (Protein DJ-1) (DJ-1) (Protein/nucleic acid deglycase DJ-1) (EC 3.1.2.-) (EC 3.5.1.-) (EC 3.5.1.124)	PARK7	710939	1.0163e+06	890672	727653	871669	856962	892808	870418	905308	551625	1.1298e+06	920966	1.12185e+06	848051	835275	1.01747e+06	671505	718774	745414	577450	644069	730440	1.57386e+06	1.0473e+06	802020	881647	995669	742317	1.01314e+06	816891	788270	927285	1.04674e+06	822162	1.08395e+06	872725	675536	792367	803782	1.10303e+06	787967	715860	1.19718e+06	917745	1.02832e+06	818014
Q8NCN5	2	Pyruvate dehydrogenase phosphatase regulatory subunit, mitochondrial (PDPr)	PDPR	105976	91126	129154	77621.7	67126.3	77724.4	28340.9	44905	100481	111920	126787	76045.5	66459.7	24118.5	30986.4	52474.3	75629.5	121194	36276.9	82332.3	73950.9	20698	56027.6	63154.8	43504.1	21878.1	50415.6	55543.2	94046.3	23022.1	45087.6	101600	28606	140469	91385.5	64397.6	121675	98011.5	265442	25544	130571	26446.5	95479.9	61965.9	60382.5	81949.8
O75044	3	SLIT-ROBO Rho GTPase-activating protein 2 (srGAP2) (Formin-binding protein 2) (Rho GTPase-activating protein 34)	SRGAP2	54361.6	97067.1	83047.4	78813.2	74039.9	59404.3	56586.7	39065.6	76711	39328.9	66278	57441.6	67846.8	58886.7	70650	44751.4	47344	75908.9	59270.4	40415.2	58584.8	63454.1	96120.3	75743.3	48445.3	62502.8	79763.1	60816.5	70984.8	36734.3	64514.6	67155.6	73724	79311	70559.1	56194.7	47604.4	66757	53677	61299.8	67876.3	44162	54621.1	76282.7	68867.2	51306.5
Q9NSD9	7	Phenylalanine--tRNA ligase beta subunit (EC 6.1.1.20) (Phenylalanyl-tRNA synthetase beta subunit) (PheRS)	FARSB	371321	320934	250769	218474	301623	354993	301088	246806	171604	220247	276321	325808	290073	358439	271237	246693	439061	310235	256938	439035	255444	234340	557995	231802	249825	235711	449556	239710	363018	290406	457672	275320	202182	436847	322686	186258	255422	286055	240153	304210	500675	302245	422236	316224	462247	294873
P09525	9	Annexin A4 (35-beta calcimedin) (Annexin IV) (Annexin-4) (Carbohydrate-binding protein p33/p41) (Chromobindin-4) (Endonexin I) (Lipocortin IV) (P32.5) (PP4-X) (Placental anticoagulant protein II) (PAP-II) (Protein II)	ANXA4	239012	518994	375358	455384	343044	403149	324131	333135	317101	175990	399088	451312	579705	590752	337243	230619	473227	433316	416649	117326	360620	269337	570516	257565	253269	263540	420507	368067	194408	131818	333193	287030	156220	169111	398760	242948	297982	222985	237939	316818	294992	397771	269616	447612	337011	628075
Q99623	11	Prohibitin-2 (B-cell receptor-associated protein BAP37) (D-prohibitin) (Repressor of estrogen receptor activity)	PHB2	1.1451e+06	1.45421e+06	1.03286e+06	924415	989513	836321	927607	547401	564533	475327	872540	1.18622e+06	864004	893026	759263	525213	1.04409e+06	1.37472e+06	1.05609e+06	1.00778e+06	823655	1.14887e+06	1.30981e+06	784011	663535	895134	1.22583e+06	901743	1.07196e+06	1.21043e+06	1.0852e+06	1.08962e+06	741018	1.46704e+06	1.06341e+06	745021	946616	1.20976e+06	665658	917102	1.34688e+06	873527	1.56666e+06	1.02468e+06	1.37939e+06	835192
Q13561-3	10	Dynactin subunit 2 (50 kDa dynein-associated polypeptide) (Dynactin complex 50 kDa subunit) (DCTN-50) (p50 dynamitin)	DCTN2	837185	1.00823e+06	937978	800681	1.1091e+06	994782	803180	731988	701632	550155	1.01708e+06	1.08946e+06	926443	848946	941124	919177	734392	1.24814e+06	1.12846e+06	1.02243e+06	999642	871812	1.46708e+06	915432	932686	1.09136e+06	840011	860027	1.05796e+06	1.10399e+06	1.22527e+06	767705	848152	927068	1.24973e+06	558070	1.00032e+06	1.10243e+06	690815	1.27396e+06	1.05355e+06	878518	1.50549e+06	956587	1.43495e+06	813466
P62879	4	Guanine nucleotide-binding protein G(I)/G(S)/G(T) subunit beta-2 (G protein subunit beta-2) (Transducin beta chain 2)	GNB2	644428	550148	500298	477682	626418	497991	607695	593110	652449	445566	431875	654042	746308	584215	449748	698624	405046	499289	549045	671668	711488	652408	821707	525850	577102	500139	462739	593927	424421	537171	765597	653815	420271	793414	705383	409864	589782	650973	571887	527274	593662	597431	555293	479143	764314	662546
P23526	8	Adenosylhomocysteinase (AdoHcyase) (EC 3.3.1.1) (S-adenosyl-L-homocysteine hydrolase)	AHCY	270486	557497	461925	475369	583196	518977	565632	532000	490722	361978	918671	850083	710071	745134	635174	526126	615290	543788	545606	703123	544962	626092	896104	519001	526438	482585	654373	654445	688227	661716	667999	477783	454097	676158	661643	601533	702326	680848	707799	692796	617066	641786	705950	799682	749374	760842
P63244	9	Receptor of activated protein C kinase 1 (Cell proliferation-inducing gene 21 protein) (Guanine nucleotide-binding protein subunit beta-2-like 1) (Guanine nucleotide-binding protein subunit beta-like protein 12.3) (Human lung cancer oncogene 7 protein) (HLC-7) (Receptor for activated C kinase) (Small ribosomal subunit protein RACK1) [Cleaved into: Receptor of activated protein C kinase 1, N-termi…	RACK1	346392	426621	483449	368617	426882	475113	362744	489151	419599	256249	403714	399376	535134	378510	389068	383476	374417	461846	390620	255110	430310	409143	501660	345497	432361	391745	349052	340735	459167	435823	478733	322312	334817	407148	464556	239740	270574	496873	426156	432125	337335	424745	514646	453975	490655	446713
O75962	3	Triple functional domain protein (EC 2.7.11.1) (PTPRF-interacting protein)	TRIO	33785	54093.9	20225	47624.8	63962.9	13215.3	49167.7	42500.9	21601.5	58230.4	35402.5	25140.9	59904.7	50954.7	28244.9	42112	66310.3	18676.4	20609	70048.2	26583.1	45485.2	63749.7	91746.1	59709.9	28848.3	57420.8	29781.1	33153.5	31992.1	30855.9	20149	40322.1	44294.7	34904.5	47777.3	47781.2	63704.1	23282.4	20528.4	141143	53512.4	42913.3	49510.9	10345	98207.2
Q14624	6	Inter-alpha-trypsin inhibitor heavy chain H4 (ITI heavy chain H4) (ITI-HC4) (Inter-alpha-inhibitor heavy chain 4) (Inter-alpha-trypsin inhibitor family heavy chain-related protein) (IHRP) (Plasma kallikrein sensitive glycoprotein 120) (Gp120) (PK-120) [Cleaved into: 70 kDa inter-alpha-trypsin inhibitor heavy chain H4; 35 kDa inter-alpha-trypsin inhibitor heavy chain H4]	ITIH4	53102.9	136122	111499	228939	76330.2	119761	71074.7	84144.2	68381.2	48919.2	114244	131550	92019.6	210927	150670	103053	384993	63561.2	99389.3	371496	144991	64075.7	157887	125345	95619.7	63043.6	86608.2	40210.4	165818	51790.8	127012	181061	128578	134969	60524.2	196677	228118	229472	63566.3	94921.2	223223	158370	71828.4	104882	105856	510071
Q13884	4	Beta-1-syntrophin (59 kDa dystrophin-associated protein A1 basic component 1) (DAPA1B) (BSYN2) (Syntrophin-2) (Tax interaction protein 43) (TIP-43)	SNTB1	88832.6	114239	90629.4	123906	137639	95152.1	119317	86488.7	172084	76961.7	137068	209727	220023	184384	200044	100548	103753	99095.3	70193.2	88030.4	79315.6	124001	162878	96121.8	56689.4	134321	64016.8	127037	112867	118858	134952	93867.6	69198.7	94822.6	186197	133771	126580	130413	81934.1	63203.4	137251	127382	145394	124714	171852	76084.4
Q2M2I8	7	AP2-associated protein kinase 1 (EC 2.7.11.1) (Adaptor-associated kinase 1)	AAK1	117102	164358	150536	164496	167131	102892	124061	116352	116616	80214.9	116912	149210	61840.4	107317	148401	74920.5	96964.3	144872	113538	174054	83055	111367	233257	89548.4	158833	115919	74301	90125.9	183770	130416	145317	99033.7	99090.3	137302	166865	106938	40208.7	127805	97785.2	143574	153669	93045.4	127326	83445.4	132276	96120.6
P26641	8	Elongation factor 1-gamma (EF-1-gamma) (eEF-1B gamma)	EEF1G	408024	488286	386632	551201	491896	449561	308176	425236	280287	261357	380783	515730	406794	476368	334103	349936	360362	480889	364656	384973	368024	412016	647074	425974	408517	461386	527486	421314	525070	435086	501527	487130	181688	431121	569913	355887	359635	463678	395505	470996	556908	338454	573116	480406	598434	531874
P26640	3	Valine--tRNA ligase (EC 6.1.1.9) (Protein G7a) (Valyl-tRNA synthetase) (ValRS)	VARS1	63903.4	61537.6	41138.8	38922.3	135121	56521.7	38497.5	58336.6	26592.3	32434.8	27786.1	84643.8	80209.3	42587.7	37785.9	68072.1	54666.5	50401.7	35259.6	47656	41949.4	40568.1	116215	57140.9	35146.1	33335.5	69267	33493.1	70693.3	35248.3	47032.7	53320.9	47601.9	83984.5	58691.6	49145.6	34227.6	63956.5	25354.3	55309.7	64298.6	45065	37290.2	29614.8	105533	99860.9
P34913	6	Bifunctional epoxide hydrolase 2 [Includes: Cytosolic epoxide hydrolase 2 (CEH) (EC 3.3.2.10) (Epoxide hydratase) (Soluble epoxide hydrolase) (SEH); Lipid-phosphate phosphatase (EC 3.1.3.76)]	EPHX2	77704.8	180078	169040	146301	157938	103086	116626	148436	143180	147679	197810	190819	229225	210347	169225	143276	113403	109185	123446	94575.1	114402	137318	202291	118078	131765	121978	163853	145404	148640	134398	178986	148586	72658.6	142443	265372	163811	120262	86154	130780	145629	118543	118287	171112	175884	178891	115136
P10636-7	4	Microtubule-associated protein tau (Neurofibrillary tangle protein) (Paired helical filament-tau) (PHF-tau)	MAPT	249447	576672	315369	340712	649267	351938	488034	195356	236885	209965	616025	607683	417985	381839	425175	272787	349537	540655	403216	492970	395040	447158	645587	339837	263072	384588	400859	240048	415265	528788	533651	329381	263992	505616	432683	277295	247236	363708	277261	493182	420714	324776	644726	475434	540252	290686
P19022	6	Cadherin-2 (CDw325) (Neural cadherin) (N-cadherin) (CD antigen CD325)	CDH2	119138	202950	182638	149402	115279	202791	125041	102468	111255	66908.2	218606	178169	281809	117600	230203	101861	78514.3	190826	202768	102572	165121	188847	226346	119299	129526	151055	145507	139520	139831	134216	208703	81275.4	62197.1	184226	232533	160230	163974	267433	182787	162372	226327	148017	244625	143772	257644	169384
O14576-2	4	Cytoplasmic dynein 1 intermediate chain 1 (Cytoplasmic dynein intermediate chain 1) (Dynein intermediate chain 1, cytosolic) (DH IC-1)	DYNC1I1	39934.5	43008.7	39740.7	17935.9	37257	21706	44079.1	18259.9	15254.2	19203.6	28467.9	35410.9	38342.2	35308.4	13692.6	8131.71	35908.7	41556.9	32870.8	28208.2	42127.6	32625	34711.6	23861.1	22416.6	7938.79	48390.8	5478.95	55537.6	22354.1	14950.8	58083.4	45278.6	54148.1	28185.8	13045.8	30430.7	40295	19261.4	42150.7	28813.8	23253.9	33539.1	33147.6	30473.1	27995.9
Q9UK22	8	F-box only protein 2	FBXO2	460199	756117	601649	830721	830691	826230	886693	855836	1.27945e+06	831511	925197	941640	1.17365e+06	802953	1.15171e+06	1.02013e+06	412832	729365	870297	447860	716373	649623	1.15925e+06	757555	697457	840981	633630	545016	624046	795725	1.03499e+06	740652	483602	713159	1.22588e+06	657683	477550	861301	789897	779314	691120	776477	553055	710762	613355	757134
P09622	8	Dihydrolipoyl dehydrogenase, mitochondrial (EC 1.8.1.4) (Dihydrolipoamide dehydrogenase) (Glycine cleavage system L protein)	DLD	470946	501398	647640	427891	561361	408536	509614	390350	445240	325397	419942	565663	358200	343444	497902	482888	505189	864883	548844	624991	663637	716785	1.00787e+06	566380	485457	483319	554131	492075	696688	652470	564358	471534	594571	580203	721352	451123	446621	603812	440036	706795	538311	503948	1.03402e+06	664976	908715	502737
P35998	4	26S proteasome regulatory subunit 7 (26S proteasome AAA-ATPase subunit RPT1) (Proteasome 26S subunit ATPase 2) (Protein MSS1)	PSMC2	52313.6	89203.7	73233.4	56080.4	89299.3	111894	87185.5	91232.8	108351	28986.6	95467.5	131550	145547	113115	129789	89980.7	87231.2	96914.5	114795	76208.3	85482.8	92457.6	188898	129724	121144	116745	72361	91904.3	108290	109153	105174	114418	88139	76782.1	143982	81090.6	70797.9	76346.5	87249.9	131327	85565.2	83392.6	166769	135111	142286	100818
P22626	8	Heterogeneous nuclear ribonucleoproteins A2/B1 (hnRNP A2/B1)	HNRNPA2B1	545452	992255	693850	589417	797484	743448	348149	400996	572054	247749	857582	892043	972180	793326	862842	947971	736385	996333	751076	700802	591318	621360	881317	725506	428680	744315	433816	459705	904203	834537	980258	441419	824621	530550	863386	387271	363756	689111	379079	1.04568e+06	835862	741499	1.45455e+06	981237	1.06025e+06	626048
Q9NQT8	1	Kinesin-like protein KIF13B (Kinesin-like protein GAKIN)	KIF13B	10672.8	238827	16392.7	217033	18863.4	239287	13095.8	241871	12869	179629	44226.6	45086.9	224059	11718.9	200523	222223	8489.65	233064	18159.1	247605	253792	13686.9	262740	10645.3	23797.1	15504.9	22055.6	26428.1	9391.44	11900.7	10702.6	14452.1	196891	15393.6	5274.38	50158.3	207927	233520	194153	249214	241011	14886.2	4245.7	23683.4	13705.3	242634
P21266	12	Glutathione S-transferase Mu 3 (EC 2.5.1.18) (GST class-mu 3) (GSTM3-3) (hGSTM3-3)	GSTM3	867987	1.7492e+06	2.8822e+06	1.57807e+06	1.7453e+06	1.76725e+06	1.95524e+06	1.06944e+06	1.50373e+06	675498	1.48521e+06	1.769e+06	2.14668e+06	1.28229e+06	2.29919e+06	1.60049e+06	641707	1.74673e+06	1.78679e+06	576530	705249	787787	1.47652e+06	1.33454e+06	1.86137e+06	1.35665e+06	1.29021e+06	1.18583e+06	2.21727e+06	1.56873e+06	1.02843e+06	2.28385e+06	751337	1.1781e+06	1.46712e+06	1.60989e+06	1.34986e+06	973286	1.38433e+06	1.61833e+06	832383	1.12626e+06	499394	1.86963e+06	1.87903e+06	639488
Q15436	3	Protein transport protein Sec23A (hSec23A) (SEC23-related protein A)	SEC23A	17036.9	24902.2	14289.1	11012.3	28045.4	16859.6	16951.9	11018.8	13558.6	16308.3	27199.4	15730.5	29946.7	32045	22616.2	13739.2	15854.2	14192.2	21802.4	13307.9	10200.5	21511	24273.4	13383.9	13011.6	6670.38	21354.9	9800.85	35009.1	21069.2	34035.5	21521.6	11220.7	14361.2	31604.1	10239.9	14728.3	17686.6	22367.4	21461.7	23939	18112.8	20376.7	22273.2	33544.2	11574.3
P00568	10	Adenylate kinase isoenzyme 1 (AK 1) (EC 2.7.4.3) (EC 2.7.4.6) (ATP-AMP transphosphorylase 1) (ATP:AMP phosphotransferase) (Adenylate monophosphate kinase) (Myokinase)	AK1	1.13923e+06	1.58491e+06	1.03961e+06	1.55169e+06	2.12389e+06	1.84404e+06	1.05686e+06	1.57521e+06	2.06941e+06	1.21088e+06	2.52961e+06	2.52341e+06	3.19006e+06	3.13687e+06	1.88253e+06	3.57865e+06	1.12032e+06	1.15679e+06	1.3941e+06	895611	1.23238e+06	1.49951e+06	2.71621e+06	1.14983e+06	1.13093e+06	2.5277e+06	1.08961e+06	1.65927e+06	1.73543e+06	1.69829e+06	1.9043e+06	1.3597e+06	1.93687e+06	1.29633e+06	2.59693e+06	1.47765e+06	1.40656e+06	2.30937e+06	2.07006e+06	1.83419e+06	2.00475e+06	1.29729e+06	2.15904e+06	2.53386e+06	2.38604e+06	1.97804e+06
O95352	4	Ubiquitin-like modifier-activating enzyme ATG7 (ATG12-activating enzyme E1 ATG7) (Autophagy-related protein 7) (APG7-like) (hAGP7) (Ubiquitin-activating enzyme E1-like protein)	ATG7	30835.3	52262.9	82954.1	58245.5	57852.8	96281.7	70021.9	49774.3	46902.7	79083.3	139282	95205.6	55316	61996.9	50431.1	40880.3	89869	87593.6	70732.3	38745	64339	56871.1	128135	80199.5	86250.4	78702.4	101215	85704.2	65390.7	71815.4	61679	95408.1	68359.5	116392	115478	64643.3	63606.2	65419.6	57247.5	96804.6	86142.9	65919.6	62612.8	75611.1	107303	68737.3
Q14155	1	Rho guanine nucleotide exchange factor 7 (Beta-Pix) (COOL-1) (PAK-interacting exchange factor beta) (p85)	ARHGEF7	21485.5	5482.83	5536.86	14700.8	4444.9	9965.55	7200.31	9191.28	1322.93	22048.6	8175.56	7397.72	6616.15	22010.1	6125.44	23382.5	7090.02	3219.65	11172.1	7339.28	2546.44	18757.5	12774.1	9411.94	21911.5	5521.92	8777.45	10597.9	2928.68	5855.94	11204.5	9793.45	5360.09	11288.8	28966.6	5797.36	8077.8	7064.91	4484.18	8992.32	20737.4	6655.67	9006.05	4967.47	10895.3	28817.2
Q9Y230	8	RuvB-like 2 (EC 3.6.4.12) (48 kDa TATA box-binding protein-interacting protein) (48 kDa TBP-interacting protein) (51 kDa erythrocyte cytosolic protein) (ECP-51) (INO80 complex subunit J) (Repressing pontin 52) (Reptin 52) (TIP49b) (TIP60-associated protein 54-beta) (TAP54-beta)	RUVBL2	367989	456963	408147	352158	437211	465259	371365	466819	449395	269943	564238	660900	651411	583124	552367	568706	469553	468309	512461	394977	431886	409947	609639	512151	491561	515251	284121	443966	520972	536262	576678	339258	424224	354087	610953	317053	457583	547217	501718	640556	422903	419644	578726	470445	495301	525511
P11940	7	Polyadenylate-binding protein 1 (PABP-1) (Poly(A)-binding protein 1)	PABPC1	121791	258690	180862	209998	207060	128673	266929	312418	127838	107059	447267	232361	545697	312087	361933	290969	256975	174638	197036	197148	123328	205689	300642	144701	101871	124754	126264	64287.7	389134	173280	533730	189959	279806	254800	507561	222796	286381	107323	429348	531502	275535	302695	329083	240941	354018	351744
P13861	6	cAMP-dependent protein kinase type II-alpha regulatory subunit	PRKAR2A	270732	301408	272654	228927	311678	280298	222825	201156	280878	192115	287573	295251	304736	252409	240273	158959	328410	315167	301568	314314	273009	262846	532713	284109	207808	284299	257326	243138	335183	263696	292951	207432	271620	261884	357773	212894	209056	289002	171705	402971	342157	251640	461852	331920	462990	316010
P09471	8	Guanine nucleotide-binding protein G(o) subunit alpha	GNAO1	2.78407e+06	2.98288e+06	4.0016e+06	2.13258e+06	3.79699e+06	2.41851e+06	1.81648e+06	1.45877e+06	1.27169e+06	1.25871e+06	2.1623e+06	2.33671e+06	2.38417e+06	1.09348e+06	1.77751e+06	1.86455e+06	1.65403e+06	4.07101e+06	2.75674e+06	4.31898e+06	3.52153e+06	2.53801e+06	4.95999e+06	2.143e+06	2.22535e+06	2.41942e+06	2.56813e+06	2.02802e+06	3.38368e+06	3.07143e+06	3.68302e+06	1.3799e+06	609010	4.0019e+06	3.40487e+06	2.45594e+06	2.01077e+06	3.15895e+06	2.40068e+06	2.69898e+06	2.95191e+06	2.19471e+06	5.11249e+06	3.35277e+06	5.11569e+06	2.37866e+06
O00534	6	von Willebrand factor A domain-containing protein 5A (Breast cancer suppressor candidate 1) (BCSC-1) (Loss of heterozygosity 11 chromosomal region 2 gene A protein)	VWA5A	94063.9	183734	174527	151088	98184.6	207891	216434	188857	127099	120390	242415	267542	218877	159018	229161	196299	222845	150681	162808	155345	166501	188747	269510	138714	133218	133691	203178	184413	173130	172071	103675	163172	169518	186295	163613	144216	177200	161253	139596	147827	214150	124669	185874	191156	223753	133905
O14745	9	Na(+)/H(+) exchange regulatory cofactor NHE-RF1 (NHERF-1) (Ezrin-radixin-moesin-binding phosphoprotein 50) (EBP50) (Regulatory cofactor of Na(+)/H(+) exchanger) (Sodium-hydrogen exchanger regulatory factor 1) (Solute carrier family 9 isoform A3 regulatory factor 1)	SLC9A3R1	485319	944441	849311	831132	1.03003e+06	731116	658762	488380	1.04421e+06	266679	904350	1.00256e+06	1.3396e+06	856215	1.76449e+06	814619	405291	844396	590343	493620	650308	988440	1.18451e+06	555751	533497	935842	516576	671196	880741	742710	1.04792e+06	577521	574524	575471	1.47521e+06	732395	788930	940802	899445	824581	918976	694198	999504	1.09284e+06	1.31589e+06	1.06448e+06
O95248	3	Myotubularin-related protein 5 (Inactive phosphatidylinositol 3-phosphatase 5) (SET-binding factor 1) (Sbf1)	SBF1	35223.5	36233.9	38630.1	22365	34283.6	32550.5	29060.2	8462.54	31032.1	24323.6	22448.2	26643.6	19693.5	17435.8	13186.4	27899.2	17596.4	16134.3	22051	42644.8	22049	25400.1	67012.7	22645.5	15677.5	38159.3	35293.5	17427.6	5828.84	40321	40110.1	26473.6	24270.9	53044.6	22963.2	6183.69	24455.8	28923	30601.8	26537	38085.8	47470.1	22408.2	29635.8	21745.1	18332.6
P05141	4	ADP/ATP translocase 2 (ADP,ATP carrier protein 2) (ADP,ATP carrier protein, fibroblast isoform) (Adenine nucleotide translocator 2) (ANT 2) (Solute carrier family 25 member 5) [Cleaved into: ADP/ATP translocase 2, N-terminally processed]	SLC25A5	313330	427715	468233	292250	428246	423085	185969	254217	235559	150421	284432	275707	416768	145320	208965	199481	203053	396607	337542	348039	258251	466328	517757	257957	234100	398445	357939	264851	514304	282308	420526	192113	127457	366317	480129	316184	317707	430274	302801	377674	436348	311799	494326	406876	648347	441763
Q14166	2	Tubulin--tyrosine ligase-like protein 12 (Inactive tubulin--tyrosine ligase-like protein 12)	TTLL12	173671	53804.7	66662.4	40782.8	201420	255834	183247	204315	43398.8	27762.5	57068.9	86261	59319.3	52600.9	78043.9	33423.7	61937.7	276565	237794	68946.2	69710.6	55510	86400.2	225581	31766.4	6987.39	201271	119253	66519.3	47659.3	257694	163426	286652	274388	226916	38269.2	24934.6	229293	58357	64367.8	43270.4	58247.8	197485	52053.2	64759	142939
P21810	8	Biglycan (Bone/cartilage proteoglycan I) (PG-S1)	BGN	206757	1.44704e+06	430043	1.7814e+06	515852	735341	843293	754196	955873	1.27948e+06	118644	1.8311e+06	1.59111e+06	4.31374e+06	558922	709632	4.72813e+06	1.2202e+06	374370	293462	383273	335920	3.49392e+06	1.62791e+06	142825	179737	1.48318e+06	548150	197819	84614.7	316065	478778	2.46616e+06	449290	211274	667719	186697	620529	85977.1	269978	580110	2.40972e+06	343729	4.60023e+06	413158	3.05789e+06
P49821	7	NADH dehydrogenase [ubiquinone] flavoprotein 1, mitochondrial (EC 7.1.1.2) (Complex I-51kD) (CI-51kD) (NADH dehydrogenase flavoprotein 1) (NADH-ubiquinone oxidoreductase 51 kDa subunit)	NDUFV1	426354	425694	487037	335656	467680	311667	393685	237641	237085	166855	226858	361939	304925	285446	337404	325336	336599	567833	461150	454107	339383	502390	674633	497059	373886	441685	464349	358776	509006	483360	454272	225083	243926	487347	441867	289568	207403	398034	324847	367154	437252	303754	651443	425682	673201	347816
Q13017	1	Rho GTPase-activating protein 5 (Rho-type GTPase-activating protein 5) (p190-B)	ARHGAP5	44766.7	12921.7	12008.9	58205.6	9232.7	85656.5	6046.48	5664.68	12078.3	5662.59	50734.7	14112.6	12317.5	11198.8	12126.7	39289.1	26961.9	16924.7	12758.1	14890.1	14727.8	11079.5	25365.7	8721.12	8807.71	9983.64	7946.01	11531	7966.7	21591.5	11440.8	1686.3	19976.6	8924.89	17524.4	16474.7	10934.1	44453.5	18915.6	31951.6	9371.94	8274.43	17279.2	5233.87	6672.27	23691.2
P40926	12	Malate dehydrogenase, mitochondrial (EC 1.1.1.37)	MDH2	3.14974e+06	3.30431e+06	3.84144e+06	2.16394e+06	3.73778e+06	2.57465e+06	3.84926e+06	2.20569e+06	2.31783e+06	1.91115e+06	2.32781e+06	3.36101e+06	2.01889e+06	2.08102e+06	2.32696e+06	2.2033e+06	3.15677e+06	4.32823e+06	4.06726e+06	4.05107e+06	3.53944e+06	3.61649e+06	6.87378e+06	3.66073e+06	3.50193e+06	2.97564e+06	4.36435e+06	2.89784e+06	3.76764e+06	3.59343e+06	3.44247e+06	3.65281e+06	3.04743e+06	4.60912e+06	3.19021e+06	2.54213e+06	2.61939e+06	3.27709e+06	2.22555e+06	3.93735e+06	3.58596e+06	2.74891e+06	5.84545e+06	3.51029e+06	4.77358e+06	2.53686e+06
P51149	8	Ras-related protein Rab-7a (EC 3.6.5.2)	RAB7A	958269	1.4775e+06	1.76044e+06	1.45582e+06	1.94449e+06	1.56966e+06	709081	1.49422e+06	1.14874e+06	964355	1.40921e+06	1.39836e+06	1.81215e+06	880385	964482	1.28697e+06	1.06581e+06	1.77169e+06	1.27481e+06	1.26776e+06	1.33297e+06	1.19803e+06	1.14159e+06	1.32525e+06	831545	1.46964e+06	1.05048e+06	715312	1.31581e+06	1.29365e+06	1.56978e+06	691307	630412	1.5608e+06	1.75488e+06	1.07178e+06	922230	1.62644e+06	1.42861e+06	1.94202e+06	1.40289e+06	1.36208e+06	1.79569e+06	1.71361e+06	1.99729e+06	1.7183e+06
Q14185	1	Dedicator of cytokinesis protein 1 (180 kDa protein downstream of CRK) (DOCK180)	DOCK1	110617	97554.4	80379.4	78436.8	126213	99043.6	124994	120347	135523	90435.8	158005	131871	171846	151662	110799	141326	61656.3	79497.3	96022.5	75765.2	86063.7	94251.7	21151.2	131752	81710.6	107305	110660	112541	110708	104669	87176.3	126712	134989	98009.7	129104	142423	129056	99881.1	127038	142844	126480	92620	115974	105169	97636.6	123803
P01857	3	Immunoglobulin heavy constant gamma 1 (Ig gamma-1 chain C region) (Ig gamma-1 chain C region EU) (Ig gamma-1 chain C region KOL) (Ig gamma-1 chain C region NIE)	IGHG1	91193.7	338164	271301	1.89225e+06	312020	615899	341922	1.38562e+06	323031	392497	654472	523118	922672	1.14528e+06	334803	964135	2.52824e+06	478101	146962	1.48015e+06	1.02822e+06	366279	1.17528e+06	1.45299e+06	592291	333064	571358	384937	268444	173203	409298	708207	564224	284751	312509	996055	743770	621500	307560	579567	1.07505e+06	1.45223e+06	430898	1.0013e+06	551783	1.16849e+06
P50570-2	1	Dynamin-2 (EC 3.6.5.5)	DNM2	10090.7	4062.39	12849.9	4745.53	13727.6	5757.41	11198.8	8417.3	12366.7	13231.3	18430	18793	5300.73	17828.4	9228.73	9433.67	5316.09	16697.2	7506.72	4482.57	8603.3	3778.11	36706.5	11196.6	11719.2	5820.85	32032	4738.82	12694.6	14334.3	15051.6	6483.55	6510.91	7708.24	16608.8	22819.1	27165	20712	6110.52	23259.3	3999.57	27699.3	6446.32	12305.1	19873.2	10672.4
P43490	7	Nicotinamide phosphoribosyltransferase (NAmPRTase) (Nampt) (EC 2.4.2.12) (Pre-B-cell colony-enhancing factor 1) (Pre-B cell-enhancing factor) (Visfatin)	NAMPT	253908	351960	405882	404715	434703	424771	519099	857565	523555	361826	446362	627023	729574	909966	539403	474629	492051	484654	338671	334729	566648	364066	654008	361595	373490	448862	463522	485200	397553	405205	389515	371526	138387	386857	491180	367657	272495	378408	436747	448086	538040	406060	411787	485783	380284	592021
Q6UWE0	2	E3 ubiquitin-protein ligase LRSAM1 (EC 2.3.2.27) (Leucine-rich repeat and sterile alpha motif-containing protein 1) (RING-type E3 ubiquitin transferase LRSAM1) (Tsg101-associated ligase) (hTAL)	LRSAM1	67775.2	31258.3	34626.1	12484.4	35887.7	28226.3	32866.9	46007.7	35415.5	23174.2	35371.8	42306.7	31551.7	18805.1	32772.3	26417.1	33385.1	28856.5	81078.9	56276.1	53710.9	13998.1	32490.4	24733.7	25812.5	33383.6	31087.5	45048.1	40220	49756.6	43047.9	25700.5	67453.1	38636.4	49390.3	26280.3	37398.2	27156.3	35441.9	41729.3	27685.5	8032.86	20271.7	19080.7	37291.1	19436.3
O00764	6	Pyridoxal kinase (EC 2.7.1.35) (Pyridoxine kinase)	PDXK	867003	958143	736563	479078	854279	752423	703330	504486	664642	548733	738638	853849	798691	747584	655712	756805	779711	985326	934013	818096	662624	623358	1.2211e+06	668244	643785	753397	649950	582472	910178	873702	919094	645914	707029	785301	960174	573565	648967	667052	558692	922495	782960	770765	863816	823437	900905	577408
Q9UKU0	6	Long-chain-fatty-acid--CoA ligase 6 (EC 6.2.1.3) (Arachidonate--CoA ligase) (EC 6.2.1.15) (Long-chain acyl-CoA synthetase 6) (LACS 6)	ACSL6	95824.2	146502	116477	89522.3	103945	145259	86045.9	74886.7	83302.1	38057.1	131302	90228.4	145141	81603.9	108135	44678.8	105902	116223	132712	75421.6	98299.3	145382	138660	93773.7	99311.5	139263	149607	113850	123388	109735	153442	128422	78495.3	105009	140428	101726	121400	151369	113977	88703.3	99488.8	88417.1	155733	119441	190688	119380
P42356	4	Phosphatidylinositol 4-kinase alpha (PI4-kinase alpha) (PI4K-alpha) (PtdIns-4-kinase alpha) (EC 2.7.1.67) (Phosphatidylinositol 4-Kinase III alpha)	PI4KA	84740.3	124431	93370	85427.9	137935	140355	97891.8	61457.3	86848.6	49954.4	163392	190146	172185	125655	132059	135466	91960.2	132317	127664	142795	160632	171714	231475	86246.7	63193.1	146158	98502.6	104407	141105	146374	146393	94344.6	135100	114048	224283	121225	123829	147958	136727	174613	133668	137277	199471	152759	192223	121990
Q99536	6	Synaptic vesicle membrane protein VAT-1 homolog (EC 1.-.-.-)	VAT1	558577	944374	969382	370701	1.05816e+06	508899	360725	394830	324285	748583	398285	538843	519241	520547	485138	1.12299e+06	347734	411317	894071	322019	418954	482569	537469	1.0323e+06	641511	459284	362790	377290	321906	327585	1.01903e+06	930202	438019	336215	478721	295040	360785	525571	339665	874465	503585	346144	340568	392876	458060	445289
Q8NBF2	2	NHL repeat-containing protein 2	NHLRC2	41959	62968.1	43887.4	62268	71487.3	57131	56229	75630.5	54999.5	39721.5	64507.5	60689.6	76312.6	70164	65086.2	59443.8	54107.6	61418.2	58619.8	39732	41343.7	43312.9	91035.6	57899.8	44911.9	60721.3	55817.2	39584.1	54383.1	43766.3	52944.8	53555.8	48295.7	54482.6	73833.2	42010.9	37309.7	59586.8	47587.4	51525.8	58280.3	66323.1	60872.6	64045.9	64102.2	70475.7
P13804	8	Electron transfer flavoprotein subunit alpha, mitochondrial (Alpha-ETF)	ETFA	491464	701246	682179	564503	644369	605950	669632	715415	525372	418986	604894	686686	651836	551505	645341	643639	737698	664000	612626	538670	618898	572733	1.21328e+06	788363	558382	548571	730193	546085	616173	613973	588956	699373	973422	620327	706569	463762	508069	635543	482236	765233	722815	619687	887289	808443	861182	645700
Q9BT78	6	COP9 signalosome complex subunit 4 (SGN4) (Signalosome subunit 4) (JAB1-containing signalosome subunit 4)	COPS4	143662	224914	233246	137178	267427	228828	199680	88210.8	209593	153907	244877	271901	298270	180372	227245	266601	233945	266952	269281	263426	300779	267333	363078	204739	187125	247772	194926	200598	176010	290227	235290	179627	192392	214157	291396	174137	148010	234170	195587	338287	218803	192053	377373	288850	346540	241479
O75955	6	Flotillin-1	FLOT1	190247	239844	237827	113240	259899	207397	149470	165996	187386	99747	256545	247103	270781	221779	103227	228497	200056	290960	205886	309072	283815	188392	457673	147467	192680	238491	219164	125177	286627	252464	200216	133154	138203	281542	273689	262625	229125	247052	146962	223593	165006	217362	203756	260740	295874	225158
P31146	9	Coronin-1A (Coronin-like protein A) (Clipin-A) (Coronin-like protein p57) (Tryptophan aspartate-containing coat protein) (TACO)	CORO1A	231723	271027	199427	180030	320228	235797	254643	333141	232326	132506	243389	210887	280950	240539	254412	264998	192550	222301	276673	190956	287046	287578	556743	314607	334697	304655	300659	237079	281045	305982	291644	279015	246597	333583	339906	224871	218849	206144	173952	412501	228459	195518	334151	245590	231290	264908
Q9NZW5	4	Protein PALS2 (MAGUK p55 subfamily member 6) (Membrane protein, palmitoylated 6) (Veli-associated MAGUK 1) (VAM-1)	PALS2	97981.3	232099	175755	131834	156668	150818	115187	85838.9	136034	118300	173091	226526	230148	190460	225621	254757	308068	259149	181771	200474	230433	233976	313932	206471	84208.4	184360	96994.9	177768	140563	144664	270674	139349	241867	206239	187949	132961	88103.6	200019	134017	234219	200606	146349	265513	303881	265915	287252
Q9UPQ0	2	LIM and calponin homology domains-containing protein 1	LIMCH1	11245	23109.1	5659.72	23763.4	26021.7	10332.3	3675.35	5328.21	12694.9	7434.3	19693	26085.8	40242.9	29745.2	13977.9	35689.2	9860.86	22335.4	18919.1	20489.3	20590.6	27485.1	37185.7	10693	12337.9	27805.5	4455.77	13643.6	12043.5	24527.8	26850.6	15149.2	6810.95	8449.51	7818.6	17185.2	6117.74	20703.5	17541	22822.5	22946.8	3785.11	27688.4	28519.4	30221.6	12978.4
P62937	10	Peptidyl-prolyl cis-trans isomerase A (PPIase A) (EC 5.2.1.8) (Cyclophilin A) (Cyclosporin A-binding protein) (Rotamase A) [Cleaved into: Peptidyl-prolyl cis-trans isomerase A, N-terminally processed]	PPIA	1.15901e+07	1.48438e+07	1.24388e+07	1.14875e+07	1.60159e+07	1.36848e+07	1.40096e+07	1.31337e+07	1.42239e+07	9.2339e+06	1.3983e+07	1.60773e+07	1.67057e+07	1.62501e+07	1.27909e+07	1.56723e+07	1.42489e+07	1.53723e+07	1.32475e+07	1.50728e+07	1.38394e+07	1.42579e+07	2.20846e+07	1.51087e+07	1.02025e+07	1.2132e+07	1.47077e+07	1.21996e+07	1.25442e+07	1.42769e+07	1.24501e+07	1.33843e+07	1.53363e+07	1.32936e+07	1.68054e+07	1.26891e+07	1.24638e+07	1.44904e+07	1.10567e+07	1.61132e+07	1.51471e+07	1.42025e+07	1.88242e+07	1.59615e+07	1.75051e+07	1.59794e+07
O95671	3	Probable bifunctional dTTP/UTP pyrophosphatase/methyltransferase protein [Includes: dTTP/UTP pyrophosphatase (dTTPase/UTPase) (EC 3.6.1.9) (Nucleoside triphosphate pyrophosphatase) (Nucleotide pyrophosphatase) (Nucleotide PPase); N-acetylserotonin O-methyltransferase-like protein (ASMTL) (EC 2.1.1.-)]	ASMTL	67255.8	100292	67445.8	56971.5	54779.5	61013.1	61991.8	70158.4	80038.7	43021.1	110479	138434	122832	107116	93761.4	113099	52057.3	94282.3	72048.7	75652.9	63386.1	67590	70878.8	83283.1	85652.5	54248	34147.4	80505	101918	60823.3	108195	50161.9	23019.4	17971.6	123714	78967.4	31398	80952.2	68290.5	105438	100182	56836.6	57599.9	43315.1	109596	103167
Q08209	5	Serine/threonine-protein phosphatase 2B catalytic subunit alpha isoform (EC 3.1.3.16) (CAM-PRP catalytic subunit) (Calmodulin-dependent calcineurin A subunit alpha isoform)	PPP3CA	148822	171855	276287	171050	499737	135526	316063	286512	177442	112875	438607	235533	214566	315589	371269	333953	138524	388523	413514	354280	464075	472178	896808	199842	404988	403503	217197	326035	239918	239088	583750	290262	147091	202302	228137	433558	362973	226553	281914	204274	219206	165148	545769	407644	236398	194763
Q08257	7	Quinone oxidoreductase (EC 1.6.5.5) (NADPH:quinone reductase) (Zeta-crystallin)	CRYZ	407945	488372	746684	565819	537613	627452	589162	442680	274944	365295	715406	834186	950372	756411	672666	579025	955144	621175	632077	683827	312926	638129	1.04069e+06	596627	543713	656836	748553	524962	763801	559246	531206	664088	763863	309760	906712	567653	571659	619444	534413	978800	673441	523286	857342	821720	682891	774861
Q9UHG3	6	Prenylcysteine oxidase 1 (EC 1.8.3.5) (Prenylcysteine lyase)	PCYOX1	129465	193733	223107	231282	198350	177659	147283	133757	185587	131068	123818	199447	201420	170100	183450	164691	180436	210416	214938	156490	169727	186394	188157	238525	227024	175779	214372	235220	169282	122717	189510	88461.8	125751	178568	203719	149772	108275	175345	175224	182591	182383	207568	138722	166763	218844	230454
Q9NZR1	4	Tropomodulin-2 (Neuronal tropomodulin) (N-Tmod)	TMOD2	695729	768806	753397	717955	806915	776127	774111	527385	626506	559239	738256	800904	741127	620183	819587	837035	458645	804342	763699	658267	735882	719583	1.10673e+06	806763	736868	900044	770151	569219	813868	776870	891666	824749	673550	773095	842811	608005	586118	860355	592874	905382	684951	687457	810157	688242	832435	556353
Q96A65	2	Exocyst complex component 4 (Exocyst complex component Sec8)	EXOC4	4173.11	12488.4	3777.11	8721.65	12345.8	7792.54	5439.01	5763.95	7662.87	2918.73	12216.1	17758.6	16899.3	12386.3	13812.3	10663.2	8485.17	15784.3	3713.84	9521.51	12353.1	13186.9	12881.1	5944.97	6018.23	9845.79	1121.68	5603.57	12252.7	6403.17	10797.4	4183.88	2173.19	9879.06	17756.2	10588.4	10966	7965.86	14143.3	4807.09	12353.9	3361.46	7178.01	15361.9	18521.6	17540.9
P50995	10	Annexin A11 (56 kDa autoantigen) (Annexin XI) (Annexin-11) (Calcyclin-associated annexin 50) (CAP-50)	ANXA11	221417	229234	443489	307481	322566	387318	396474	304378	360243	187346	266976	520316	321098	512272	559687	493732	318964	272341	414720	155164	354931	247494	589233	409663	289323	377914	175485	436372	274535	231277	253846	244932	181329	320291	585542	229898	283991	357062	547174	520570	485915	365960	198789	253353	434434	521047
Q16643	6	Drebrin (Developmentally-regulated brain protein)	DBN1	103137	134321	111901	107304	167929	162177	106770	63542.1	114355	75610.1	127397	138562	112212	126029	131226	181055	105665	189171	114436	166655	139672	152402	233573	125058	114125	137448	85594.3	102021	184093	199874	179078	101569	126806	111836	146585	239233	196147	99411.5	110475	178400	132280	95712.7	295330	178303	239400	249329
Q9NTJ4-4	2	Alpha-mannosidase 2C1 (EC 3.2.1.24) (Alpha mannosidase 6A8B) (Alpha-D-mannoside mannohydrolase) (Mannosidase alpha class 2C member 1)	MAN2C1	12755.7	17964	19788.1	21311.4	16891.5	24782.4	15626.2	18735.3	19728.8	51501.8	49992.8	52315.6	26045.1	32350.1	41163.7	21459	36122.9	17829.9	41943	31119.1	32067.9	30616.7	30135.6	17572.8	14048.4	31172.3	22704.4	21606	15612.7	37751.4	22578.9	24113.9	20862.8	18869.7	32865.5	27750.3	35789.8	47454.2	46376.2	28874.4	10146.6	18500.6	35024.1	38499.4	40525.1	30494.6
O14974	2	Protein phosphatase 1 regulatory subunit 12A (Myosin phosphatase-targeting subunit 1) (Myosin phosphatase target subunit 1) (Protein phosphatase myosin-binding subunit)	PPP1R12A	26168.6	77588.4	44472.1	68447.5	57371.8	52640.5	40840.2	50463.4	49952.1	32524.9	33917.4	89860.9	51695.1	95025.1	35292.7	31402.3	94210.4	74917.7	35566.2	41488.6	38830.3	28957.7	87886.1	36954.3	24313	30407.1	35756.1	18476.9	38505.4	38799.1	41354.9	48970.3	50654.6	31585.5	51172.7	31068.2	31257.6	39111.2	35201.5	44851.4	49596.4	67973.6	41066.3	63213.1	35869.1	66355.3
P61421	5	V-type proton ATPase subunit d 1 (V-ATPase subunit d 1) (32 kDa accessory protein) (V-ATPase 40 kDa accessory protein) (V-ATPase AC39 subunit) (p39) (Vacuolar proton pump subunit d 1)	ATP6V0D1	770560	723703	813087	599429	786183	612660	880673	484155	313809	555980	553164	889246	484032	627383	554113	538118	676260	1.23399e+06	794262	1.01726e+06	812834	809726	1.95824e+06	629926	812861	586341	1.11147e+06	657105	813446	610307	772528	768934	248979	1.18125e+06	610603	792943	660299	600949	404531	669299	960493	725429	1.04656e+06	807123	1.13807e+06	718474
Q9UNM6	5	26S proteasome non-ATPase regulatory subunit 13 (26S proteasome regulatory subunit RPN9) (26S proteasome regulatory subunit S11) (26S proteasome regulatory subunit p40.5)	PSMD13	99771.9	162778	160216	148319	226891	153527	109698	172450	119001	167699	206726	145133	170687	97109.6	168746	152024	224852	208494	201467	176820	211912	176225	166943	107001	140306	291438	172448	152149	191704	194596	125036	173799	123766	213755	293355	167324	122351	246630	137799	128098	186149	97957.1	213054	200999	247100	293809
Q92599-4	9	Septin-8	SEPTIN8	509519	693375	691018	605482	943966	769175	806980	458216	779977	464420	889221	881225	911258	541332	849750	1.03652e+06	457013	704771	833405	810717	1.08598e+06	900323	1.23752e+06	945678	885443	892284	650512	793747	758492	848323	779967	646541	631124	718899	930420	580278	922980	771954	669525	1.20811e+06	635911	479063	870326	650128	844725	495181
O75874	6	Isocitrate dehydrogenase [NADP] cytoplasmic (IDH) (EC 1.1.1.42) (Cytosolic NADP-isocitrate dehydrogenase) (IDP) (NADP(+)-specific ICDH) (Oxalosuccinate decarboxylase)	IDH1	141250	324600	270459	157877	115936	440977	247475	416915	295601	138942	371572	252153	414651	267079	265901	365028	235526	200067	235254	138386	214098	200939	272520	277194	184174	263391	330080	276029	258524	273326	211423	189630	314945	152146	332898	210852	280576	211786	297485	357501	214706	248759	377442	285749	310635	294569
Q63ZY3	6	KN motif and ankyrin repeat domain-containing protein 2 (Ankyrin repeat domain-containing protein 25) (Matrix-remodeling-associated protein 3) (SRC-1-interacting protein) (SIP) (SRC-interacting protein) (SRC1-interacting protein)	KANK2	63854.8	144790	59376.2	152200	75326	82474.5	65236	54527.6	105113	69146.3	100525	176313	168535	243897	130703	105598	367941	135646	113517	59451.1	110922	76856.8	187809	200056	80029.1	47650	76969.6	84858.5	80767	66791	64417.8	100181	160800	72571.2	90675.4	86896.5	88677.7	57814.5	58889.3	96326.7	62371.4	130318	102757	142542	114060	261285
O43390	3	Heterogeneous nuclear ribonucleoprotein R (hnRNP R)	HNRNPR	181897	187632	202989	188987	172171	189694	143269	163405	147318	149060	99557.2	155035	148824	114295	116480	182299	150556	178055	157420	155114	125093	125317	197315	248207	183728	161269	182449	126948	146172	162240	177559	141233	121480	173870	179355	74363.1	104573	158120	100931	230110	186238	206846	208833	165581	210168	167829
Q13596	4	Sorting nexin-1	SNX1	129166	164525	115109	124673	143921	133855	130182	143896	117684	198982	137589	181988	188498	180675	181073	130814	184093	191107	199854	149456	141558	159287	187159	130730	149734	151575	157014	87328.5	112599	143780	149642	130662	125483	262751	180799	96099	94448.5	134509	104529	195350	244567	181440	182719	140312	209347	265192
Q14344	5	Guanine nucleotide-binding protein subunit alpha-13 (G alpha-13) (G-protein subunit alpha-13)	GNA13	271090	361125	424806	377806	374936	396834	265571	284393	204926	184897	382859	389472	452519	266215	307625	322965	153467	355276	396300	299872	376600	354334	441897	238928	315388	369600	338015	273460	334674	279513	429064	235534	88834	359359	518755	257122	272706	476793	349710	369863	390142	351183	302394	411428	479603	403956
P14866	5	Heterogeneous nuclear ribonucleoprotein L (hnRNP L)	HNRNPL	209608	214504	279205	156360	280265	230428	175442	157192	142549	122216	178687	274194	198620	249095	174612	186873	261474	247640	278781	263332	290908	303154	306187	273185	138212	221302	179450	144075	281770	233486	263446	194672	152974	223664	288184	185420	198299	261288	169759	338094	293735	206982	464458	332090	433393	294533
P23246	7	Splicing factor, proline- and glutamine-rich (100 kDa DNA-pairing protein) (hPOMp100) (DNA-binding p52/p100 complex, 100 kDa subunit) (Polypyrimidine tract-binding protein-associated-splicing factor) (PSF) (PTB-associated-splicing factor)	SFPQ	352968	363082	374264	287149	323120	265990	218023	207201	229620	127650	258829	296468	378868	243578	194408	216666	326095	337414	319918	263442	247182	192361	346822	315038	219586	267454	232949	298409	377172	372640	460472	225101	294084	256127	320296	254951	210107	326356	262513	453575	326467	282771	591109	394639	486280	340340
Q15435	8	Protein phosphatase 1 regulatory subunit 7 (Protein phosphatase 1 regulatory subunit 22)	PPP1R7	350676	651423	465283	397713	628718	476793	533209	528595	518497	441051	473497	651399	635053	484784	463776	309010	560622	602348	553451	520378	651763	491293	874207	539786	492890	541258	574410	416876	608750	573071	558877	438201	536224	557421	764376	490111	617881	560961	402527	699170	552729	536691	669137	557914	576878	569261
P10644	5	cAMP-dependent protein kinase type I-alpha regulatory subunit (Tissue-specific extinguisher 1) (TSE1)	PRKAR1A	361027	429033	400372	435702	463200	427491	389390	344246	378904	307417	452093	491300	486006	400582	558410	529765	250021	430143	416664	258568	404775	457154	585767	505018	433403	507004	345378	341037	406525	411039	487696	406659	346787	336210	561611	312273	349960	482417	333652	471874	333440	360944	349194	329091	416244	336727
P51888	9	Prolargin (Proline-arginine-rich end leucine-rich repeat protein)	PRELP	383799	2.37871e+06	480254	1.66499e+06	323974	967634	1.34872e+06	1.12964e+06	1.32226e+06	1.56065e+06	266199	2.18627e+06	1.85948e+06	6.08997e+06	487530	1.32018e+06	6.63032e+06	2.15069e+06	920148	208667	197553	148672	4.26497e+06	2.56866e+06	163523	210587	1.38917e+06	1.28232e+06	383080	196354	335161	625606	4.77429e+06	424670	301277	1.05294e+06	163108	724760	135553	304762	791185	2.92959e+06	154501	6.29499e+06	137726	4.18992e+06
Q15181	5	Inorganic pyrophosphatase (EC 3.6.1.1) (Pyrophosphate phospho-hydrolase) (PPase)	PPA1	356860	446878	286352	339624	602424	436874	357985	521002	351619	231428	401261	395864	489766	331615	361278	449200	359368	459119	370375	369472	381289	393586	580373	375206	315281	305141	371489	249050	392338	318613	297218	364778	391359	334374	544231	303905	348140	390438	313344	481561	796795	408543	3.19363e+06	473414	1.74719e+06	389094
P49753	1	Acyl-coenzyme A thioesterase 2, mitochondrial (Acyl-CoA thioesterase 2) (EC 3.1.2.2) (Acyl-coenzyme A thioester hydrolase 2a) (CTE-Ia) (Long-chain acyl-CoA thioesterase 2) (ZAP128)	ACOT2	27605.3	33923.2	4394.36	19589.9	10214	22848.4	5603.53	6641	67091.3	8768.66	8734.91	19483.7	10845.9	24083.3	14406.8	40629.3	4970.94	5838.03	13323.4	2431.44	3706.2	9171.02	25154.7	8811.88	12714.2	20905.7	3746.81	9301.1	54383.9	11869.7	8344.33	18018.6	1849.93	5896.37	14154.2	7931.56	6219.36	16612.6	17246.9	8812.56	24685	5851.94	4738.94	15601.3	10053.4	8736.4
Q04637	2	Eukaryotic translation initiation factor 4 gamma 1 (eIF-4-gamma 1) (eIF-4G 1) (eIF-4G1) (p220)	EIF4G1	33513.4	29621.7	26095.8	20779.7	30755.8	37532.5	54039.2	43793.9	68893.2	22597.5	33952.7	30227.5	31829.3	18344.8	40103.1	28994.3	29462.4	31132.1	34324	18083.8	20935.3	34732.9	53748.4	30570.8	32938.4	27122.3	26763.4	18078	52281.4	29320.7	34045	42939.7	18363	13780.8	24396.2	108901	70253.6	38750.3	16922.7	23805	30522.3	16248.2	47744.6	21383.6	47161.8	23982.7
Q04828	3	Aldo-keto reductase family 1 member C1 (EC 1.1.1.-) (EC 1.1.1.112) (EC 1.1.1.209) (EC 1.1.1.210) (EC 1.1.1.357) (EC 1.1.1.51) (EC 1.1.1.53) (EC 1.1.1.62) (EC 1.3.1.20) (20-alpha-hydroxysteroid dehydrogenase) (20-alpha-HSD) (EC 1.1.1.149) (Chlordecone reductase homolog HAKRC) (Dihydrodiol dehydrogenase 1) (DD1) (High-affinity hepatic bile acid-binding protein) (HBAB)	AKR1C1	25075.1	56996.4	29452.5	41951.6	26875.3	32554.7	35729.6	48585.4	42919.8	20888.8	32329.3	57928.5	69520.2	46503.5	53432.1	49791.1	167804	80863.9	26133.1	31062	30177.9	27766.6	88259.2	60674.1	16192.7	20787.5	42276.9	27064.9	38913.2	19189.5	21715.7	28839.4	55369.3	19936.8	40149.3	35880.6	29410.9	46568.1	43687.4	38004.7	34588	48814.7	25837.1	65520.3	18464.9	60424.8
P37802	6	Transgelin-2 (Epididymis tissue protein Li 7e) (SM22-alpha homolog)	TAGLN2	220905	748176	362092	496144	450662	798582	416694	460981	659318	174112	771037	640141	927340	1.08049e+06	676764	617101	440363	471177	375811	228963	406765	426742	823524	214100	276661	574344	364355	521455	503143	523376	270582	403219	267075	426739	836990	364794	287283	550791	649766	510863	412776	426726	467124	588370	396763	823540
Q9Y6C2	1	EMILIN-1 (Elastin microfibril interface-located protein 1) (Elastin microfibril interfacer 1)	EMILIN1	11068.3	5692.35	1381.31	8515.21	5143.42	17352.7	2733.14	4783.56	9064.98	5190.54	2013.04	10043	3845.73	13552.3	7115.64	14921.1	20328.2	7806.71	3395.77	3905.02	2076.07	3025.24	12351.2	11435.8	2515.66	11374	6939.61	2260.83	4595.75	8504.24	2518.28	3428.39	5213.91	6796.01	9371.29	1304.57	4859.08	8314	2960.57	2854.47	2279.33	9577.79	9982.89	8734.31	3561.06	14752.5
P02649	12	Apolipoprotein E (Apo-E)	APOE	366150	463230	360946	267288	443886	331230	307703	370952	294376	213733	494835	398312	479154	476247	383992	542454	703156	447724	371760	597576	448531	384271	704764	504845	319779	344995	318215	246198	442553	370106	538761	377699	735546	280154	444133	524290	486861	357047	306721	538600	574996	458157	932740	536974	551576	755810
O94910	5	Adhesion G protein-coupled receptor L1 (Calcium-independent alpha-latrotoxin receptor 1) (CIRL-1) (Latrophilin-1) (Lectomedin-2)	ADGRL1	29517.9	79612.9	82286.9	46959	94597.8	40905.9	50226.7	41581.3	53847.3	84490.8	57662.1	73618.1	64672.8	61146.1	49525.7	31796.8	62184.7	95227.4	74769.6	85408.2	101218	97629	137158	61067.6	159282	72288.1	202464	74753.7	67300.4	107003	67547	62980	68192	91797.5	78872.9	66851.9	59049.3	69093.8	45914.3	72628.6	77508.1	52568.8	304102	81822.6	43150.6	79609.6
P23468	2	Receptor-type tyrosine-protein phosphatase delta (Protein-tyrosine phosphatase delta) (R-PTP-delta) (EC 3.1.3.48)	PTPRD	12325.3	11445.3	12653	7258.02	31628.9	21874.7	17103	26233.6	34511.2	26390.1	39640.9	25932.9	25825.6	12490.6	16118	30942.2	9154.23	35593.4	22324.8	24814	34533	8692.39	17960.4	9511.09	44463.4	19008.5	48362.9	38160.7	26057.4	16557.2	37281.9	31287.9	18949.1	15246.4	11901.5	11106	10815.4	51946.3	54121.8	15965.4	15566.6	9478.77	20488.7	46688.4	25068.5	21969.8
Q8N8N7	5	Prostaglandin reductase 2 (PRG-2) (EC 1.3.1.48) (15-oxoprostaglandin 13-reductase) (Zinc-binding alcohol dehydrogenase domain-containing protein 1)	PTGR2	195735	340808	298297	324374	326147	331147	276740	295992	434014	289065	479581	447588	569537	519305	409719	454212	266702	221746	244276	187881	200649	217424	545434	313810	216084	387984	330320	296930	307084	320319	286038	389610	375338	305111	583945	375838	275556	376388	384164	400378	357074	392102	373726	361588	332097	509077
Q15111	2	Inactive phospholipase C-like protein 1 (PLC-L1) (Phospholipase C-deleted in lung carcinoma) (Phospholipase C-related but catalytically inactive protein) (PRIP)	PLCL1	9693.66	8594.43	16949.1	17558.8	9314.48	15956.4	19663.6	5680.02	6775.01	2855.63	13832.6	8644.8	8329.97	22847.7	13544.9	10939.8	27423.2	33242.9	8876.75	9324	26421.6	12191.9	13883.1	18443.1	11010.2	3290.62	19831.1	5079.98	13620	8692.88	6311.56	31710	6852.75	19850.3	15066.6	3699.92	5121.82	11814.5	15421.6	11349.7	25973.4	13886.7	9097.83	5207.94	21545.8	26830.1
P17677	7	Neuromodulin (Axonal membrane protein GAP-43) (Growth-associated protein 43) (Neural phosphoprotein B-50) (pp46)	GAP43	207012	245283	396444	239426	560812	179479	205264	165442	116596	103881	183857	293655	132092	167247	137159	135103	136041	528210	309781	579386	611771	461311	655689	313666	388916	231074	422804	211968	386577	419433	374459	298762	194794	575753	233073	315443	258575	330103	250918	371131	204797	168267	781462	431026	482802	195930
P54920	7	Alpha-soluble NSF attachment protein (SNAP-alpha) (N-ethylmaleimide-sensitive factor attachment protein alpha)	NAPA	262394	506685	396853	409673	476267	346116	443099	303487	341358	276327	406444	516010	365423	452906	378302	466416	264753	609444	511739	377644	506969	441636	747418	467079	557373	485303	454992	391743	403137	471276	571343	403976	311075	442023	586016	428599	353897	456841	454404	525410	341788	229373	536697	324905	459963	316264
Q8WXF7	8	Atlastin-1 (EC 3.6.5.-) (Brain-specific GTP-binding protein) (GTP-binding protein 3) (GBP-3) (hGBP3) (Guanine nucleotide-binding protein 3) (Spastic paraplegia 3 protein A)	ATL1	100159	216485	154908	149636	217557	142091	78715.6	152434	47824.7	59718.8	99165	182480	116434	65258.1	179190	112034	106579	171881	252085	176231	217204	165129	364351	75328.3	101093	138325	282994	47078.2	125007	115142	174766	137466	150572	198401	161016	105153	126029	140622	91685.8	73771.7	184883	155772	73646.6	187322	220213	123483
P09211	9	Glutathione S-transferase P (EC 2.5.1.18) (GST class-pi) (GSTP1-1)	GSTP1	2.45453e+06	3.55261e+06	3.484e+06	3.12614e+06	4.15852e+06	4.35844e+06	3.98726e+06	4.14091e+06	5.6009e+06	1.95419e+06	5.85337e+06	4.59852e+06	6.0146e+06	5.37428e+06	4.17917e+06	4.78801e+06	3.86781e+06	2.90101e+06	3.67013e+06	2.42009e+06	3.14115e+06	2.51734e+06	5.81679e+06	4.51203e+06	3.47994e+06	3.50178e+06	4.34734e+06	3.74232e+06	3.22501e+06	4.25203e+06	3.30526e+06	3.08145e+06	3.79846e+06	3.54839e+06	5.73339e+06	3.43876e+06	3.20152e+06	4.31285e+06	4.41127e+06	4.57617e+06	3.77347e+06	3.81748e+06	4.22863e+06	4.5233e+06	3.59913e+06	4.76417e+06
Q00796	10	Sorbitol dehydrogenase (SDH) (EC 1.1.1.-) ((R,R)-butanediol dehydrogenase) (EC 1.1.1.4) (L-iditol 2-dehydrogenase) (EC 1.1.1.14) (Polyol dehydrogenase) (Ribitol dehydrogenase) (RDH) (EC 1.1.1.56) (Xylitol dehydrogenase) (XDH) (EC 1.1.1.9)	SORD	385495	793078	597063	575493	665870	823814	725174	492826	768257	341560	1.12478e+06	1.03063e+06	1.3667e+06	1.28495e+06	1.20039e+06	815795	609988	511949	546369	328573	467934	756801	890863	535690	464219	788605	595489	889723	664534	623939	721238	729412	536551	618037	1.15587e+06	336154	670575	672778	979703	791921	799258	543467	664364	816205	590383	836086
O76041-2	8	Nebulette (Actin-binding Z-disk protein)	NEBL	235649	451862	310881	407861	442716	399440	246492	193122	427796	203108	495675	507342	647833	515151	716845	703133	322628	394445	210158	238823	235300	319734	615655	319340	148925	398164	235626	322108	387424	349000	404427	252471	276831	229328	574337	316772	272122	380070	291476	291083	355617	397392	372822	476622	456137	363853
P30084	6	Enoyl-CoA hydratase, mitochondrial (EC 4.2.1.17) (Enoyl-CoA hydratase 1) (Short-chain enoyl-CoA hydratase) (SCEH)	ECHS1	331626	451583	397754	350787	484624	460162	436217	439146	358308	206766	362202	440371	404440	297815	360850	451576	515843	527645	512568	431540	453775	408473	754298	598000	467228	375645	520616	368462	445102	418579	437631	407116	613162	433368	380029	254094	298395	423752	347138	528785	434266	315343	571010	509546	582306	466770
Q16698	6	2,4-dienoyl-CoA reductase [(3E)-enoyl-CoA-producing], mitochondrial (EC 1.3.1.124) (2,4-dienoyl-CoA reductase [NADPH]) (4-enoyl-CoA reductase [NADPH]) (Short chain dehydrogenase/reductase family 18C member 1)	DECR1	487065	630767	638356	582912	533834	606660	588732	631274	560281	339031	601676	616727	744509	673000	683516	550757	721402	821734	736260	576839	656591	659252	899163	632784	461899	587307	571959	607957	639442	634178	565623	534296	742941	661599	671125	514110	420532	716583	467094	558779	700022	597828	933267	848329	797354	705783
Q02413	1	Desmoglein-1 (Cadherin family member 4) (Desmosomal glycoprotein 1) (DG1) (DGI) (Pemphigus foliaceus antigen)	DSG1	30590.1	53653.4	44550.3	71609.1	6769.31	35764.4	43168.1	8432.12	71966.4	2931.78	16924.4	58530.7	70154.8	73446.7	2689.24	2683.33	143572	50401.4	30423.3	35836.5	4074.39	11144.4	7920.64	94383.6	50539.4	7720.04	54884.2	28273.5	39760	28861.9	14253.5	6227.58	46799.1	36129.9	53770.8	37736.3	5297.88	51487.8	21234.4	21202.7	61245.9	68610.3	37094	5701.68	15257.7	36319.8
P23141	9	Liver carboxylesterase 1 (Acyl-coenzyme A:cholesterol acyltransferase) (ACAT) (Brain carboxylesterase hBr1) (Carboxylesterase 1) (CE-1) (hCE-1) (EC 3.1.1.1) (Cholesteryl ester hydrolase) (CEH) (EC 3.1.1.13) (Cocaine carboxylesterase) (Egasyn) (HMSE) (Methylumbelliferyl-acetate deacetylase 1) (EC 3.1.1.56) (Monocyte/macrophage serine esterase) (Retinyl ester hydrolase) (REH) (Serine esterase 1) (T…	CES1	106081	123108	61678.3	315046	116905	121117	105844	247151	103819	171161	178197	210624	258211	230338	204479	289973	368839	179166	186217	58176.3	118750	74763.2	269824	188092	79860.2	116173	352939	133694	208955	78270.7	102005	71604.3	289465	113614	140021	84945.8	191396	117484	76095.4	102030	263394	154678	83107.4	289517	117083	286269
P11177	8	Pyruvate dehydrogenase E1 component subunit beta, mitochondrial (PDHE1-B) (EC 1.2.4.1)	PDHB	1.06455e+06	991215	1.00865e+06	732837	1.18709e+06	832405	1.03636e+06	554488	700965	680796	656390	765777	677347	563108	762419	853034	910615	1.35995e+06	1.39087e+06	1.24357e+06	966395	1.02504e+06	1.7007e+06	960195	940784	1.05345e+06	1.10268e+06	847373	1.22745e+06	987712	1.01344e+06	793267	795278	1.17838e+06	1.02033e+06	659781	691185	1.06427e+06	664833	1.1668e+06	1.04223e+06	881410	1.55725e+06	1.07724e+06	1.42669e+06	702932
Q96SB3	1	Neurabin-2 (Neurabin-II) (Protein phosphatase 1 regulatory subunit 9B) (Spinophilin)	PPP1R9B	10584.6	14870.7	9986.51	2978.54	21383.2	261.151	6039.7	865.834	6961.13	5577.07	10503.1	12848.2	11943.5	10149.7	11311.2	7782.07	15972.5	18866.6	15945.1	25919.9	24386.8	23239.8	15575.7	3988.95	7178.34	16501.8	1287.57	11099.1	11231.3	13871.7	16061	6809.33	9482.3	15780.9	12972	11095.2	8596.31	22088.5	10654.6	17934.2	22637	1807.93	30388.9	20159	42090.1	9841.72
Q15555	4	Microtubule-associated protein RP/EB family member 2 (APC-binding protein EB2) (End-binding protein 2) (EB2)	MAPRE2	108639	107525	114956	87161.1	152314	143126	158109	88809.6	124537	85072.3	124499	141570	76933	137460	119730	111469	114860	165185	153474	143300	146563	162269	134413	138956	134984	142347	154337	75503.5	142929	131468	142826	139874	55645	164399	175351	110795	130520	138476	128145	149319	146236	109250	140125	86547.8	132378	84851.7
O60645	3	Exocyst complex component 3 (Exocyst complex component Sec6)	EXOC3	40053.2	132682	59799.3	74941.2	86242	64951.4	84769.6	37751.3	35912.6	49417.9	56358	40936.2	68091.8	250594	34864.9	32268.9	327845	96928.8	44002	40045.3	28252.9	41681.8	146025	82049.4	27519.4	66963.2	26444.1	38069.4	30477	32610.1	45375.1	34476.5	11322.4	42126.1	40577.9	12931.9	32628.6	85314.3	10903.7	28422.4	86878.2	90817.4	43490.9	68141.7	52007.5	152027
Q99683	3	Mitogen-activated protein kinase kinase kinase 5 (EC 2.7.11.25) (Apoptosis signal-regulating kinase 1) (ASK-1) (MAPK/ERK kinase kinase 5) (MEK kinase 5) (MEKK 5)	MAP3K5	22130.3	24815.6	6931.14	20825.9	20159.8	7338.01	13781.9	17291.1	21447	8068.07	33256	14070.4	16636.3	14376.2	15819.9	18905.6	15579.3	21448.4	28167.2	23499.9	13205	22766.2	23451.3	13503.4	18834.2	17419.9	27927.3	11453.9	10725.4	28376.5	10335.5	23320.2	15314.5	14819.7	15370.6	78456.1	7714.76	10226.8	6764.44	21229.3	28114.9	13264.2	16959.1	26887.3	21224.9	28969.6
P29218	8	Inositol monophosphatase 1 (IMP 1) (IMPase 1) (EC 3.1.3.25) (D-galactose 1-phosphate phosphatase) (EC 3.1.3.94) (Inositol-1(or 4)-monophosphatase 1) (Lithium-sensitive myo-inositol monophosphatase A1)	IMPA1	613500	1.07253e+06	894690	569035	956727	1.03032e+06	695038	571274	1.3611e+06	588288	1.4765e+06	1.29886e+06	1.26301e+06	1.15961e+06	723100	1.54399e+06	737413	890644	815105	783346	942326	1.03715e+06	1.58611e+06	819098	734305	1.00768e+06	671342	946999	1.19933e+06	1.3595e+06	974517	851002	760382	830053	1.63371e+06	951564	948510	986632	1.19947e+06	1.5261e+06	930921	717266	1.32655e+06	933496	1.25265e+06	1.1125e+06
O15144	5	Actin-related protein 2/3 complex subunit 2 (Arp2/3 complex 34 kDa subunit) (p34-ARC)	ARPC2	245957	431973	418133	270992	413179	317158	303019	303950	251399	206496	305617	342421	358776	338559	311769	406051	420112	386018	391125	342819	353475	551321	607504	242479	368819	354144	375946	368452	469833	483259	507770	363318	210800	443077	520483	267586	377604	337023	367184	388660	436889	377511	401052	344144	506677	498712
P78352	3	Disks large homolog 4 (Postsynaptic density protein 95) (PSD-95) (Synapse-associated protein 90) (SAP-90) (SAP90)	DLG4	57894.9	90013.4	68195.6	78308.3	89045.2	32581.5	66155.2	36238	36421.5	28448.1	32372	36836.1	55854.9	70637.8	35809.7	61579.2	166262	117630	55064.8	65737.2	58376.3	94947	131767	84637.4	84830.9	69831.7	122902	47064.2	66226.1	28150.5	80711.3	60228.3	42383.7	81310.3	33390.7	38400.6	31431.1	87096.3	40514.6	39168.5	68607.9	47267.7	101410	49366.7	77373.6	140119
Q01433	2	AMP deaminase 2 (EC 3.5.4.6) (AMP deaminase isoform L)	AMPD2	86633.4	41824.2	120895	77765.9	126907	113396	68051.6	50601.2	44863	33739.9	65246.9	117027	61295.9	97777.8	43242	67685	31900.4	20157.6	107268	105200	65121.2	102324	121083	78609.6	31906.5	48420.5	91768.9	88396.4	123577	64262.8	72012.6	59947.7	72758.1	80443.9	130042	59400.2	87578	117379	81815.9	56097	164322	120750	142250	116984	185090	74293.1
Q8N568	3	Serine/threonine-protein kinase DCLK2 (EC 2.7.11.1) (CaMK-like CREB regulatory kinase 2) (CL2) (CLICK-II) (CLICK2) (Doublecortin domain-containing protein 3B) (Doublecortin-like and CAM kinase-like 2) (Doublecortin-like kinase 2)	DCLK2	103595	143754	77054.5	126728	127010	174054	61440	155359	85801.6	39533.9	90546.4	155752	87919	147585	122986	107101	78675.5	165161	182615	91568.7	95994.9	144725	105609	126421	107295	148786	82700.5	116474	79847.9	132152	169243	103495	53119.4	124683	107058	122346	94374.2	90330.8	117679	154774	75092.8	118931	107242	91334.4	115151	154018
Q00169	1	Phosphatidylinositol transfer protein alpha isoform (PI-TP-alpha) (PtdIns transfer protein alpha) (PtdInsTP alpha)	PITPNA	11628.6	48023.6	41607	38358.1	44995.6	37484.6	45746.9	14965.5	37795.4	27416.3	10970.1	46055.8	19264.8	31674.9	11216.5	46460.5	15257.5	38993.4	35207.2	9075.74	43230.4	43745.6	55509.4	22590.8	45100.3	41234.8	36601.1	28062	42924.4	43164.4	37389.3	35014.4	26522.7	11622.9	43153.7	29520.7	20118.1	33199.7	8297.05	33926	34388.9	25881.1	44309.9	17438	37047.8	14875.7
Q92974	3	Rho guanine nucleotide exchange factor 2 (Guanine nucleotide exchange factor H1) (GEF-H1) (Microtubule-regulated Rho-GEF) (Proliferating cell nucleolar antigen p40)	ARHGEF2	23812.1	39719.3	40267.2	55253	19802	40283.5	22382.6	51656	37030.2	19278.4	15631.7	50758.2	22731.2	38407.2	37579.6	37027.2	56086.4	15757.8	21802.2	28401.5	34952	48926.5	46425.5	15971.4	24961.4	52932.6	29900.1	50997.5	37058	28155.2	13755.7	40970.7	15532.9	37910.1	54789.5	52841.1	35365.7	21682	14321.1	51216.9	24809.8	67745.5	26161.2	24257.2	27841	25167.9
Q86VB7	3	Scavenger receptor cysteine-rich type 1 protein M130 (Hemoglobin scavenger receptor) (CD antigen CD163) [Cleaved into: Soluble CD163 (sCD163)]	CD163	31180	38256.2	57695.7	20167.5	48932.9	93033.6	48602.6	79712.1	29544.9	22540	13368.9	65294.9	33900	55863.5	20327.4	14075	38332.9	38099.9	42524.2	14829.4	22439.6	83307.4	56563.8	21944.9	32614.4	34751.4	95820.2	76367.6	41945.5	61517.2	29368.5	40647.2	30605.1	36607.7	46779.7	34204.8	16424.4	33946.8	18121.4	84473.1	63157.5	42763.6	90245.9	38847.6	64237.2	77870.5
P02790	5	Hemopexin (Beta-1B-glycoprotein)	HPX	103200	271112	130681	206828	156397	171483	194926	281327	231934	181726	177822	364392	186936	642962	252815	287105	493039	284324	93135.4	522984	233678	205357	604287	192830	123011	254931	332443	151848	139444	94938.9	183612	302204	954179	123438	173194	601786	359907	134144	78344.2	233753	390794	530785	174328	218993	205657	583546
Q969P0	7	Immunoglobulin superfamily member 8 (IgSF8) (CD81 partner 3) (Glu-Trp-Ile EWI motif-containing protein 2) (EWI-2) (Keratinocytes-associated transmembrane protein 4) (KCT-4) (LIR-D1) (Prostaglandin regulatory-like protein) (PGRL) (CD antigen CD316)	IGSF8	433476	733535	561806	475474	872080	554869	426317	233015	339067	292377	529845	926470	501948	292055	496924	382105	388286	1.12651e+06	674184	1.35265e+06	920274	1.02603e+06	974986	441766	390345	613949	642266	334805	594395	617549	714206	342190	231591	844628	806763	609349	790376	843233	428226	519996	741671	325388	1.35539e+06	667825	877170	545225
Q8IW45	6	ATP-dependent (S)-NAD(P)H-hydrate dehydratase (EC 4.2.1.93) (ATP-dependent NAD(P)HX dehydratase) (Carbohydrate kinase domain-containing protein) (NAD(P)HX dehydratase)	NAXD	293685	393994	417516	264190	340881	357215	277936	212066	301729	218491	372894	388293	414193	382957	175875	394631	210837	343628	156598	294717	308632	369430	452395	308176	204918	296270	233990	274500	406283	455533	233550	262204	251313	288260	498564	270910	311372	343377	251755	497661	387925	328243	525133	379578	246625	390099
Q9Y265	8	RuvB-like 1 (EC 3.6.4.12) (49 kDa TATA box-binding protein-interacting protein) (49 kDa TBP-interacting protein) (54 kDa erythrocyte cytosolic protein) (ECP-54) (INO80 complex subunit H) (Nuclear matrix protein 238) (NMP 238) (Pontin 52) (TIP49a) (TIP60-associated protein 54-alpha) (TAP54-alpha)	RUVBL1	363381	391136	490477	364579	444867	463767	337311	338786	446965	377591	430278	496249	549428	475848	392566	442495	361230	427910	541983	433686	417310	403832	570676	475101	493464	492848	378076	330592	516006	481243	509899	263782	429083	375784	464661	239454	362612	505775	471311	489204	547515	479205	655744	534551	599187	472130
Q8WZA9	3	Immunity-related GTPase family Q protein	IRGQ	68019.4	89556.9	85150.3	92777.5	162549	95752.8	117717	82224.9	100508	86403.7	100538	142519	93354.9	43586.7	96605.9	112118	82807.5	143515	132948	179232	142369	134374	235927	147634	66071.5	99842.8	121713	130150	121965	123342	138923	101252	90261.5	125601	168565	56941.7	113205	119528	99431.4	136163	137382	55989	186207	170666	165106	59929.8
O43815	2	Striatin	STRN	75266.2	75528.7	97174.5	74372.7	71611.7	54155.1	69756.2	113123	83341.4	62432.8	73153.9	124922	98476.7	84075.9	67241.1	90557.9	71323.9	97680.7	111738	55270.1	97120.1	103476	142895	64925.3	64036.3	93619	53505.1	67474.9	98131.8	35278.1	65620.9	62003	20424.5	114246	80660	69119.3	59967.6	113140	81313.7	72017.1	96346.2	56458.6	55773.9	87597.8	114985	87173.5
O43237	8	Cytoplasmic dynein 1 light intermediate chain 2 (Dynein light intermediate chain 2, cytosolic) (LIC-2) (LIC53/55)	DYNC1LI2	155925	266287	180322	252249	325974	236966	246178	168920	269204	145307	336951	319855	278798	268841	262995	264450	190516	277742	277308	155743	318994	234155	392082	259486	190902	273893	273904	181123	265813	307693	306883	256596	268253	279422	304384	197210	216349	249991	153690	292170	301116	223479	306950	276489	256981	168484
Q8N1I0	2	Dedicator of cytokinesis protein 4	DOCK4	55483.3	83178.1	12046.4	1932.37	9075.91	5437.39	12360.3	12821.6	81416.3	5510.9	71374.1	60749.6	11536.1	52222.8	84631.6	9558.6	5919.78	11594.1	16021.4	9709.51	6005.1	12575.4	10521.3	3604.34	6917.2	9369.23	6184.62	9251.17	66496.6	74136.9	71076.1	88467.2	10862.4	16902.5	83865.6	7330.55	9951.52	15693.6	10490.4	6035.84	63727.7	2640.06	39790.5	6914.31	8599.2	51675.5
Q4G0N4	6	NAD kinase 2, mitochondrial (EC 2.7.1.23) (Mitochondrial NAD kinase) (NAD kinase domain-containing protein 1, mitochondrial)	NADK2	165326	209767	244962	164351	251139	230815	224542	119694	198276	145629	234306	223024	259362	182303	257307	203777	143343	215226	237064	139149	246548	235137	257573	181065	194130	181853	206084	227071	227993	216533	201823	174970	180739	204696	249563	177632	183050	230719	231493	295936	224934	231278	219906	163029	232539	232936
P38117	7	Electron transfer flavoprotein subunit beta (Beta-ETF)	ETFB	405896	494833	599606	457470	586532	582996	537865	517104	486217	279784	672896	683415	666879	537622	665141	541098	531332	557883	652259	606167	615104	603620	971927	669063	423650	497945	597360	598910	681809	584422	687268	552000	852785	604133	657798	503300	542658	669491	537878	788640	646240	445515	975001	839721	824968	580108
Q9UJ70-2	6	N-acetyl-D-glucosamine kinase (N-acetylglucosamine kinase) (EC 2.7.1.59) (GlcNAc kinase)	NAGK	281343	368511	332743	313552	366762	533694	353477	432039	279501	246310	407637	375706	501875	471076	419215	376895	293077	382748	405689	372141	341032	225201	513263	361277	312900	372332	370080	311107	365600	302881	304137	352922	154697	390283	465491	228833	366775	350766	284489	366003	511662	402656	500890	384778	322320	378305
Q01814-7	1	Plasma membrane calcium-transporting ATPase 2 (PMCA2) (EC 7.2.2.10) (Plasma membrane calcium ATPase isoform 2) (Plasma membrane calcium pump isoform 2)	ATP2B2	7256.95	9471.83	1005.26	3133.39	3219.02	1522.63	4251.01	1230.33	461.925	1489.69	2198.27	3183.12	1663.53	6042.11	1283.37	8771.86	972.559	761.555	874.083	1098.02	2648.29	1879.47	2837.33	1751.67	2316.55	3289.78	3789.41	6670.1	3841.75	1428.85	1532.42	5191.03	3074.26	2436.31	6514.24	541.512	3372.35	1969.97	800.566	614.918	3949.7	3533.96	2510.99	1588.93	1381.59	2653.73
P05067	4	Amyloid-beta precursor protein (APP) (ABPP) (APPI) (Alzheimer disease amyloid protein) (Amyloid precursor protein) (Amyloid-beta A4 protein) (Cerebral vascular amyloid peptide) (CVAP) (PreA4) (Protease nexin-II) (PN-II) [Cleaved into: N-APP; Soluble APP-alpha (S-APP-alpha); Soluble APP-beta (S-APP-beta); C99 (Beta-secretase C-terminal fragment) (Beta-CTF); Amyloid-beta protein 42 (Abeta42) (Beta-…	APP	40262.2	56758.6	48804	104231	39943.1	58896.8	183710	212914	50055.4	59975.1	53919	54081.2	70224.4	127589	130082	147013	55932.9	73703.3	59321	49066.6	74305	92816.7	124862	431400	121676	58787.9	70831.7	63092.9	55121.3	57693.1	122183	65496.1	60987.9	83069.8	43731.9	63171.2	66939.3	21618.6	79665.7	51414.6	76859.8	61612.8	97086.2	55786.5	54831.9	59810.1
Q8TD19	1	Serine/threonine-protein kinase Nek9 (EC 2.7.11.1) (Nercc1 kinase) (Never in mitosis A-related kinase 9) (NimA-related protein kinase 9) (NimA-related kinase 8) (Nek8)	NEK9	2078.02	17902	23183	23388.6	29323.8	24874.2	23489.5	15739.1	15648	8903.12	25658.3	22597.6	35710.7	1642.81	31443.7	14491.8	21167.7	23633.6	21823.6	959.306	10721.8	28040.1	16595.3	14753.2	18877.1	29753.7	12920.8	24720.6	27024.4	22651.7	27842.5	22477.5	18913.5	18817.5	35805.5	23242.6	18401.5	25686.4	23537.4	25693.5	1216.1	20156.5	11518.9	14153.9	26230.3	31975.8
Q9HC38	7	Glyoxalase domain-containing protein 4	GLOD4	138508	276200	201720	165961	291618	250504	176374	181897	194487	123541	249142	242927	257477	218748	204676	277104	99484.8	223054	256374	186018	215302	255215	373620	246552	250269	264451	205972	229882	291312	314014	334900	241045	316648	220577	258563	241239	222385	234516	248963	308810	226975	182013	393648	219826	258002	190794
P05166	6	Propionyl-CoA carboxylase beta chain, mitochondrial (PCCase subunit beta) (EC 6.4.1.3) (Propanoyl-CoA:carbon dioxide ligase subunit beta)	PCCB	264500	263469	290193	138513	228630	254161	263836	248754	198267	125212	155330	247996	134626	178039	191665	278754	332442	319296	304921	279903	201530	269715	445197	285125	211023	128196	265365	184852	214697	179207	211141	184758	271700	276976	240928	158238	116520	275366	125086	144479	224888	186528	313935	334785	291199	274373
Q02750	1	Dual specificity mitogen-activated protein kinase kinase 1 (MAP kinase kinase 1) (MAPKK 1) (MKK1) (EC 2.7.12.2) (ERK activator kinase 1) (MAPK/ERK kinase 1) (MEK 1)	MAP2K1	25998.4	3288.69	9201.78	2371.56	1472.48	3733	29590.5	17390.4	15061.8	1898.65	14444.9	11391.6	3677.37	1576.55	14863.1	5113.43	14704.7	6718.86	26599.3	2292.37	891.736	8323.83	7923.71	7448.45	26344.7	8893.15	3809.06	13519.9	15288.9	2055.93	25961.6	21567.4	17965.4	12406.4	3094.59	1915.97	2347.3	1872.26	1972.23	4474.99	5037.77	2865.67	4129.97	12636.8	10711.2	3847.75
O60502	5	Protein O-GlcNAcase (OGA) (EC 3.2.1.169) (Beta-N-acetylglucosaminidase) (Beta-N-acetylhexosaminidase) (Beta-hexosaminidase) (Meningioma-expressed antigen 5) (N-acetyl-beta-D-glucosaminidase) (N-acetyl-beta-glucosaminidase) (Nuclear cytoplasmic O-GlcNAcase and acetyltransferase) (NCOAT)	OGA	149727	128063	165774	83861.7	179054	112279	149015	124158	105004	64348.9	130786	116481	92337.2	106925	113878	88477.8	152975	128784	125901	113398	133334	131226	307283	144894	115733	159559	183125	120379	125357	65165.3	175410	164890	66370.2	180957	138340	80685.4	116904	158024	99418	164569	216501	144386	173998	151505	150772	123552
Q9Y2S2	9	Lambda-crystallin homolog (EC 1.1.1.45) (L-gulonate 3-dehydrogenase) (Gul3DH)	CRYL1	743187	1.12676e+06	912162	805085	868553	926260	946980	791255	1.21427e+06	679652	1.04857e+06	772348	1.48035e+06	1.31041e+06	1.16744e+06	1.2538e+06	839343	702767	884709	550103	862314	897165	1.52299e+06	992414	793304	1.17067e+06	800300	742747	862207	1.16816e+06	849164	1.00799e+06	675893	752170	1.25061e+06	904216	1.01881e+06	927416	817537	1.0321e+06	838885	984348	1.11753e+06	1.01584e+06	982371	1.26439e+06
P00387	4	NADH-cytochrome b5 reductase 3 (B5R) (Cytochrome b5 reductase) (EC 1.6.2.2) (Diaphorase-1) [Cleaved into: NADH-cytochrome b5 reductase 3 membrane-bound form; NADH-cytochrome b5 reductase 3 soluble form]	CYB5R3	271314	394052	545087	587686	362119	627969	310282	356839	414122	186714	466226	540743	609336	380273	393017	363695	402341	452089	315982	272835	288455	304774	489352	331933	270898	376472	341001	360506	414026	352949	441181	238310	212580	458437	615580	316078	320980	442671	447003	310882	401344	401086	325012	466924	560872	734021
P62760	7	Visinin-like protein 1 (VILIP) (VLP-1) (Hippocalcin-like protein 3) (HLP3)	VSNL1	581173	655308	668897	624540	947213	493912	693258	348112	402178	391356	446016	594426	366906	310148	478227	468013	328921	1.60729e+06	801783	1.02632e+06	1.2187e+06	833885	1.93547e+06	707820	889445	721776	1.18913e+06	470028	676295	762059	902508	883599	303024	1.07365e+06	862924	680861	476003	747806	489795	569579	455890	428809	858275	698422	727003	470894
P43155	4	Carnitine O-acetyltransferase (Carnitine acetylase) (EC 2.3.1.137) (EC 2.3.1.7) (Carnitine acetyltransferase) (CAT) (CrAT)	CRAT	58537.3	94486.9	106589	60487.2	74131.6	117233	67920.1	31817.1	44218.2	43252.6	49934.9	42503.7	56831.5	52687	57636.4	60836.3	63457.8	103371	166290	54879.5	93076	94015.2	129265	55946.9	87682.1	75319.2	69492.3	82451.6	101310	60570.5	77946.9	129207	18817.3	73623.5	122950	68434.1	53491.9	104824	89328.9	63857.9	120898	54565	80384.1	115611	130554	58350.6
O43396	4	Thioredoxin-like protein 1 (32 kDa thioredoxin-related protein)	TXNL1	147571	272311	231389	187654	248870	164077	228099	192867	284244	164312	299192	329885	306330	230403	241976	285772	300693	249869	215860	258047	258626	270139	293285	261622	145418	199386	198613	214189	250012	252631	196316	206545	212312	244383	385536	213120	231664	242643	218325	317658	249376	199089	283591	268331	265144	262210
Q9P2E9	2	Ribosome-binding protein 1 (180 kDa ribosome receptor homolog) (RRp) (ES/130-related protein) (Ribosome receptor protein)	RRBP1	25901.2	19082.8	7388.95	20722.6	30364.6	3849.34	23795.5	22108.4	21363.4	19130	33163.6	30435.9	31785.2	27453.3	8144.03	36466.5	34797.9	19605.7	7158.28	35516.9	14470.9	17284.6	41444.7	21582.9	24484.5	28374.9	8117.31	27065.7	18692.1	38013.9	30749.4	8213.97	17702.7	18207.1	30441	15327.4	9265.97	16028.1	25312.3	38570.6	26003	37603.6	44675.8	31958.3	13100.6	36056.9
Q13045	3	Protein flightless-1 homolog	FLII	18475.7	23824.1	20551	53628.3	25584.6	19377.6	51771.7	62246.5	92420.8	27065.5	14190.4	28653.4	29058.4	20652.2	14468.1	60810.3	27313.8	14790	42320.3	25043.2	40957.6	48926	44101.2	39819.8	52692.9	49503.8	48289.2	21061	37011.1	15570.4	51541.4	21142.5	58507.6	59042.4	33943.4	25904	24616	39188.6	63536.3	19888.8	40887.8	30876.2	13415	36682.5	50210.4	85778
P04792	4	Heat shock protein beta-1 (HspB1) (28 kDa heat shock protein) (Estrogen-regulated 24 kDa protein) (Heat shock 27 kDa protein) (HSP 27) (Stress-responsive protein 27) (SRP27)	HSPB1	443524	1.46745e+06	953797	1.44905e+06	1.33451e+06	971460	716899	1.33935e+06	1.89722e+06	883137	2.42303e+06	1.78924e+06	2.77601e+06	2.39132e+06	2.34706e+06	2.04044e+06	2.1738e+06	1.16927e+06	641408	878330	1.10389e+06	876320	1.60734e+06	1.01315e+06	632535	1.02826e+06	576540	1.17075e+06	959314	1.06412e+06	2.04015e+06	842543	1.53119e+06	930497	1.52511e+06	1.19887e+06	1.01083e+06	1.75284e+06	1.27674e+06	1.02922e+06	881247	903587	1.15376e+06	1.4813e+06	1.57199e+06	1.59701e+06
Q96P70	2	Importin-9 (Imp9) (Ran-binding protein 9) (RanBP9)	IPO9	22053.5	42179.9	16817.2	15266.2	48129.8	10074.1	12331.5	30945.8	59780.1	19969.4	25201.4	32856.1	17027	22097	20874.1	5242.24	22153	31983.9	30454.9	13236.2	25460.7	18788	33764	1765.14	21684.1	13548.8	18413	22516.1	8853.65	34351.9	21441	36858.2	5694.67	40982.2	36260	11279.3	17652.1	28946	14479	26869.2	20891.3	38686.2	6097.22	18117.7	20931.9	20660.4
Q8NCB2	4	CaM kinase-like vesicle-associated protein	CAMKV	100503	73136.4	109060	98905.2	182134	63556.6	29898.6	34895.7	30253.3	27216.8	88047.1	129528	36931	69261.2	80166.5	70377.9	84228.3	106126	82769.4	188961	130096	165859	148966	49666.3	34958.4	129815	60077.1	46602.6	153005	86619.1	136403	132168	25441.6	154137	67577.1	114473	133134	75864.8	86689.1	144994	82566.4	82497.3	119573	65489.7	185835	72555
P12955	3	Xaa-Pro dipeptidase (X-Pro dipeptidase) (EC 3.4.13.9) (Imidodipeptidase) (Peptidase D) (Proline dipeptidase) (Prolidase)	PEPD	16421.9	28245.9	22425.4	18605.4	29907.7	24622	25956.6	21087.8	24124.2	14324.3	23239.6	29207.9	32370.1	28833.2	25872	31874.2	24746.5	27293.3	24402.1	19654.2	26233.9	29305.6	39292	31285	28044.9	26177.4	19465.1	23534.3	32577	29015.6	23061.4	23151.4	27547.2	31005.3	30740.8	21264.2	15896.6	26381.2	30464.6	40889.5	28178.3	21403.5	41902.4	29907.3	37323.3	23077.3
Q8TB22	3	Spermatogenesis-associated protein 20 (Sperm-specific protein 411) (Ssp411)	SPATA20	35680.9	65655.8	21257.4	57724.8	40047.4	23826.6	39687.7	37841.5	65246.8	22238.8	70386.9	52633.2	17952.6	85643.3	72727.5	47652.2	28693.2	90888.8	37253.9	45360.9	60907.1	19422.6	45585.6	76575.7	24661.1	31923.7	32899.7	72976.6	27336.5	82510.9	62806.4	25282.6	19221.4	36909	45063.3	31694.9	12771.9	35139.4	54813.3	79899.4	24522.6	54167.7	88672.4	70384.4	52651.9	74738.7
P07099	4	Epoxide hydrolase 1 (EC 3.3.2.9) (Epoxide hydratase) (Microsomal epoxide hydrolase) (mEH)	EPHX1	31616.5	63504.7	109259	95943.5	78011.1	170456	55951.3	81887.4	138362	45355.6	147044	126793	197830	101039	177698	127020	76594.4	88642	69499.1	37316.8	71365.6	75629	187576	135693	52148.7	75194.5	128037	86348	50441.9	37946.3	161123	65139	72026.2	101252	75334.4	74620.6	59635.3	122259	116701	47973.5	61004.8	130730	70955.4	114433	103973	165608
P11274	2	Breakpoint cluster region protein (EC 2.7.11.1) (Renal carcinoma antigen NY-REN-26)	BCR	65994.5	88843.4	76739.1	23184.5	72751.1	72180.2	59758.6	35003.9	42231.5	34695.8	65002.2	83975.9	51698.8	55498.4	62065.3	45452.4	49174	83483.4	89935.2	84507.1	80231.9	97388	105893	56585	69332	85749.8	69289.7	70273.9	88551.1	83865.8	85828.5	73779.7	45374.5	83378.9	75325.4	72406.3	71996.1	90405.6	67514.7	67004.5	79170.7	62664.8	83991.2	66620.4	89550.2	66770.2
P40925	6	Malate dehydrogenase, cytoplasmic (EC 1.1.1.37) (Cytosolic malate dehydrogenase) (Diiodophenylpyruvate reductase) (EC 1.1.1.96)	MDH1	3.52562e+06	4.78355e+06	4.00653e+06	2.56706e+06	5.18988e+06	3.9907e+06	4.66241e+06	3.0497e+06	3.22796e+06	3.04352e+06	4.04821e+06	5.09684e+06	3.73821e+06	3.67687e+06	3.31435e+06	3.10661e+06	3.7224e+06	4.59148e+06	4.51153e+06	5.76614e+06	3.97071e+06	5.35386e+06	7.54983e+06	3.42827e+06	3.64905e+06	4.20613e+06	5.16675e+06	3.85701e+06	4.75693e+06	4.68868e+06	4.5251e+06	4.79717e+06	2.41645e+06	5.57101e+06	5.97329e+06	4.04473e+06	4.65344e+06	4.64852e+06	3.0851e+06	5.41198e+06	5.64905e+06	3.7962e+06	6.35069e+06	4.36585e+06	5.69889e+06	3.57699e+06
Q9UH03-2	8	Neuronal-specific septin-3	SEPTIN3	978401	1.19958e+06	1.18686e+06	887412	1.45957e+06	878360	1.43602e+06	689123	733878	785490	1.13977e+06	1.37082e+06	920005	742415	1.18477e+06	1.23075e+06	871753	1.65211e+06	1.32616e+06	1.55466e+06	1.32582e+06	1.3422e+06	2.36912e+06	894744	1.21576e+06	1.35302e+06	1.42553e+06	981293	1.14805e+06	1.51246e+06	1.63603e+06	1.29158e+06	928497	1.6028e+06	1.48235e+06	1.08432e+06	1.13496e+06	1.0867e+06	1.00427e+06	1.46365e+06	1.4373e+06	984004	1.77068e+06	1.1366e+06	1.42565e+06	850049
P43034	5	Platelet-activating factor acetylhydrolase IB subunit beta (Lissencephaly-1 protein) (LIS-1) (PAF acetylhydrolase 45 kDa subunit) (PAF-AH 45 kDa subunit) (PAF-AH alpha) (PAFAH alpha)	PAFAH1B1	104715	163376	173211	84938.9	126233	186681	121493	92422.4	96943.9	69976.1	118577	131699	152474	177979	137241	137309	97703.4	130413	153767	132240	123443	203896	221828	122684	156769	209918	142713	137772	196140	174813	217471	139463	58863	183007	163652	128482	149321	139843	154825	175020	151561	118480	234959	167167	180627	129775
Q9H9A6	4	Leucine-rich repeat-containing protein 40	LRRC40	122365	428659	141861	298178	408028	376202	154198	88348.9	312386	256686	136131	407945	433279	176354	394759	375571	352330	195089	356678	326159	366535	194979	614583	374436	413671	354907	147935	127504	136035	381809	388621	133854	357531	190037	511091	329713	335651	360796	323323	471085	405772	328620	377405	128513	429642	131018
P47985	7	Cytochrome b-c1 complex subunit Rieske, mitochondrial (EC 7.1.1.8) (Complex III subunit 5) (Cytochrome b-c1 complex subunit 5) (Rieske iron-sulfur protein) (RISP) (Rieske protein UQCRFS1) (Ubiquinol-cytochrome c reductase iron-sulfur subunit) [Cleaved into: Cytochrome b-c1 complex subunit 9 (Su9) (Subunit 9) (8 kDa subunit 9) (Complex III subunit IX) (Cytochrome b-c1 complex subunit 11) (UQCRFS1 …	UQCRFS1	521146	832539	474526	575119	517430	328068	491790	539419	300961	238642	582759	454173	535408	535337	383555	338954	421627	624105	439904	492276	839422	458221	889251	548289	571502	427955	586564	390027	569626	521258	455783	460179	482963	560197	469565	367264	629716	845636	433386	610655	495007	341178	808901	472990	669485	628840
P45880-2	10	Voltage-dependent anion-selective channel protein 2 (VDAC-2) (hVDAC2) (Outer mitochondrial membrane protein porin 2)	VDAC2	3.33773e+06	4.55385e+06	4.77621e+06	3.18307e+06	3.50182e+06	4.13678e+06	4.03009e+06	1.74723e+06	3.62426e+06	1.11682e+06	3.43104e+06	4.90982e+06	3.33403e+06	2.87812e+06	4.08152e+06	4.03667e+06	3.88572e+06	6.09978e+06	5.48596e+06	4.68711e+06	4.77843e+06	5.07078e+06	7.72393e+06	3.68906e+06	3.73796e+06	4.30738e+06	4.45185e+06	3.87431e+06	4.15127e+06	2.45792e+06	5.14794e+06	2.90795e+06	3.63794e+06	4.99434e+06	4.88909e+06	1.88708e+06	3.1205e+06	4.12139e+06	2.53443e+06	4.02751e+06	5.61706e+06	4.58423e+06	3.72273e+06	5.23009e+06	7.43551e+06	4.28075e+06
Q9NZN4	8	EH domain-containing protein 2 (PAST homolog 2)	EHD2	165642	561166	199624	653675	349402	294344	275087	299315	197452	165995	170045	423459	382730	574135	226673	235982	645469	324764	179718	158765	202965	131707	613366	428689	137049	179917	240088	187055	223342	116697	235596	296548	122302	126485	135770	333867	138368	245181	112936	215535	254552	464492	128495	365014	287977	800910
P60891	1	Ribose-phosphate pyrophosphokinase 1 (EC 2.7.6.1) (PPRibP) (Phosphoribosyl pyrophosphate synthase I) (PRS-I)	PRPS1	16820.5	25535.6	23166.9	20214.5	18920.2	20136.1	16428	9416.3	8484.93	11606.4	28508.6	29223.2	30485.8	28038.4	24824.3	23105.6	23045.3	24600.8	28719.8	27372.7	30367.1	44033.5	39480.3	17366.2	12241.7	29746.5	14305.7	20969.9	27953.7	30521	26088.1	21496.9	14333.2	21861.8	37365.1	23753.2	24253.3	33901.2	31318.3	30259	30054	27451.2	51043.9	32983.8	46210.9	22935.8
P47755	5	F-actin-capping protein subunit alpha-2 (CapZ alpha-2)	CAPZA2	300676	371779	260883	277912	344838	295804	332902	317149	276989	259781	300357	359949	316492	320087	218015	300701	272104	386810	301005	329337	317432	343103	494041	298539	284349	319526	360844	259034	316294	338593	318368	320406	346101	343580	364405	265848	239833	330469	235476	403324	318558	348043	476478	386714	437851	304414
P07339	5	Cathepsin D (EC 3.4.23.5) [Cleaved into: Cathepsin D light chain; Cathepsin D heavy chain]	CTSD	1.85934e+06	2.00052e+06	2.24979e+06	1.87297e+06	2.21672e+06	2.49569e+06	1.89942e+06	2.17124e+06	2.42834e+06	1.46239e+06	2.75867e+06	2.54007e+06	2.9205e+06	1.98089e+06	2.7214e+06	3.10822e+06	2.12652e+06	2.08989e+06	2.33192e+06	1.79334e+06	2.07614e+06	1.60257e+06	3.33648e+06	2.65675e+06	1.61402e+06	2.15207e+06	1.823e+06	2.28933e+06	2.20351e+06	2.56438e+06	2.6303e+06	1.72098e+06	1.89615e+06	2.39911e+06	2.82172e+06	1.78553e+06	2.02358e+06	2.63225e+06	2.1041e+06	2.74793e+06	2.64415e+06	1.88504e+06	3.30584e+06	2.67653e+06	2.55592e+06	2.61865e+06
P13716	8	Delta-aminolevulinic acid dehydratase (ALADH) (EC 4.2.1.24) (Porphobilinogen synthase)	ALAD	494057	893013	848895	659096	790196	1.14195e+06	972261	904698	923998	703507	1.1902e+06	1.31705e+06	1.63276e+06	1.47693e+06	1.1863e+06	1.29974e+06	921740	690422	918887	687390	821094	1.02872e+06	1.36838e+06	791778	622718	1.03415e+06	867246	763394	874932	816926	943296	747353	745537	825095	1.14154e+06	1.10494e+06	1.17608e+06	868966	928716	843643	1.16707e+06	1.0526e+06	701930	872357	915130	1.126e+06
Q9H270	3	Vacuolar protein sorting-associated protein 11 homolog (hVPS11) (RING finger protein 108)	VPS11	450060	774401	398814	639974	721298	297371	687613	543673	719708	312777	1.15093e+06	1.38597e+06	1.31131e+06	1.04042e+06	1.21936e+06	885132	525550	774215	469796	289137	785263	521578	1.00531e+06	328142	183648	986595	462216	488837	1.25392e+06	1.04463e+06	515055	573064	522456	606267	1.14186e+06	933446	1.01657e+06	636547	663420	1.32731e+06	657374	272311	777857	1.13348e+06	1.34104e+06	913218
P22307	3	Sterol carrier protein 2 (SCP-2) (Acetyl-CoA C-myristoyltransferase) (EC 2.3.1.155) (Non-specific lipid-transfer protein) (NSL-TP) (Propanoyl-CoA C-acyltransferase) (EC 2.3.1.176) (SCP-2/3-oxoacyl-CoA thiolase) (SCP-2/thiolase) (EC 2.3.1.16) (SCP-chi) (SCPX) (Sterol carrier protein X) (SCP-X) (Straight-chain acyl-CoA oxidase) (SCOX)	SCP2	91732.3	103689	171034	143049	109282	141551	119870	68264.8	117974	61647.9	76919.6	145506	63103.2	115375	126054	175727	120687	132447	85892.9	70260.7	100693	178695	156376	117937	118666	110269	120020	105260	108903	111708	99145.9	123881	93163.2	112678	162105	93683	114764	140223	94164.1	142733	131663	94679.2	143422	139466	209233	176185
P04350	2	Tubulin beta-4A chain (Tubulin 5 beta) (Tubulin beta-4 chain)	TUBB4A	4.44628e+06	4.89921e+06	4.66211e+06	4.04752e+06	6.60779e+06	4.72885e+06	6.48624e+06	3.58844e+06	4.60235e+06	3.86546e+06	4.92857e+06	6.20382e+06	3.9977e+06	3.89251e+06	4.43154e+06	3.34819e+06	3.84207e+06	7.05409e+06	8.22283e+06	7.78145e+06	8.33022e+06	7.01245e+06	9.82674e+06	5.18294e+06	6.45493e+06	5.45238e+06	7.1165e+06	4.7392e+06	5.50951e+06	5.94985e+06	5.73898e+06	6.23545e+06	3.08268e+06	7.36104e+06	6.81001e+06	4.10309e+06	5.87623e+06	5.19057e+06	4.50082e+06	5.61914e+06	5.71105e+06	4.37228e+06	6.43081e+06	5.03617e+06	5.6693e+06	3.85424e+06
P50213	9	Isocitrate dehydrogenase [NAD] subunit alpha, mitochondrial (EC 1.1.1.41) (Isocitric dehydrogenase subunit alpha) (NAD(+)-specific ICDH subunit alpha)	IDH3A	924706	1.01518e+06	1.12119e+06	758903	1.07956e+06	778528	1.10315e+06	665962	606536	503886	818000	965765	649721	613763	795308	799366	703012	1.05279e+06	1.35228e+06	885209	1.04642e+06	1.04818e+06	1.95188e+06	1.11005e+06	1.15636e+06	943166	1.14351e+06	868474	1.23547e+06	1.14323e+06	1.10221e+06	950857	854502	1.38094e+06	929272	728563	702764	873135	807727	1.15503e+06	824160	601604	1.67258e+06	925020	1.42611e+06	710859
P10768	4	S-formylglutathione hydrolase (FGH) (EC 3.1.2.12) (Esterase D) (Methylumbelliferyl-acetate deacetylase) (EC 3.1.1.56)	ESD	478545	668254	767405	685164	856292	893979	586682	659410	1.42091e+06	607189	1.27626e+06	1.26598e+06	1.55932e+06	1.34712e+06	1.23569e+06	1.16954e+06	839908	630536	558865	616817	637489	714628	1.27867e+06	632319	424796	723027	660675	1.08023e+06	817317	931435	745417	414941	533101	647393	1.26251e+06	992370	846481	807089	1.29396e+06	1.04756e+06	849224	735706	849079	871017	847931	1.25774e+06
P12532	7	Creatine kinase U-type, mitochondrial (EC 2.7.3.2) (Acidic-type mitochondrial creatine kinase) (Mia-CK) (Ubiquitous mitochondrial creatine kinase) (U-MtCK)	CKMT1A; CKMT1B	660957	495232	513412	367688	545775	325500	666163	250754	233357	333892	317508	449878	216709	270072	300815	256804	422043	581024	493900	598733	444404	558489	1.12193e+06	438530	513696	477913	818145	408722	580064	574193	553522	659608	244159	879287	380264	440762	450533	520645	290054	531640	573088	323174	958196	395922	632633	288129
Q16795	6	NADH dehydrogenase [ubiquinone] 1 alpha subcomplex subunit 9, mitochondrial (Complex I-39kD) (CI-39kD) (NADH-ubiquinone oxidoreductase 39 kDa subunit)	NDUFA9	249049	411258	447647	306667	501434	297272	200871	374192	157402	204515	199887	345537	201979	178146	258917	238592	305721	536776	297228	309609	235413	232253	526452	341687	377636	450574	332641	214079	373601	226820	325430	181727	77540	327413	359165	260881	254784	291900	272337	277473	294787	220801	337427	299934	647958	342964
Q9Y224	7	RNA transcription, translation and transport factor protein (CLE7 homolog) (CLE) (hCLE)	RTRAF	122317	137139	123984	119430	136421	102300	91076.5	91111.1	123697	61714.7	116429	91478.7	117146	113921	98726.4	119582	99982.1	108232	133579	67497.5	94387.6	82628.4	206603	128536	182221	163591	83219.2	89913.1	109509	136319	126035	85193.8	125316	82826.1	81055.1	64865.5	115270	126630	91529	113862	98301.7	109487	158280	98095.6	122965	89767.1
Q14894	9	Ketimine reductase mu-crystallin (EC 1.5.1.25) (NADP-regulated thyroid-hormone-binding protein)	CRYM	1.06759e+06	1.37338e+06	926166	695939	1.70878e+06	1.04676e+06	1.22998e+06	724393	968457	794730	930171	999850	575135	700843	718372	979337	760703	1.83406e+06	1.43634e+06	1.38391e+06	1.35619e+06	1.64491e+06	2.19154e+06	1.27451e+06	999544	1.19378e+06	1.26943e+06	802098	1.3839e+06	1.28015e+06	1.04529e+06	1.16348e+06	1.11685e+06	1.38816e+06	1.36784e+06	1.09161e+06	1.26457e+06	1.18368e+06	589578	1.63417e+06	1.24658e+06	608032	1.3761e+06	692776	1.67952e+06	568720
Q9NUQ9	3	CYFIP-related Rac1 interactor B (L1)	CYRIB	41990	149563	108126	63550.4	119543	161957	88395.7	110498	46351.5	29159.7	76350.2	115368	113223	90050.9	114354	56462.5	63063.4	142850	127290	147041	133036	181190	172528	116744	124338	64150.6	133739	68532.1	97605.1	95797.1	131461	80684.2	70089.2	129023	168971	81094	90863.9	137337	75918	97448.7	146751	77056.7	143778	105381	136341	83212
Q9Y2Z0	4	Protein SGT1 homolog (Protein 40-6-3) (Sgt1) (Suppressor of G2 allele of SKP1 homolog)	SUGT1	76461.6	129750	92068.9	122793	144111	106124	92410.8	73774.4	104215	31557.3	134894	153728	147041	130470	130204	126629	115523	159086	136970	119228	121539	108939	189058	54290.9	82155.1	139933	72794	81813.3	119043	147286	165864	126191	123100	123400	109680	81938.1	58118.8	121763	61462.5	139087	151440	106843	163977	141166	112296	85845.5
P43004	5	Excitatory amino acid transporter 2 (Glutamate/aspartate transporter II) (Sodium-dependent glutamate/aspartate transporter 2) (Solute carrier family 1 member 2)	SLC1A2	473492	362179	403456	187751	200559	289583	156535	123688	82695.2	88987.4	241725	131682	207144	105558	114374	99193.6	123170	540057	299121	206799	132057	152775	457388	140202	156655	272622	425977	106977	220691	220802	240084	242810	37732.1	399437	216165	207996	139804	216189	162988	200356	426101	314561	447216	264101	611326	241431
P23142	1	Fibulin-1 (FIBL-1)	FBLN1	7931.92	13980.1	5871.91	8172.5	11636.3	3325.57	7610.42	8434.28	4830.35	6372.05	12480	13425.9	23826.5	8877.71	1424.06	19023.5	15798.6	12625.2	14621.3	11998.1	26693	20784.8	8672.13	9551.07	6129.12	13571.5	6506.05	6265.62	1093.1	5846.59	14067	12321	14785	5904.42	10516.9	21199.5	3222.37	12873.1	4597.86	13789.5	15034.4	1077.99	13756.2	17205.7	10429.3	14586.1
Q93052	5	Lipoma-preferred partner (LIM domain-containing preferred translocation partner in lipoma)	LPP	115001	320095	115177	228332	320819	195867	38747.7	144230	243285	119601	158950	167290	95146.7	301166	212859	184422	379800	254885	132537	104660	29664.5	108565	321365	173789	48637.5	110195	126440	153700	236752	130660	167595	154550	152484	126826	246590	147733	114164	160833	188630	36231.7	186346	210064	191869	279106	189276	251377
[truncated: 2,013 more rows]
[truncated: 14 more columns]

## Sheet: Protein quantitation
Protein	Protein name	Gene primary	Peptides	C_A9-43	C_A15-7	C_A15-30	C_A1218	C_A1277	C_A1368	C_A1377	C_A1403	C_A1404	C_A1412	C_A1419	C_A1423	C_A1438	C_A1576	C_BCN473	C_C048	C_C064	PD_A15-19	PD_A1318	PD_A1363	PD_BCN436	PD_BCN461	PD_BCN496	PD_BCN525	PD_BCN536	PD_BCN541	PD_CSF-1224	PD_PD295	PD_PD357	PD_PD450	PD_PD495	PD_PD501	PD_PD520	PD_PD530	PD_PD537	PD_PD541	PD_PD550	PD_PD579	PD_PD591	PD_PD636
[truncated: 1,835 more rows]

[truncated: 2 more sheets: PD Men vs C Men, PD Women vs C Women]
