# Supplementary material for: Sex-divergent effects on the NAD+-dependent deacetylase sirtuin signaling across the olfactory–entorhinal–amygdaloid axis in Alzheimer’s and Parkinson’s diseases
Source: Biol Sex Differ. 2023 Feb 8;14:5. doi: 10.1186/s13293-023-00487-x (PMC9906849; doi:10.1186/s13293-023-00487-x)
Supplement: Supplementary file 4 — Additional file 4: Table S4. Interlocking of OT AD proteomics data sets and ALZData repository. [file 13293_2023_487_MOESM4_ESM.xlsx]

## Sheet: legend
eQTL: expression of target gene is regulated by AD genetic variants (genetic variants: IGAP GWAS P-val < 1E-3; eQTL: P-val < 1E-3);
GWAS: IGAP P-val < 1E-3;
PPI: target gene has significant physical interaction with APP, PSEN1, PSEN2, APOE or MAPT (P-val < 0.05);
Early_DEG: target gene is differentially expressed in AD mouse models before AD pathology emergence;
Pathology cor (abeta): correlation of target gene expression with AD pathology in abeta line AD mouse models (r,P-val; ns: P-val > 0.05; *: P-val <0.05; **: P-val < 0.01; ***: P-val <0.001);
Pathology cor (tau): correlation of target gene expression with AD pathology in tau line AD mouse models (r,P-val; ns: P-val > 0.05; *: P-val <0.05; **: P-val < 0.01; ***: P-val <0.001);
CFG (Convergent functional genomic): total CFG score of target gene, 1 CFG point is added if any of above evidence is significant, CFG point ranges from 0 to 5.

## Sheet: COMMON DEPs AD WOMEN MEN
Gene	eQTL	GWAS	PPI	Early_DEG	Pathology cor (aβ)	Pathology cor (tau)	CFG
TAGLN3	1	0	-	yes	0.291,ns	0.371,ns	2
PDE2A	0	0	-	yes	-0.088,ns	-0.035,ns	1
GAP43	3	0	-	yes	-0.608,***	-0.446,ns	3
CAMK2A	NA	0	MAPT	yes	0.033,ns	0.039,ns	2
BASP1	1	0	-	NA	-0.341,*	-0.654,**	2
VSNL1	0	0	-	no	-0.457,**	-0.760,**	1
HPCAL4	1	0	-	yes	-0.234,ns	0.029,ns	2
CAMK2B	0	0	MAPT	yes	0.077,ns	-0.110,ns	2
COX7A2	2	0	-	NA	-0.540,***	0.162,ns	2
GLS	0	0	-	NA	NA	NA	0
CYCS	0	0	PSEN1,PSEN2,MAPT	NA	-0.491,***	-0.382,ns	2
SGIP1	3	0	-	yes	-0.154,ns	-0.508,ns	2
OMG	1	0	APP,PSEN2	NA	-0.312,*	-0.640,*	3
HSPA12A	0	0	-	NA	-0.050,ns	-0.089,ns	0
PGM2L1	1	0	-	NA	-0.417,**	-0.092,ns	2
TUBA4A	2	0	PSEN2,MAPT	NA	NA	NA	2
HK1	3	0	-	NA	-0.084,ns	-0.208,ns	1
CAP2	2	0	APP,MAPT,APOE	NA	NA	NA	2
CISD1	5	6	-	NA	NA	NA	2
PACSIN1	0	0	-	no	-0.419,**	-0.713,**	1
CAMK2G	1	0	MAPT	yes	-0.076,ns	-0.678,**	4
YWHAG	0	0	APP,MAPT	yes	0.008,ns	-0.312,ns	2
DPYSL4	1	0	PSEN1,MAPT	yes	-0.215,ns	-0.102,ns	3
ISYNA1	5	7	-	NA	0.011,ns	-0.283,ns	2
SERPINB1	0	0	-	NA	NA	NA	0
FLNB	1	0	PSEN1,PSEN2	NA	NA	NA	2
PDLIM3	0	0	-	NA	-0.254,ns	-0.609,*	1
VIM	3	0	APP,MAPT	yes	0.918,***	0.700,**	4
SPART	NA	NA	NA	NA	NA	NA	NA
LGALS3	NA	0	APOE	yes	0.798,***	0.799,***	3
PKM	NA	0	-	NA	NA	NA	0
ITPA	NA	0	-	NA	NA	NA	0
HSPB1	0	0	APP,PSEN1,MAPT	yes	0.520,***	0.711,**	3
GFAP	0	0	PSEN1,PSEN2	yes	0.889,***	0.711,**	3
CNN3	3	0	-	no	0.846,***	0.631,*	2

## Sheet: EXCLUSIVE AD WOMEN
Gene	eQTL	GWAS	PPI	Early_DEG	Pathology cor (abeta)	Pathology cor (tau)	CFG
ANKRD29	NA	0	-	NA	NA	NA	0
STX1A	0	0	-	yes	-0.285,ns	-0.208,ns	1
LRRC57	1	0	-	yes	0.011,ns	0.151,ns	2
TIPRL	NA	0	-	NA	NA	NA	0
SLC2A3	0	0	-	yes	-0.513,***	-0.393,ns	2
PLCB1	0	0	PSEN2	NA	-0.083,ns	-0.402,ns	1
SDHB	2	1	-	yes	-0.451,**	0.126,ns	4
SYP	0	NA	-	no	-0.728,***	-0.726,**	1
RAB3A	0	0	-	no	-0.455,**	-0.786,***	1
SYNGAP1	0	0	-	NA	NA	NA	0
NDUFA11	3	0	-	NA	NA	NA	1
RALA	3	0	-	yes	-0.616,***	-0.766,***	3
GNG2	0	0	APP,PSEN1,PSEN2,MAPT,APOE	yes	-0.200,ns	0.352,ns	2
GPM6A	4	0	-	yes	-0.552,***	-0.194,ns	3
PLXNA1	0	0	-	NA	NA	NA	0
LANCL2	10	0	-	yes	-0.416,**	-0.510,ns	3
SLC1A2	3	0	MAPT	yes	0.142,ns	0.482,ns	3
FXYD6	0	0	-	yes	-0.504,***	-0.212,ns	2
FKBP15	2	0	-	NA	NA	NA	1
NDUFB11	0	NA	-	NA	NA	NA	0
ATP1A3	1	0	-	NA	NA	NA	1
ATL1	5	0	-	NA	NA	NA	1
SYN1	2	NA	-	yes	-0.413,**	-0.609,*	3
MT-CO2	NA	NA	-	NA	NA	NA	0
SYT1	0	7	MAPT	yes	-0.209,ns	-0.471,ns	3
ATP5ME	NA	NA	NA	NA	NA	NA	NA
NTM	1	22	-	NA	NA	NA	2
NDUFS7	2	0	-	NA	-0.070,ns	-0.031,ns	1
AP2M1	1	0	APP,PSEN2,MAPT	NA	-0.517,***	-0.171,ns	3
THY1	0	NA	APOE	yes	-0.000,ns	-0.808,***	3
SLC25A22	2	0	-	NA	-0.296,ns	-0.136,ns	1
GNA11	1	0	APP,PSEN1,PSEN2,MAPT	NA	-0.122,ns	-0.399,ns	2
ICAM5	1	0	PSEN1,PSEN2	yes	-0.043,ns	0.219,ns	3
DLG4	1	0	NA	NA	NA	NA	1
UBXN6	3	0	-	NA	NA	NA	1
PTGES2	0	0	-	NA	-0.497,***	0.015,ns	1
GNAZ	2	0	APP,PSEN1,PSEN2,MAPT,APOE	yes	-0.422,**	-0.386,ns	4
GDAP1	2	0	-	yes	-0.478,**	-0.708,**	3
STX1B	0	1	-	NA	NA	NA	1
PIP4K2C	0	0	-	NA	NA	NA	0
ITGAM	NA	1	APP,APOE	NA	0.704,***	0.632,*	3
SLC25A11	0	0	-	yes	-0.180,ns	0.300,ns	1
CNTNAP1	0	0	PSEN2	yes	-0.185,ns	-0.625,*	3
CDH13	1	2	PSEN1	yes	-0.400,**	-0.631,*	5
CASKIN1	0	0	-	NA	-0.304,*	-0.586,*	1
NCAM2	3	0	-	yes	-0.165,ns	-0.105,ns	2
H2BC13	NA	NA	NA	NA	NA	NA	NA
DNM1	2	0	PSEN2	NA	NA	NA	2
SEPTIN5	NA	NA	NA	NA	NA	NA	NA
ATP1B1	1	0	-	yes	-0.464,**	-0.763,***	3
NDUFA4	3	9	-	NA	-0.307,*	0.366,ns	3
MAP2	0	1	MAPT	NA	NA	NA	2
CLTB	0	0	-	yes	0.043,ns	-0.360,ns	1
EHD3	0	0	-	NA	-0.055,ns	-0.282,ns	0
NDUFB8	1	0	-	NA	-0.075,ns	-0.021,ns	1
SLC25A12	5	0	-	yes	-0.263,ns	-0.262,ns	2
TUBA8	1	0	PSEN2	no	0.060,ns	0.149,ns	2
PRKCB	1	5	PSEN1,MAPT,APOE	yes	-0.231,ns	-0.199,ns	4
ATP6V0D1	0	0	-	yes	-0.385,**	0.055,ns	2
NCDN	1	0	-	NA	0.112,ns	-0.174,ns	1
VPS18	1	0	-	NA	0.092,ns	-0.091,ns	1
DNAJC6	1	0	MAPT	NA	-0.362,*	-0.655,**	3
CSNK2A1	3	0	APOE	NA	-0.320,*	-0.020,ns	3
AP3B2	0	0	-	yes	-0.249,ns	-0.511,ns	1
RAB2A	1	0	-	NA	NA	NA	1
GNAO1	0	0	APP,PSEN1,PSEN2,MAPT,APOE	NA	NA	NA	1
SHTN1	NA	NA	NA	NA	NA	NA	0
SFXN3	1	0	-	yes	-0.506,***	-0.477,ns	3
NDUFB4	0	0	-	NA	-0.295,ns	0.288,ns	0
AP2A1	1	0	APP,PSEN2,MAPT	yes	-0.277,ns	-0.585,*	4
NCEH1	NA	0	-	NA	NA	NA	0
NDUFA9	2	2	-	NA	-0.536,***	-0.061,ns	3
HSDL1	0	0	-	NA	NA	NA	0
NDUFA10	1	0	-	NA	0.037,ns	-0.014,ns	1
PAK1	1	0	APP,PSEN1,MAPT,APOE	yes	-0.622,***	-0.772,***	4
SUCLA2	2	1	-	NA	0.146,ns	0.123,ns	2
ATP6V1H	2	0	-	NA	-0.402,**	-0.699,**	2
CNTN1	5	1	PSEN1,PSEN2	NA	-0.343,*	-0.679,**	4
NDUFS3	2	6	-	yes	-0.427,**	0.153,ns	4
NDUFV2	3	2	-	NA	-0.546,***	-0.062,ns	3
NCKIPSD	0	0	-	NA	0.007,ns	-0.678,**	1
CYRIB	NA	NA	NA	NA	NA	NA	0
HMOX2	1	0	APP,MAPT,APOE	NA	-0.203,ns	0.225,ns	2
NSF	0	0	-	yes	-0.281,ns	-0.470,ns	1
RHOA	1	0	PSEN1,PSEN2,MAPT	NA	NA	NA	2
NDUFS2	3	0	-	NA	-0.403,**	-0.245,ns	2
PRRT2	0	1	-	NA	NA	NA	1
IGSF8	0	0	-	yes	-0.366,*	-0.412,ns	2
ATP1A1	0	0	-	NA	0.061,ns	-0.001,ns	0
COX4I1	0	0	-	NA	0.048,ns	0.387,ns	0
NDUFB10	1	0	-	yes	-0.037,ns	0.301,ns	2
LCMT1	0	0	-	yes	-0.193,ns	0.181,ns	1
BAIAP2	2	0	APP,MAPT	yes	0.006,ns	-0.035,ns	3
CADM3	2	0	-	NA	NA	NA	1
BSN	0	0	-	NA	NA	NA	0
SH3GL2	1	0	PSEN2	yes	-0.365,*	-0.393,ns	4
PSMD3	1	0	PSEN1	NA	NA	NA	2
EPN1	1	0	-	NA	-0.294,ns	-0.422,ns	1
CD9	2	0	-	yes	0.873,***	0.566,*	3
RAB1B	0	0	-	NA	0.118,ns	0.089,ns	0
PPP3CB	1	0	MAPT	NA	-0.108,ns	-0.226,ns	2
NDUFV1	NA	0	-	NA	0.220,ns	-0.009,ns	0
SLC25A5	5	NA	-	yes	-0.238,ns	-0.391,ns	2
UQCRC2	1	0	-	yes	-0.475,**	-0.739,**	3
RHOB	1	0	PSEN2	yes	0.347,*	-0.116,ns	4
DPP6	NA	3	-	yes	-0.211,ns	-0.745,**	3
WASHC5	NA	NA	NA	NA	NA	NA	NA
EFTUD2	1	0	-	yes	0.347,*	-0.090,ns	3
SH3GL3	0	0	-	yes	-0.480,***	-0.843,***	2
CKAP5	0	1	PSEN1,PSEN2,MAPT	NA	NA	NA	2
AMPH	0	1	-	NA	-0.327,*	-0.264,ns	2
CYFIP2	1	0	APP,MAPT	NA	-0.197,ns	-0.068,ns	2
ATP5MF	NA	NA	NA	NA	NA	NA	NA
SNCB	1	0	APP	NA	NA	NA	2
NDUFA2	0	0	-	NA	-0.043,ns	0.411,ns	0
MPC2	NA	0	-	NA	NA	NA	0
PRKAR2B	0	0	APP,PSEN1,PSEN2,MAPT,APOE	NA	NA	NA	1
PDHA1	NA	NA	-	yes	-0.306,*	-0.493,ns	2
ATP5PO	NA	NA	NA	NA	NA	NA	NA
RAB14	1	0	-	yes	-0.296,ns	-0.415,ns	2
ARF3	1	0	-	yes	-0.145,ns	-0.277,ns	2
PIP4K2B	1	0	-	NA	NA	NA	1
HNRNPH2	NA	NA	-	NA	NA	NA	0
NCAN	4	0	APP,PSEN1,APOE	yes	-0.366,*	-0.593,*	4
ATP5F1C	NA	NA	-	NA	NA	NA	0
NDUFS1	0	0	-	NA	NA	NA	0
ATP6V1D	0	0	-	NA	-0.334,*	-0.322,ns	1
RUFY3	11	0	-	NA	-0.207,ns	-0.693,**	2
RTN4	1	0	PSEN2	yes	-0.539,***	-0.537,*	4
SNAP91	2	0	-	NA	-0.339,*	-0.527,*	2
CPE	2	2	-	NA	NA	NA	2
PFKP	2	1	-	yes	-0.152,ns	-0.132,ns	3
AP2S1	0	0	PSEN2	yes	-0.430,**	0.121,ns	3
PIN1	0	0	MAPT	NA	NA	NA	1
HDHD2	1	0	-	NA	NA	NA	1
CAP1	1	0	APP,MAPT,APOE	yes	0.142,ns	-0.092,ns	3
G6PD	4	NA	-	NA	NA	NA	1
MPST	2	0	-	NA	0.142,ns	0.771,***	2
CNDP2	NA	0	-	NA	-0.250,ns	0.490,ns	0
CAPN1	2	0	PSEN2	yes	0.327,*	0.419,ns	4
PSAT1	3	0	-	yes	0.462,**	0.032,ns	3
PYGB	1	0	-	yes	0.423,**	0.714,**	3
SEPTIN8	NA	NA	NA	NA	NA	NA	NA
PARK7	3	0	APP	NA	0.243,ns	0.587,*	3
NME2	NA	0	-	yes	0.575,***	0.743,**	2
MTSS2	NA	NA	NA	NA	NA	NA	NA
APEH	2	0	-	yes	0.316,*	0.280,ns	3
CAPN2	2	1	-	yes	0.235,ns	-0.103,ns	3
PPT1	6	0	-	yes	0.669,***	0.736,**	3
CTSD	1	0	PSEN2,MAPT	NA	0.567,***	0.591,*	3
LDHB	1	0	-	NA	NA	NA	1
AKR1A1	2	0	-	NA	NA	NA	1
BBOX1	11	0	-	NA	NA	NA	1
PLCD3	2	0	-	no	-0.361,*	-0.514,ns	2
RPLP0	2	0	-	NA	NA	NA	1
NDRG2	NA	0	PSEN1	yes	0.106,ns	0.086,ns	2
AK3	2	0	-	yes	0.381,*	0.229,ns	3
ADD3	3	0	-	no	0.789,***	0.515,*	2
HSD17B8	0	0	-	NA	NA	NA	0
AKR1C3	3	0	-	NA	NA	NA	1
KIF5C	4	0	APP	yes	0.099,ns	-0.421,ns	3
GAPDH	1	0	APP,PSEN2,MAPT,APOE	NA	NA	NA	2
ALDH1L1	1	0	-	NA	NA	NA	1
TXNRD1	0	0	-	NA	0.154,ns	0.135,ns	0
SAFB	0	0	PSEN2,MAPT	NA	NA	NA	1
ASRGL1	NA	0	-	yes	-0.088,ns	-0.087,ns	1
PHYHIPL	0	0	-	NA	-0.110,ns	-0.193,ns	0
ACAT2	0	0	-	yes	0.340,*	-0.416,ns	2
TST	0	0	-	yes	0.746,***	0.649,**	2
TXNL1	18	0	-	NA	NA	NA	1
MAOB	2	NA	-	no	-0.024,ns	0.241,ns	1
MIF	2	NA	-	yes	-0.322,*	0.025,ns	3
PFN1	3	0	-	yes	-0.015,ns	0.426,ns	2
SOD1	0	0	PSEN2	yes	-0.134,ns	0.283,ns	2
GSTM2	0	0	-	no	0.231,ns	0.436,ns	0
RBP1	1	0	-	no	0.379,*	0.637,*	2
TPPP3	0	0	-	NA	NA	NA	0
NAMPT	0	1	APOE	NA	NA	NA	2
PSMC6	1	8	PSEN1	NA	-0.175,ns	-0.202,ns	3
ISCA2	0	0	-	NA	NA	NA	0
DDAH2	0	0	-	yes	0.410,**	0.646,**	2
DDAH1	5	1	-	no	0.521,***	0.227,ns	3
ACY1	1	NA	-	yes	0.134,ns	0.405,ns	2
EZR	0	0	APP,PSEN1,APOE	NA	NA	NA	1
SEPTIN2	NA	NA	NA	NA	NA	NA	NA
HIBCH	0	0	-	NA	NA	NA	0
S100B	NA	0	MAPT	NA	0.406,**	0.313,ns	2
PNPO	1	0	-	yes	-0.165,ns	0.140,ns	2
BCL2L13	2	0	-	NA	-0.418,**	-0.324,ns	2
ABHD14B	1	NA	PSEN2	yes	0.614,***	0.507,ns	4
ACADVL	1	0	-	yes	0.328,*	0.495,ns	3
SEPTIN10	NA	NA	NA	NA	NA	NA	NA
ENO1	0	0	-	NA	-0.222,ns	-0.096,ns	0
PYGM	2	0	-	no	-0.219,ns	-0.505,ns	1
LTA4H	0	0	-	NA	-0.107,ns	0.281,ns	0
ALAD	0	0	-	yes	-0.009,ns	0.350,ns	1
ANXA2	1	0	MAPT	yes	0.742,***	0.702,**	4
PGLS	4	0	-	yes	0.319,*	0.738,**	3
ANK1	4	0	-	no	-0.247,ns	-0.699,**	2
SEPTIN9	NA	NA	NA	NA	NA	NA	NA
AKR7A2	0	0	PSEN1,MAPT,APOE	NA	NA	NA	1
CAPNS1	0	0	APP,PSEN1	yes	0.496,***	0.372,ns	3
LHPP	0	0	-	NA	NA	NA	0
CBR1	4	0	-	yes	-0.390,**	-0.010,ns	3
SEC14L2	NA	0	-	NA	0.074,ns	0.666,**	1
AKR1B1	2	3	-	NA	NA	NA	2
VCL	1	0	PSEN1,MAPT	yes	0.186,ns	0.155,ns	3
LAP3	0	0	-	NA	-0.042,ns	0.031,ns	0
AK1	1	0	-	yes	-0.540,***	-0.452,ns	3
ACYP2	NA	0	-	yes	-0.201,ns	0.187,ns	1
ALDH9A1	2	0	-	NA	NA	NA	1
BPNT1	0	NA	-	yes	-0.415,**	-0.487,ns	2
CRYL1	11	0	-	yes	-0.109,ns	0.573,*	3
IDH1	0	0	-	yes	-0.003,ns	0.155,ns	1
PTGR2	2	0	-	NA	NA	NA	1
MTAP	NA	1	-	NA	0.274,ns	0.185,ns	1
GALE	0	0	-	yes	-0.387,**	0.122,ns	2
DPYSL3	1	0	MAPT	yes	-0.562,***	-0.575,*	4
PSME1	0	0	-	yes	0.566,***	0.825,***	2
RIDA	NA	NA	NA	NA	NA	NA	0
SERPINB6	NA	0	-	NA	NA	NA	0
FBXO2	2	0	-	NA	0.522,***	0.531,*	2
TXNDC17	0	0	-	NA	NA	NA	0
S100A16	3	0	-	yes	0.639,***	0.728,**	3
MAP4	1	0	-	NA	NA	NA	1
PGM3	2	0	-	NA	0.028,ns	0.374,ns	1
CSRP1	1	0	-	yes	0.489,***	0.006,ns	3
ANXA5	1	0	-	yes	0.730,***	0.445,ns	3
PLIN3	1	0	-	NA	NA	NA	1
BDH2	2	0	-	NA	NA	NA	1
HSPA2	1	0	-	yes	0.132,ns	0.472,ns	2
ACSF2	1	0	-	NA	NA	NA	1
PREX1	NA	0	-	NA	NA	NA	0
ABLIM1	0	1	NA	NA	-0.119,ns	-0.146,ns	1
GSTM3	21	0	-	NA	NA	NA	1
CD44	2	0	APP,PSEN1	NA	0.719,***	0.793,***	3
SPR	1	0	-	NA	0.176,ns	0.370,ns	1
MSN	NA	NA	APOE	yes	0.791,***	0.549,*	3
GSN	2	0	APP,MAPT,APOE	no	0.603,***	0.074,ns	3
DIRAS1	0	0	-	yes	-0.159,ns	-0.761,***	2
GMPR2	0	0	-	yes	0.088,ns	0.297,ns	1
GSTP1	0	0	-	no	0.287,ns	0.756,**	1
SCRN1	1	0	-	NA	-0.103,ns	-0.794,***	2
EIF6	0	0	-	NA	NA	NA	0
NEBL	4	0	-	NA	NA	NA	1
CLIC1	0	0	NA	yes	0.616,***	0.596,*	2
FAH	1	0	-	yes	0.465,**	0.355,ns	3
GMPR	0	0	-	NA	0.189,ns	0.036,ns	0
ITPK1	1	0	-	NA	0.511,***	0.534,*	2
SLC9A3R1	2	0	APP,PSEN1	yes	0.451,**	0.438,ns	4
GPHN	0	0	-	NA	-0.526,***	-0.743,**	1
LGALS1	1	0	APOE	yes	0.702,***	0.815,***	4
FABP5	1	4	-	NA	NA	NA	2
PRDX6	2	0	-	NA	0.749,***	0.841,***	2
SOD2	5	0	MAPT	yes	-0.085,ns	0.007,ns	3
ADH5	0	0	-	yes	0.065,ns	0.449,ns	1
CD109	0	0	-	NA	0.783,***	0.772,***	1
CDC42EP4	NA	0	-	yes	0.744,***	0.366,ns	2
TAGLN2	1	0	-	NA	NA	NA	1
MMS19	0	0	-	NA	NA	NA	0
COTL1	NA	0	-	no	0.631,***	0.766,***	1
FGF1	0	17	PSEN2,APOE	yes	0.145,ns	-0.415,ns	3
PSMD14	1	0	PSEN1	NA	-0.488,***	-0.148,ns	3
ERBIN	NA	NA	NA	NA	NA	NA	0
SORD	8	0	-	NA	NA	NA	1
ESD	3	2	-	NA	-0.649,***	-0.137,ns	3
SNTB1	0	0	-	NA	NA	NA	0
VPS11	1	0	NA	yes	0.306,*	0.097,ns	3
TKT	4	0	-	NA	0.382,*	0.251,ns	2
PACSIN3	5	1	-	NA	0.188,ns	-0.412,ns	2
EIF4G1	1	0	APP,PSEN1,MAPT	NA	-0.330,*	-0.424,ns	3
SNX12	2	NA	-	NA	-0.077,ns	0.570,*	2
PRDX1	1	0	-	yes	0.739,***	0.742,**	3
BAG3	0	0	PSEN1	yes	0.843,***	0.609,*	3
ARPC1A	1	0	-	NA	-0.161,ns	-0.188,ns	1
PPP1R1B	1	0	MAPT	yes	0.031,ns	0.004,ns	3
ICAM1	1	0	-	NA	0.895,***	0.770,***	2
CAPZB	1	0	-	NA	0.380,*	0.572,*	2
FABP7	1	0	PSEN2	NA	-0.040,ns	0.112,ns	2
HNMT	3	0	-	yes	0.154,ns	-0.073,ns	2
ANXA1	1	0	APP	NA	NA	NA	2
GYG1	0	0	-	NA	0.047,ns	0.736,**	1
DCD	3	22	-	NA	NA	NA	2
CAPS	2	0	-	NA	NA	NA	1
NRBP2	1	0	NA	NA	NA	NA	1
USP11	0	NA	-	yes	-0.497,***	-0.594,*	2
KIF3A	3	0	APP	yes	-0.285,ns	-0.694,**	4
DOCK4	3	3	-	NA	-0.144,ns	0.010,ns	2
SNX18	4	0	-	NA	NA	NA	1
SEC16A	1	0	-	NA	NA	NA	1
CNBP	1	0	-	NA	NA	NA	1

## Sheet: EXCLUSIVE AD MEN
Gene	eQTL	GWAS	PPI	Early_DEG	Pathology cor (aβ)	Pathology cor (tau)	CFG
NDUFC2	4	0	-	NA	-0.272,ns	0.555,*	2
PGP	1	0	-	NA	NA	NA	1
GSTT1	0	0	-	yes	0.064,ns	0.332,ns	1
SYNJ1	1	0	APP,MAPT	NA	NA	NA	2
DNM3	0	0	-	NA	NA	NA	0
PCMT1	0	0	-	yes	-0.512,***	-0.630,*	2
KRT1	NA	0	PSEN1	NA	NA	NA	1
DMTN	NA	0	-	NA	NA	NA	0
KRT10	5	0	-	no	-0.107,ns	0.348,ns	1
ROCK1	0	0	MAPT	yes	-0.035,ns	-0.294,ns	2
HAPLN2	1	0	NA	yes	0.558,***	0.145,ns	3
NEFM	5	0	APOE	yes	-0.128,ns	-0.751,**	4
CHL1	1	5	PSEN1,MAPT	NA	NA	NA	3
CEND1	0	0	-	NA	NA	NA	0
KIAA0513	0	0	-	NA	NA	NA	0
KRT2	NA	0	-	NA	NA	NA	0
INA	2	0	-	yes	-0.268,ns	-0.860,***	3
KRT9	1	0	-	NA	NA	NA	1
SEPTIN4	NA	NA	NA	NA	NA	NA	NA
GPSM1	0	0	-	yes	-0.193,ns	-0.149,ns	1
STIP1	1	0	APP	yes	-0.479,**	-0.735,**	4
VCAN	4	0	PSEN1,APOE	NA	NA	NA	2
NEFL	1	0	NA	NA	NA	NA	1
PPP3CA	3	0	MAPT,APOE	yes	0.106,ns	-0.130,ns	3
TUBB	0	0	-	NA	NA	NA	0
BCR	1	0	MAPT,APOE	NA	NA	NA	2
NEFH	1	1	-	yes	0.009,ns	-0.551,*	4
ADD2	1	0	-	NA	NA	NA	1
GRIA2	0	0	MAPT	yes	-0.184,ns	-0.273,ns	2
IDH2	1	0	-	yes	0.063,ns	0.664,**	3
ADGRL1	NA	0	NA	NA	NA	NA	0
UCHL5	0	0	APP	yes	-0.465,**	-0.614,*	3
SNCG	1	0	-	yes	0.064,ns	0.098,ns	2
GABARAPL2	1	0	-	NA	-0.221,ns	-0.660,**	2
CDK5	0	0	PSEN1,MAPT,APOE	yes	-0.539,***	-0.727,**	3
GOT1	1	0	-	yes	-0.472,**	-0.551,*	3
PDXP	NA	0	-	NA	-0.502,***	-0.704,**	1
CASK	4	NA	PSEN1,APOE	yes	-0.374,*	-0.565,*	4
PSMB4	NA	0	PSEN1	NA	-0.255,ns	0.391,ns	1
UCHL1	1	0	-	yes	-0.338,*	-0.209,ns	3
OTUB1	35	0	-	NA	-0.125,ns	-0.295,ns	1
YWHAB	1	0	PSEN2,MAPT	NA	-0.234,ns	-0.596,*	3
BCAN	2	0	PSEN1,APOE	yes	-0.156,ns	-0.503,ns	3
ATP6V1E1	0	0	-	yes	-0.534,***	-0.316,ns	2
HPRT1	2	NA	-	NA	NA	NA	1
SIRT2	0	0	-	yes	0.095,ns	0.000,ns	1
VARS1	NA	NA	NA	NA	NA	NA	NA
AGRN	1	0	APP,PSEN1,APOE	NA	0.002,ns	-0.448,ns	2
HDLBP	0	0	-	NA	0.009,ns	-0.321,ns	0
ITGB1	0	0	MAPT,APOE	yes	0.071,ns	0.330,ns	2
TLN1	0	0	-	NA	NA	NA	0
ITIH5	1	0	NA	NA	-0.062,ns	0.386,ns	1
STAT5A	1	0	PSEN2	NA	0.477,**	0.606,*	3
ALDH16A1	NA	0	-	NA	NA	NA	0
SLC1A3	7	1	-	yes	0.651,***	0.494,ns	4
HSPB8	1	0	-	no	0.745,***	0.681,**	2
PDLIM5	3	0	APOE	NA	-0.082,ns	0.372,ns	2
IQGAP1	1	0	PSEN1	yes	0.310,*	0.282,ns	4
SCIN	1	0	-	NA	0.241,ns	0.459,ns	1
EPHX1	0	0	-	no	0.798,***	0.804,***	1
CPNE1	3	0	-	NA	0.298,*	0.282,ns	2
YKT6	4	0	-	yes	-0.297,ns	-0.301,ns	2
ACTN4	1	0	APP,PSEN1,APOE	NA	0.509,***	-0.117,ns	3
RHOC	1	0	PSEN2	yes	0.539,***	0.640,*	4
IPO7	1	0	-	NA	NA	NA	1
MYL6	0	0	-	yes	-0.105,ns	0.578,*	2
S100A11	5	0	-	yes	0.771,***	0.633,*	3
LAMC1	1	0	APOE	yes	-0.030,ns	-0.215,ns	3
PALLD	NA	0	-	NA	0.221,ns	0.645,**	1
AKR1C1	0	0	-	NA	NA	NA	0
LCP1	3	0	-	yes	0.803,***	0.588,*	3
GSTT2B	NA	0	-	NA	NA	NA	0
WDR61	1	0	-	NA	NA	NA	1
TGM2	0	0	PSEN1,APOE	yes	0.732,***	0.593,*	3
NID1	4	9	APOE	NA	-0.169,ns	-0.401,ns	3
SOD3	3	0	-	yes	0.163,ns	0.397,ns	2
ANXA4	4	0	-	NA	0.337,*	0.601,*	2
LAMB2	1	0	APP,PSEN1,APOE	NA	0.781,***	0.536,*	3
COL4A1	NA	0	APOE	NA	0.099,ns	-0.371,ns	1
HSPG2	0	0	PSEN1,APOE	yes	0.221,ns	-0.142,ns	2
LAMA5	5	0	PSEN1,APOE	NA	NA	NA	2
CES1	1	0	APOE	NA	NA	NA	2
PPP1R12A	0	0	-	NA	NA	NA	0
COL6A2	1	0	-	yes	-0.169,ns	0.248,ns	2
RPL7	1	0	-	NA	NA	NA	1
FLNA	2	NA	PSEN1,PSEN2	NA	0.105,ns	0.279,ns	2
SLC17A7	1	0	-	yes	-0.040,ns	0.129,ns	2
NACA	0	0	-	yes	0.021,ns	0.314,ns	1
GNG12	5	0	APP	NA	NA	NA	2
RPS8	2	0	-	NA	0.188,ns	0.484,ns	1
LMNA	0	0	APP	yes	-0.102,ns	0.424,ns	2
SPECC1	3	0	-	NA	NA	NA	1
PSPC1	1	0	-	no	-0.443,**	0.453,ns	2
COL4A2	1	0	APOE	NA	-0.018,ns	-0.566,*	3
EHD2	1	0	-	NA	NA	NA	1
COL14A1	1	0	-	yes	0.077,ns	-0.055,ns	2
NID2	2	0	APOE	yes	0.142,ns	0.236,ns	3
ZYX	1	3	PSEN1	yes	0.120,ns	0.241,ns	4
TINAGL1	1	0	-	NA	NA	NA	1
ATP1B3	1	0	-	no	0.520,***	-0.072,ns	2
SYNPO2	3	0	-	NA	NA	NA	1
SERPINH1	NA	0	-	no	-0.089,ns	-0.060,ns	0
DCN	8	0	APP,PSEN1,MAPT,APOE	yes	-0.416,**	0.546,*	4
COL18A1	0	0	PSEN2	yes	0.020,ns	0.247,ns	2
COL12A1	1	0	-	NA	-0.083,ns	-0.070,ns	1
COL1A2	NA	0	PSEN2,MAPT	yes	-0.473,**	0.163,ns	3
EXOC3	2	0	PSEN1	NA	NA	NA	2
IGKV3-20	NA	NA	NA	NA	NA	NA	0
OLFML1	0	0	NA	yes	0.615,***	0.352,ns	2
COL6A1	2	0	-	yes	-0.035,ns	0.261,ns	2
FMOD	NA	0	-	NA	-0.092,ns	-0.200,ns	0
OGN	3	0	-	no	0.347,*	0.029,ns	2
TAGLN	1	0	-	NA	NA	NA	1
PRELP	3	0	-	yes	0.528,***	0.842,***	3
BGN	0	NA	-	no	0.548,***	0.557,*	1

## Sheet: GRAPH
Gene	eQTL	GWAS	PPI	Early_DEG	Pathology cor (abeta)	Pathology cor (tau)	CFG
NDUFC2	4	0	-	NA	-0.272,ns	0.555,*	2
PGP	1	0	-	NA	NA	NA	1					cor (aβ)	cor (tau)	cor (aβ & tau)
GSTT1	0	0	-	yes	0.064,ns	0.332,ns	1				COMMON W & M	4	2	9
SYNJ1	1	0	APP,MAPT	NA	NA	NA	2				EXCLUSIVE W	52	17	47
DNM3	0	0	-	NA	NA	NA	0				EXCLUSIVE M	11	9	20
PCMT1	0	0	-	yes	-0.512,***	-0.630,*	2
KRT1	NA	0	PSEN1	NA	NA	NA	1
DMTN	NA	0	-	NA	NA	NA	0
KRT10	5	0	-	no	-0.107,ns	0.348,ns	1
ROCK1	0	0	MAPT	yes	-0.035,ns	-0.294,ns	2
HAPLN2	1	0	NA	yes	0.558,***	0.145,ns	3
NEFM	5	0	APOE	yes	-0.128,ns	-0.751,**	4
CHL1	1	5	PSEN1,MAPT	NA	NA	NA	3
CEND1	0	0	-	NA	NA	NA	0
KIAA0513	0	0	-	NA	NA	NA	0
KRT2	NA	0	-	NA	NA	NA	0
INA	2	0	-	yes	-0.268,ns	-0.860,***	3
KRT9	1	0	-	NA	NA	NA	1
SEPTIN4	NA	NA	NA	NA	NA	NA	NA
GPSM1	0	0	-	yes	-0.193,ns	-0.149,ns	1
STIP1	1	0	APP	yes	-0.479,**	-0.735,**	4
VCAN	4	0	PSEN1,APOE	NA	NA	NA	2
NEFL	1	0	NA	NA	NA	NA	1
PPP3CA	3	0	MAPT,APOE	yes	0.106,ns	-0.130,ns	3
TUBB	0	0	-	NA	NA	NA	0
BCR	1	0	MAPT,APOE	NA	NA	NA	2
NEFH	1	1	-	yes	0.009,ns	-0.551,*	4
ADD2	1	0	-	NA	NA	NA	1
GRIA2	0	0	MAPT	yes	-0.184,ns	-0.273,ns	2
IDH2	1	0	-	yes	0.063,ns	0.664,**	3
ADGRL1	NA	0	NA	NA	NA	NA	0
UCHL5	0	0	APP	yes	-0.465,**	-0.614,*	3
SNCG	1	0	-	yes	0.064,ns	0.098,ns	2
GABARAPL2	1	0	-	NA	-0.221,ns	-0.660,**	2
CDK5	0	0	PSEN1,MAPT,APOE	yes	-0.539,***	-0.727,**	3
GOT1	1	0	-	yes	-0.472,**	-0.551,*	3
PDXP	NA	0	-	NA	-0.502,***	-0.704,**	1
CASK	4	NA	PSEN1,APOE	yes	-0.374,*	-0.565,*	4
PSMB4	NA	0	PSEN1	NA	-0.255,ns	0.391,ns	1
UCHL1	1	0	-	yes	-0.338,*	-0.209,ns	3
OTUB1	35	0	-	NA	-0.125,ns	-0.295,ns	1
YWHAB	1	0	PSEN2,MAPT	NA	-0.234,ns	-0.596,*	3
BCAN	2	0	PSEN1,APOE	yes	-0.156,ns	-0.503,ns	3
ATP6V1E1	0	0	-	yes	-0.534,***	-0.316,ns	2
HPRT1	2	NA	-	NA	NA	NA	1
SIRT2	0	0	-	yes	0.095,ns	0.000,ns	1
VARS1	NA	NA	NA	NA	NA	NA	NA
AGRN	1	0	APP,PSEN1,APOE	NA	0.002,ns	-0.448,ns	2
HDLBP	0	0	-	NA	0.009,ns	-0.321,ns	0
ITGB1	0	0	MAPT,APOE	yes	0.071,ns	0.330,ns	2
TLN1	0	0	-	NA	NA	NA	0
ITIH5	1	0	NA	NA	-0.062,ns	0.386,ns	1
STAT5A	1	0	PSEN2	NA	0.477,**	0.606,*	3
ALDH16A1	NA	0	-	NA	NA	NA	0
SLC1A3	7	1	-	yes	0.651,***	0.494,ns	4
HSPB8	1	0	-	no	0.745,***	0.681,**	2
PDLIM5	3	0	APOE	NA	-0.082,ns	0.372,ns	2
IQGAP1	1	0	PSEN1	yes	0.310,*	0.282,ns	4
SCIN	1	0	-	NA	0.241,ns	0.459,ns	1
EPHX1	0	0	-	no	0.798,***	0.804,***	1
CPNE1	3	0	-	NA	0.298,*	0.282,ns	2
YKT6	4	0	-	yes	-0.297,ns	-0.301,ns	2
ACTN4	1	0	APP,PSEN1,APOE	NA	0.509,***	-0.117,ns	3
RHOC	1	0	PSEN2	yes	0.539,***	0.640,*	4
IPO7	1	0	-	NA	NA	NA	1
MYL6	0	0	-	yes	-0.105,ns	0.578,*	2
S100A11	5	0	-	yes	0.771,***	0.633,*	3
LAMC1	1	0	APOE	yes	-0.030,ns	-0.215,ns	3
PALLD	NA	0	-	NA	0.221,ns	0.645,**	1
AKR1C1	0	0	-	NA	NA	NA	0
LCP1	3	0	-	yes	0.803,***	0.588,*	3
GSTT2B	NA	0	-	NA	NA	NA	0
WDR61	1	0	-	NA	NA	NA	1
TGM2	0	0	PSEN1,APOE	yes	0.732,***	0.593,*	3
NID1	4	9	APOE	NA	-0.169,ns	-0.401,ns	3
SOD3	3	0	-	yes	0.163,ns	0.397,ns	2
ANXA4	4	0	-	NA	0.337,*	0.601,*	2
LAMB2	1	0	APP,PSEN1,APOE	NA	0.781,***	0.536,*	3
COL4A1	NA	0	APOE	NA	0.099,ns	-0.371,ns	1
HSPG2	0	0	PSEN1,APOE	yes	0.221,ns	-0.142,ns	2
LAMA5	5	0	PSEN1,APOE	NA	NA	NA	2
CES1	1	0	APOE	NA	NA	NA	2
PPP1R12A	0	0	-	NA	NA	NA	0
COL6A2	1	0	-	yes	-0.169,ns	0.248,ns	2
RPL7	1	0	-	NA	NA	NA	1
FLNA	2	NA	PSEN1,PSEN2	NA	0.105,ns	0.279,ns	2
SLC17A7	1	0	-	yes	-0.040,ns	0.129,ns	2
NACA	0	0	-	yes	0.021,ns	0.314,ns	1
GNG12	5	0	APP	NA	NA	NA	2
RPS8	2	0	-	NA	0.188,ns	0.484,ns	1
LMNA	0	0	APP	yes	-0.102,ns	0.424,ns	2
SPECC1	3	0	-	NA	NA	NA	1
PSPC1	1	0	-	no	-0.443,**	0.453,ns	2
COL4A2	1	0	APOE	NA	-0.018,ns	-0.566,*	3
EHD2	1	0	-	NA	NA	NA	1
COL14A1	1	0	-	yes	0.077,ns	-0.055,ns	2
NID2	2	0	APOE	yes	0.142,ns	0.236,ns	3
ZYX	1	3	PSEN1	yes	0.120,ns	0.241,ns	4
TINAGL1	1	0	-	NA	NA	NA	1
ATP1B3	1	0	-	no	0.520,***	-0.072,ns	2
SYNPO2	3	0	-	NA	NA	NA	1
SERPINH1	NA	0	-	no	-0.089,ns	-0.060,ns	0
DCN	8	0	APP,PSEN1,MAPT,APOE	yes	-0.416,**	0.546,*	4
COL18A1	0	0	PSEN2	yes	0.020,ns	0.247,ns	2
COL12A1	1	0	-	NA	-0.083,ns	-0.070,ns	1
COL1A2	NA	0	PSEN2,MAPT	yes	-0.473,**	0.163,ns	3
EXOC3	2	0	PSEN1	NA	NA	NA	2
IGKV3-20	NA	NA	NA	NA	NA	NA	0
OLFML1	0	0	NA	yes	0.615,***	0.352,ns	2
COL6A1	2	0	-	yes	-0.035,ns	0.261,ns	2
FMOD	NA	0	-	NA	-0.092,ns	-0.200,ns	0
OGN	3	0	-	no	0.347,*	0.029,ns	2
TAGLN	1	0	-	NA	NA	NA	1
PRELP	3	0	-	yes	0.528,***	0.842,***	3
BGN	0	NA	-	no	0.548,***	0.557,*	1
