# Supplementary material for: Sex-divergent effects on the NAD+-dependent deacetylase sirtuin signaling across the olfactory–entorhinal–amygdaloid axis in Alzheimer’s and Parkinson’s diseases
Source: Biol Sex Differ. 2023 Feb 8;14:5. doi: 10.1186/s13293-023-00487-x (PMC9906849; doi:10.1186/s13293-023-00487-x)
Supplement: Supplementary file 5 — Additional file 5: Table S5. Functional analysis of OT DEPs in AD using Reactome database through Metascape tool. [file 13293_2023_487_MOESM5_ESM.xlsx]

## Sheet: Functional annotation
Category	CategoryID	GO	Description	PARENT_GO	LogP	Enrichment	Z-score	#TotalGeneInLibrary	#GeneInGO	#GeneInHitList	#GeneInGOAndHitList	%InGO	STDV %InGO	GeneID	Hits	Log(q-value)	GeneList
Reactome Gene Sets	6	R-HSA-1428517	The citric acid (TCA) cycle and respiratory electron transport		-24	15	19	30242	178	327	28	8.6	1.5	509|521|539|1327|3945|4513|4695|4697|4704|4705|4710|4714|4716|4719|4720|4722|4723|4729|5160|6390|7385|8803|9551|25874|54205|54539|126328|374291	ATP5F1C|ATP5ME|ATP5PO|COX4I1|LDHB|COX2|NDUFA2|NDUFA4|NDUFA9|NDUFA10|NDUFB4|NDUFB8|NDUFB10|NDUFS1|NDUFS2|NDUFS3|NDUFV1|NDUFV2|PDHA1|SDHB|UQCRC2|SUCLA2|ATP5MF|MPC2|CYCS|NDUFB11|NDUFA11|NDUFS7	-20	AD WOMEN
Reactome Gene Sets	6	R-HSA-163200	Respiratory electron transport, ATP synthesis by chemiosmotic coupling, and heat production by uncoupling proteins.		-22	17	19	30242	127	327	24	7.3	1.4	509|521|539|1327|4513|4695|4697|4704|4705|4710|4714|4716|4719|4720|4722|4723|4729|6390|7385|9551|54205|54539|126328|374291	ATP5F1C|ATP5ME|ATP5PO|COX4I1|COX2|NDUFA2|NDUFA4|NDUFA9|NDUFA10|NDUFB4|NDUFB8|NDUFB10|NDUFS1|NDUFS2|NDUFS3|NDUFV1|NDUFV2|SDHB|UQCRC2|ATP5MF|CYCS|NDUFB11|NDUFA11|NDUFS7	-19	AD WOMEN
Reactome Gene Sets	6	R-HSA-611105	Respiratory electron transport		-19	18	18	30242	103	327	20	6.1	1.3	1327|4513|4695|4697|4704|4705|4710|4714|4716|4719|4720|4722|4723|4729|6390|7385|54205|54539|126328|374291	COX4I1|COX2|NDUFA2|NDUFA4|NDUFA9|NDUFA10|NDUFB4|NDUFB8|NDUFB10|NDUFS1|NDUFS2|NDUFS3|NDUFV1|NDUFV2|SDHB|UQCRC2|CYCS|NDUFB11|NDUFA11|NDUFS7	-16	AD WOMEN
Reactome Gene Sets	6	R-HSA-422475	Axon guidance		-17	6	12	30242	552	327	36	11	1.7	160|286|387|388|1173|1175|1212|1272|1457|1463|1742|1759|1809|1981|2596|3983|4478|5058|5216|5361|5532|5706|5709|5720|6175|6456|7277|7430|8506|10213|10486|10487|10552|10570|51807|57698	AP2A1|ANK1|RHOA|RHOB|AP2M1|AP2S1|CLTB|CNTN1|CSNK2A1|NCAN|DLG4|DNM1|DPYSL3|EIF4G1|GAP43|ABLIM1|MSN|PAK1|PFN1|PLXNA1|PPP3CB|PSMC6|PSMD3|PSME1|RPLP0|SH3GL2|TUBA4A|EZR|CNTNAP1|PSMD14|CAP2|CAP1|ARPC1A|DPYSL4|TUBA8|SHTN1	-15	AD WOMEN
Reactome Gene Sets	6	R-HSA-9675108	Nervous system development		-17	5.8	12	30242	577	327	36	11	1.7	160|286|387|388|1173|1175|1212|1272|1457|1463|1742|1759|1809|1981|2596|3983|4478|5058|5216|5361|5532|5706|5709|5720|6175|6456|7277|7430|8506|10213|10486|10487|10552|10570|51807|57698	AP2A1|ANK1|RHOA|RHOB|AP2M1|AP2S1|CLTB|CNTN1|CSNK2A1|NCAN|DLG4|DNM1|DPYSL3|EIF4G1|GAP43|ABLIM1|MSN|PAK1|PFN1|PLXNA1|PPP3CB|PSMC6|PSMD3|PSME1|RPLP0|SH3GL2|TUBA4A|EZR|CNTNAP1|PSMD14|CAP2|CAP1|ARPC1A|DPYSL4|TUBA8|SHTN1	-14	AD WOMEN
Reactome Gene Sets	6	R-HSA-6798695	Neutrophil degranulation		-16	6.4	12	30242	480	327	33	10	1.7	210|302|327|387|823|960|1509|1992|2171|2934|2950|2992|3163|3417|3684|3958|4048|4282|4831|5269|5315|5709|5834|5864|6515|7414|9588|10213|10487|23406|51382|51552|80142	ALAD|ANXA2|APEH|RHOA|CAPN1|CD44|CTSD|SERPINB1|FABP5|GSN|GSTP1|GYG1|HMOX2|IDH1|ITGAM|LGALS3|LTA4H|MIF|NME2|SERPINB6|PKM|PSMD3|PYGB|RAB3A|SLC2A3|VCL|PRDX6|PSMD14|CAP1|COTL1|ATP6V1D|RAB14|PTGES2	-14	AD WOMEN
Reactome Gene Sets	6	R-HSA-373760	L1CAM interactions		-15	14	15	30242	119	327	18	5.5	1.3	160|286|1173|1175|1272|1457|1463|1742|1759|2596|4478|5058|6456|7277|7430|8506|51807|57698	AP2A1|ANK1|AP2M1|AP2S1|CNTN1|CSNK2A1|NCAN|DLG4|DNM1|GAP43|MSN|PAK1|SH3GL2|TUBA4A|EZR|CNTNAP1|TUBA8|SHTN1	-13	AD WOMEN
Reactome Gene Sets	6	R-HSA-6799198	Complex I biogenesis		-15	23	17	30242	57	327	14	4.3	1.1	4695|4704|4705|4710|4714|4716|4719|4720|4722|4723|4729|54539|126328|374291	NDUFA2|NDUFA9|NDUFA10|NDUFB4|NDUFB8|NDUFB10|NDUFS1|NDUFS2|NDUFS3|NDUFV1|NDUFV2|NDUFB11|NDUFA11|NDUFS7	-13	AD WOMEN
Reactome Gene Sets	6	R-HSA-8856828	Clathrin-mediated endocytosis		-12	11	12	30242	146	327	17	5.2	1.2	160|273|1173|1175|1212|1759|6456|6457|6857|9829|9892|10552|29763|29924|29993|84251|112574	AP2A1|AMPH|AP2M1|AP2S1|CLTB|DNM1|SH3GL2|SH3GL3|SYT1|DNAJC6|SNAP91|ARPC1A|PACSIN3|EPN1|PACSIN1|SGIP1|SNX18	-10	AD WOMEN
Reactome Gene Sets	6	R-HSA-199991	Membrane Trafficking		-11	4.5	9.4	30242	634	327	31	9.5	1.6	160|273|286|377|832|1173|1175|1212|1759|4905|5864|5898|6456|6457|6857|7277|7532|9829|9892|9919|10226|10552|11127|29763|29924|29993|51552|51807|81876|84251|112574	AP2A1|AMPH|ANK1|ARF3|CAPZB|AP2M1|AP2S1|CLTB|DNM1|NSF|RAB3A|RALA|SH3GL2|SH3GL3|SYT1|TUBA4A|YWHAG|DNAJC6|SNAP91|SEC16A|PLIN3|ARPC1A|KIF3A|PACSIN3|EPN1|PACSIN1|RAB14|TUBA8|RAB1B|SGIP1|SNX18	-9.3	AD WOMEN
Reactome Gene Sets	6	R-HSA-3858494	Beta-catenin independent WNT signaling		-11	10	12	30242	146	327	16	4.9	1.2	160|387|815|1173|1175|1212|2775|5216|5532|5579|5706|5709|5720|10213|23236|54331	AP2A1|RHOA|CAMK2A|AP2M1|AP2S1|CLTB|GNAO1|PFN1|PPP3CB|PRKCB|PSMC6|PSMD3|PSME1|PSMD14|PLCB1|GNG2	-9.1	AD WOMEN
Reactome Gene Sets	6	R-HSA-109582	Hemostasis		-11	4.5	9.1	30242	621	327	30	9.2	1.6	302|308|387|388|481|832|928|960|2767|3684|3705|4282|5138|5216|5269|5577|5579|6647|7277|7414|8407|9732|10487|11127|30845|50808|51571|51807|54331|135228	ANXA2|ANXA5|RHOA|RHOB|ATP1B1|CAPZB|CD9|CD44|GNA11|ITGAM|ITPK1|MIF|PDE2A|PFN1|SERPINB6|PRKAR2B|PRKCB|SOD1|TUBA4A|VCL|TAGLN2|DOCK4|CAP1|KIF3A|EHD3|AK3|CYRIB|TUBA8|GNG2|CD109	-8.9	AD WOMEN
Reactome Gene Sets	6	R-HSA-71387	Metabolism of carbohydrates		-11	6.6	10	30242	295	327	21	6.4	1.4	231|960|1463|2023|2539|2582|2597|2992|3098|5214|5315|5834|5837|6652|7086|8402|8604|10327|25796|51084|283209	AKR1B1|CD44|NCAN|ENO1|G6PD|GALE|GAPDH|GYG1|HK1|PFKP|PKM|PYGB|PYGM|SORD|TKT|SLC25A11|SLC25A12|AKR1A1|PGLS|CRYL1|PGM2L1	-8.8	AD WOMEN
Reactome Gene Sets	6	R-HSA-5653656	Vesicle-mediated transport		-11	4.3	8.9	30242	673	327	31	9.5	1.6	160|273|286|377|832|1173|1175|1212|1759|4905|5864|5898|6456|6457|6857|7277|7532|9829|9892|9919|10226|10552|11127|29763|29924|29993|51552|51807|81876|84251|112574	AP2A1|AMPH|ANK1|ARF3|CAPZB|AP2M1|AP2S1|CLTB|DNM1|NSF|RAB3A|RALA|SH3GL2|SH3GL3|SYT1|TUBA4A|YWHAG|DNAJC6|SNAP91|SEC16A|PLIN3|ARPC1A|KIF3A|PACSIN3|EPN1|PACSIN1|RAB14|TUBA8|RAB1B|SGIP1|SNX18	-8.8	AD WOMEN
Reactome Gene Sets	6	R-HSA-112315	Transmission across Chemical Synapses		-11	6.9	10	30242	270	327	20	6.1	1.3	160|815|816|818|1173|1175|1742|2744|4905|5577|5579|5864|6506|6804|6853|6857|7277|23236|51807|54331	AP2A1|CAMK2A|CAMK2B|CAMK2G|AP2M1|AP2S1|DLG4|GLS|NSF|PRKAR2B|PRKCB|RAB3A|SLC1A2|STX1A|SYN1|SYT1|TUBA4A|PLCB1|TUBA8|GNG2	-8.7	AD WOMEN
Reactome Gene Sets	6	R-HSA-8953897	Cellular responses to stimuli		-11	4	8.7	30242	771	327	33	10	1.7	37|815|816|818|832|1327|1457|1465|2950|3163|3306|4513|4697|5052|5706|5709|5720|6175|6620|6647|6648|7277|7296|8340|9114|9531|9588|10213|51382|51606|51807|54205|259217	ACADVL|CAMK2A|CAMK2B|CAMK2G|CAPZB|COX4I1|CSNK2A1|CSRP1|GSTP1|HMOX2|HSPA2|COX2|NDUFA4|PRDX1|PSMC6|PSMD3|PSME1|RPLP0|SNCB|SOD1|SOD2|TUBA4A|TXNRD1|H2BC13|ATP6V0D1|BAG3|PRDX6|PSMD14|ATP6V1D|ATP6V1H|TUBA8|CYCS|HSPA12A	-8.6	AD WOMEN
Reactome Gene Sets	6	R-HSA-9711123	Cellular response to chemical stress		-11	9.2	11	30242	160	327	16	4.9	1.2	1327|1457|2950|3163|4513|4697|5052|5706|5709|5720|6647|6648|7296|9588|10213|54205	COX4I1|CSNK2A1|GSTP1|HMOX2|COX2|NDUFA4|PRDX1|PSMC6|PSMD3|PSME1|SOD1|SOD2|TXNRD1|PRDX6|PSMD14|CYCS	-8.6	AD WOMEN
Reactome Gene Sets	6	R-HSA-399721	Glutamate binding, activation of AMPA receptors and synaptic plasticity		-11	27	15	30242	31	327	9	2.8	0.9	160|815|816|818|1173|1175|1742|4905|5579	AP2A1|CAMK2A|CAMK2B|CAMK2G|AP2M1|AP2S1|DLG4|NSF|PRKCB	-8.6	AD WOMEN
Reactome Gene Sets	6	R-HSA-399719	Trafficking of AMPA receptors		-11	27	15	30242	31	327	9	2.8	0.9	160|815|816|818|1173|1175|1742|4905|5579	AP2A1|CAMK2A|CAMK2B|CAMK2G|AP2M1|AP2S1|DLG4|NSF|PRKCB	-8.6	AD WOMEN
Reactome Gene Sets	6	R-HSA-437239	Recycling pathway of L1		-10	20	13	30242	47	327	10	3.1	0.95	160|1173|1175|1759|4478|6456|7277|7430|51807|57698	AP2A1|AP2M1|AP2S1|DNM1|MSN|SH3GL2|TUBA4A|EZR|TUBA8|SHTN1	-8.2	AD WOMEN
Reactome Gene Sets	6	R-HSA-2262752	Cellular responses to stress		-9.5	3.8	8.1	30242	757	327	31	9.5	1.6	37|815|816|818|832|1327|1457|2950|3163|3306|4513|4697|5052|5706|5709|5720|6175|6647|6648|7277|7296|8340|9114|9531|9588|10213|51382|51606|51807|54205|259217	ACADVL|CAMK2A|CAMK2B|CAMK2G|CAPZB|COX4I1|CSNK2A1|GSTP1|HMOX2|HSPA2|COX2|NDUFA4|PRDX1|PSMC6|PSMD3|PSME1|RPLP0|SOD1|SOD2|TUBA4A|TXNRD1|H2BC13|ATP6V0D1|BAG3|PRDX6|PSMD14|ATP6V1D|ATP6V1H|TUBA8|CYCS|HSPA12A	-7.7	AD WOMEN
Reactome Gene Sets	6	R-HSA-9716542	Signaling by Rho GTPases, Miro GTPases and RHOBTB3		-8.8	3.7	7.7	30242	723	327	29	8.9	1.6	120|387|388|832|1742|3163|4722|5058|5216|5300|5361|5579|7277|7431|7532|8340|9352|9732|9793|10226|10409|10458|10552|23580|26999|51517|51807|55914|57580	ADD3|RHOA|RHOB|CAPZB|DLG4|HMOX2|NDUFS3|PAK1|PFN1|PIN1|PLXNA1|PRKCB|TUBA4A|VIM|YWHAG|H2BC13|TXNL1|DOCK4|CKAP5|PLIN3|BASP1|BAIAP2|ARPC1A|CDC42EP4|CYFIP2|NCKIPSD|TUBA8|ERBIN|PREX1	-7	AD WOMEN
Reactome Gene Sets	6	R-HSA-194315	Signaling by Rho GTPases		-8.3	3.7	7.5	30242	707	327	28	8.6	1.5	120|387|388|832|1742|3163|4722|5058|5216|5300|5361|5579|7277|7431|7532|8340|9352|9732|9793|10409|10458|10552|23580|26999|51517|51807|55914|57580	ADD3|RHOA|RHOB|CAPZB|DLG4|HMOX2|NDUFS3|PAK1|PFN1|PIN1|PLXNA1|PRKCB|TUBA4A|VIM|YWHAG|H2BC13|TXNL1|DOCK4|CKAP5|BASP1|BAIAP2|ARPC1A|CDC42EP4|CYFIP2|NCKIPSD|TUBA8|ERBIN|PREX1	-6.6	AD WOMEN
Reactome Gene Sets	6	R-HSA-4086400	PCP/CE pathway		-8.3	11	10	30242	92	327	11	3.4	1	160|387|1173|1175|1212|5216|5579|5706|5709|5720|10213	AP2A1|RHOA|AP2M1|AP2S1|CLTB|PFN1|PRKCB|PSMC6|PSMD3|PSME1|PSMD14	-6.6	AD WOMEN
Reactome Gene Sets	6	R-HSA-71291	Metabolism of amino acids and derivatives		-8.2	4.9	8	30242	374	327	20	6.1	1.3	223|2184|2744|3176|4357|4507|5160|5706|5709|5720|6175|7263|7296|8424|8604|10213|10247|26275|29968|80150	ALDH9A1|FAH|GLS|HNMT|MPST|MTAP|PDHA1|PSMC6|PSMD3|PSME1|RPLP0|TST|TXNRD1|BBOX1|SLC25A12|PSMD14|RIDA|HIBCH|PSAT1|ASRGL1	-6.5	AD WOMEN
Reactome Gene Sets	6	R-HSA-8950505	Gene and protein expression by JAK-STAT signaling after Interleukin-12 stimulation		-8.2	19	12	30242	38	327	8	2.4	0.85	302|4282|4478|4507|5898|6175|6647|6648	ANXA2|MIF|MSN|MTAP|RALA|RPLP0|SOD1|SOD2	-6.5	AD WOMEN
Reactome Gene Sets	6	R-HSA-112316	Neuronal System		-7.6	4.5	7.5	30242	410	327	20	6.1	1.3	160|815|816|818|1173|1175|1742|2744|4905|5577|5579|5864|6506|6804|6853|6857|7277|23236|51807|54331	AP2A1|CAMK2A|CAMK2B|CAMK2G|AP2M1|AP2S1|DLG4|GLS|NSF|PRKAR2B|PRKCB|RAB3A|SLC1A2|STX1A|SYN1|SYT1|TUBA4A|PLCB1|TUBA8|GNG2	-5.8	AD WOMEN
Reactome Gene Sets	6	R-HSA-195721	Signaling by WNT		-7.6	5	7.7	30242	332	327	18	5.5	1.3	160|387|815|1173|1175|1212|1457|2775|5216|5532|5579|5706|5709|5720|8340|10213|23236|54331	AP2A1|RHOA|CAMK2A|AP2M1|AP2S1|CLTB|CSNK2A1|GNAO1|PFN1|PPP3CB|PRKCB|PSMC6|PSMD3|PSME1|H2BC13|PSMD14|PLCB1|GNG2	-5.8	AD WOMEN
Reactome Gene Sets	6	R-HSA-9020591	Interleukin-12 signaling		-7.4	16	11	30242	47	327	8	2.4	0.85	302|4282|4478|4507|5898|6175|6647|6648	ANXA2|MIF|MSN|MTAP|RALA|RPLP0|SOD1|SOD2	-5.7	AD WOMEN
Reactome Gene Sets	6	R-HSA-112314	Neurotransmitter receptors and postsynaptic signal transmission		-7.2	6.3	8	30242	205	327	14	4.3	1.1	160|815|816|818|1173|1175|1742|4905|5577|5579|7277|23236|51807|54331	AP2A1|CAMK2A|CAMK2B|CAMK2G|AP2M1|AP2S1|DLG4|NSF|PRKAR2B|PRKCB|TUBA4A|PLCB1|TUBA8|GNG2	-5.6	AD WOMEN
Reactome Gene Sets	6	R-HSA-9006934	Signaling by Receptor Tyrosine Kinases		-7.1	3.9	7	30242	521	327	22	6.7	1.4	160|387|1173|1175|1742|1759|2246|2670|3315|5058|5579|5898|6285|6456|6457|9114|10458|26999|29924|51382|51606|55914	AP2A1|RHOA|AP2M1|AP2S1|DLG4|DNM1|FGF1|GFAP|HSPB1|PAK1|PRKCB|RALA|S100B|SH3GL2|SH3GL3|ATP6V0D1|BAIAP2|CYFIP2|EPN1|ATP6V1D|ATP6V1H|ERBIN	-5.5	AD WOMEN
Reactome Gene Sets	6	R-HSA-3299685	Detoxification of Reactive Oxygen Species		-6.9	17	10	30242	37	327	7	2.1	0.8	2950|5052|6647|6648|7296|9588|54205	GSTP1|PRDX1|SOD1|SOD2|TXNRD1|PRDX6|CYCS	-5.3	AD WOMEN
Reactome Gene Sets	6	R-HSA-382551	Transport of small molecules		-6.9	3.3	6.6	30242	729	327	26	8	1.5	120|160|292|476|478|481|815|816|818|1173|1175|3163|5577|5706|5709|5720|6506|6515|9114|10213|51382|51606|53826|54331|57552|79751	ADD3|AP2A1|SLC25A5|ATP1A1|ATP1A3|ATP1B1|CAMK2A|CAMK2B|CAMK2G|AP2M1|AP2S1|HMOX2|PRKAR2B|PSMC6|PSMD3|PSME1|SLC1A2|SLC2A3|ATP6V0D1|PSMD14|ATP6V1D|ATP6V1H|FXYD6|GNG2|NCEH1|SLC25A22	-5.3	AD WOMEN
Reactome Gene Sets	6	R-HSA-9659379	Sensory processing of sound		-6.9	11	9.1	30242	76	327	9	2.8	0.9	832|2934|4478|5864|6804|6853|6855|7430|8927	CAPZB|GSN|MSN|RAB3A|STX1A|SYN1|SYP|EZR|BSN	-5.3	AD WOMEN
Reactome Gene Sets	6	R-HSA-447115	Interleukin-12 family signaling		-6.7	13	9.5	30242	57	327	8	2.4	0.85	302|4282|4478|4507|5898|6175|6647|6648	ANXA2|MIF|MSN|MTAP|RALA|RPLP0|SOD1|SOD2	-5.2	AD WOMEN
Reactome Gene Sets	6	R-HSA-76002	Platelet activation, signaling and aggregation		-6.7	5.3	7.3	30242	263	327	15	4.6	1.2	308|387|388|928|2767|5216|5579|6647|7277|7414|8407|10487|51571|54331|135228	ANXA5|RHOA|RHOB|CD9|GNA11|PFN1|PRKCB|SOD1|TUBA4A|VCL|TAGLN2|CAP1|CYRIB|GNG2|CD109	-5.1	AD WOMEN
Reactome Gene Sets	6	R-HSA-8856825	Cargo recognition for clathrin-mediated endocytosis		-6.6	8.7	8.3	30242	106	327	10	3.1	0.95	160|1173|1175|1212|6456|6457|6857|9892|29924|84251	AP2A1|AP2M1|AP2S1|CLTB|SH3GL2|SH3GL3|SYT1|SNAP91|EPN1|SGIP1	-5.1	AD WOMEN
Reactome Gene Sets	6	R-HSA-76005	Response to elevated platelet cytosolic Ca2+		-6.6	7.6	8	30242	134	327	11	3.4	1	308|928|5216|5579|6647|7277|7414|8407|10487|51571|135228	ANXA5|CD9|PFN1|PRKCB|SOD1|TUBA4A|VCL|TAGLN2|CAP1|CYRIB|CD109	-5.1	AD WOMEN
Reactome Gene Sets	6	R-HSA-177504	Retrograde neurotrophin signalling		-6.6	33	13	30242	14	327	5	1.5	0.68	160|1173|1175|1759|6456	AP2A1|AP2M1|AP2S1|DNM1|SH3GL2	-5.1	AD WOMEN
Reactome Gene Sets	6	R-HSA-1280215	Cytokine Signaling in Immune system		-6.5	3.2	6.3	30242	715	327	25	7.6	1.5	301|302|815|816|818|960|1981|2317|3383|3684|4282|4478|4507|5300|5706|5709|5720|5898|6175|6285|6647|6648|6804|7431|10213	ANXA1|ANXA2|CAMK2A|CAMK2B|CAMK2G|CD44|EIF4G1|FLNB|ICAM1|ITGAM|MIF|MSN|MTAP|PIN1|PSMC6|PSMD3|PSME1|RALA|RPLP0|S100B|SOD1|SOD2|STX1A|VIM|PSMD14	-5	AD WOMEN
Reactome Gene Sets	6	R-HSA-5099900	WNT5A-dependent internalization of FZD4		-6.4	31	12	30242	15	327	5	1.5	0.68	160|1173|1175|1212|5579	AP2A1|AP2M1|AP2S1|CLTB|PRKCB	-4.9	AD WOMEN
Reactome Gene Sets	6	R-HSA-5628897	TP53 Regulates Metabolic Genes		-6.4	9.6	8.4	30242	87	327	9	2.8	0.9	1327|2539|2744|4513|4697|5052|7296|7532|54205	COX4I1|G6PD|GLS|COX2|NDUFA4|PRDX1|TXNRD1|YWHAG|CYCS	-4.9	AD WOMEN
Reactome Gene Sets	6	R-HSA-182218	Nef Mediated CD8 Down-regulation		-6.3	53	14	30242	7	327	4	1.2	0.61	160|1173|1175|51606	AP2A1|AP2M1|AP2S1|ATP6V1H	-4.9	AD WOMEN
Reactome Gene Sets	6	R-HSA-195258	RHO GTPase Effectors		-6.2	4.5	6.7	30242	327	327	16	4.9	1.2	387|388|1742|5058|5216|5300|5579|7277|7532|8340|9793|10458|10552|26999|51517|51807	RHOA|RHOB|DLG4|PAK1|PFN1|PIN1|PRKCB|TUBA4A|YWHAG|H2BC13|CKAP5|BAIAP2|ARPC1A|CYFIP2|NCKIPSD|TUBA8	-4.7	AD WOMEN
Reactome Gene Sets	6	R-HSA-111885	Opioid Signalling		-6.1	9	8.1	30242	92	327	9	2.8	0.9	815|816|818|2767|5532|5577|23236|54331|84152	CAMK2A|CAMK2B|CAMK2G|GNA11|PPP3CB|PRKAR2B|PLCB1|GNG2|PPP1R1B	-4.7	AD WOMEN
Reactome Gene Sets	6	R-HSA-416993	Trafficking of GluR2-containing AMPA receptors		-6.1	27	11	30242	17	327	5	1.5	0.68	160|1173|1175|4905|5579	AP2A1|AP2M1|AP2S1|NSF|PRKCB	-4.7	AD WOMEN
Reactome Gene Sets	6	R-HSA-9662360	Sensory processing of sound by inner hair cells of the cochlea		-6.1	11	8.5	30242	69	327	8	2.4	0.85	832|4478|5864|6804|6853|6855|7430|8927	CAPZB|MSN|RAB3A|STX1A|SYN1|SYP|EZR|BSN	-4.7	AD WOMEN
Reactome Gene Sets	6	R-HSA-2132295	MHC class II antigen presentation		-6	7.5	7.6	30242	123	327	10	3.1	0.95	160|832|1173|1175|1509|1759|6456|7277|11127|51807	AP2A1|CAPZB|AP2M1|AP2S1|CTSD|DNM1|SH3GL2|TUBA4A|KIF3A|TUBA8	-4.6	AD WOMEN
Reactome Gene Sets	6	R-HSA-9707564	Cytoprotection by HMOX1		-6	7.5	7.5	30242	124	327	10	3.1	0.95	1327|1457|3163|4513|4697|5706|5709|5720|10213|54205	COX4I1|CSNK2A1|HMOX2|COX2|NDUFA4|PSMC6|PSMD3|PSME1|PSMD14|CYCS	-4.5	AD WOMEN
Reactome Gene Sets	6	R-HSA-114608	Platelet degranulation		-5.8	7.2	7.3	30242	129	327	10	3.1	0.95	308|928|5216|6647|7277|7414|8407|10487|51571|135228	ANXA5|CD9|PFN1|SOD1|TUBA4A|VCL|TAGLN2|CAP1|CYRIB|CD109	-4.4	AD WOMEN
Reactome Gene Sets	6	R-HSA-167590	Nef Mediated CD4 Down-regulation		-5.8	41	13	30242	9	327	4	1.2	0.61	160|1173|1175|51606	AP2A1|AP2M1|AP2S1|ATP6V1H	-4.4	AD WOMEN
Reactome Gene Sets	6	R-HSA-397014	Muscle contraction		-5.7	5.6	6.8	30242	197	327	12	3.7	1	301|302|476|478|481|815|816|818|5058|7414|7431|53826	ANXA1|ANXA2|ATP1A1|ATP1A3|ATP1B1|CAMK2A|CAMK2B|CAMK2G|PAK1|VCL|VIM|FXYD6	-4.3	AD WOMEN
Reactome Gene Sets	6	R-HSA-156590	Glutathione conjugation		-5.6	15	9	30242	36	327	6	1.8	0.74	2098|2946|2947|2950|10327|55748	ESD|GSTM2|GSTM3|GSTP1|AKR1A1|CNDP2	-4.2	AD WOMEN
Reactome Gene Sets	6	R-HSA-5578775	Ion homeostasis		-5.6	12	8.3	30242	56	327	7	2.1	0.8	476|478|481|815|816|818|53826	ATP1A1|ATP1A3|ATP1B1|CAMK2A|CAMK2B|CAMK2G|FXYD6	-4.2	AD WOMEN
Reactome Gene Sets	6	R-HSA-936837	Ion transport by P-type ATPases		-5.6	11	8.2	30242	57	327	7	2.1	0.8	476|478|481|815|816|818|53826	ATP1A1|ATP1A3|ATP1B1|CAMK2A|CAMK2B|CAMK2G|FXYD6	-4.2	AD WOMEN
Reactome Gene Sets	6	R-HSA-8862803	Deregulated CDK5 triggers multiple neurodegenerative pathways in Alzheimer's disease models		-5.5	21	9.8	30242	22	327	5	1.5	0.68	823|824|826|5052|6648	CAPN1|CAPN2|CAPNS1|PRDX1|SOD2	-4.1	AD WOMEN
Reactome Gene Sets	6	R-HSA-8863678	Neurodegenerative Diseases		-5.5	21	9.8	30242	22	327	5	1.5	0.68	823|824|826|5052|6648	CAPN1|CAPN2|CAPNS1|PRDX1|SOD2	-4.1	AD WOMEN
Reactome Gene Sets	6	R-HSA-449147	Signaling by Interleukins		-5.5	3.6	5.9	30242	462	327	18	5.5	1.3	301|302|3383|3684|4282|4478|4507|5706|5709|5720|5898|6175|6285|6647|6648|6804|7431|10213	ANXA1|ANXA2|ICAM1|ITGAM|MIF|MSN|MTAP|PSMC6|PSMD3|PSME1|RALA|RPLP0|S100B|SOD1|SOD2|STX1A|VIM|PSMD14	-4.1	AD WOMEN
Reactome Gene Sets	6	R-HSA-9609736	Assembly and cell surface presentation of NMDA receptors		-5.3	14	8.4	30242	41	327	6	1.8	0.74	815|816|818|1742|7277|51807	CAMK2A|CAMK2B|CAMK2G|DLG4|TUBA4A|TUBA8	-4	AD WOMEN
Reactome Gene Sets	6	R-HSA-376176	Signaling by ROBO receptors		-5.3	5.1	6.3	30242	218	327	12	3.7	1	387|1981|5058|5216|5532|5706|5709|5720|6175|10213|10486|10487	RHOA|EIF4G1|PAK1|PFN1|PPP3CB|PSMC6|PSMD3|PSME1|RPLP0|PSMD14|CAP2|CAP1	-4	AD WOMEN
Reactome Gene Sets	6	R-HSA-210500	Glutamate Neurotransmitter Release Cycle		-5.3	19	9.4	30242	24	327	5	1.5	0.68	2744|5864|6506|6804|6857	GLS|RAB3A|SLC1A2|STX1A|SYT1	-4	AD WOMEN
Reactome Gene Sets	6	R-HSA-211859	Biological oxidations		-5.2	5	6.3	30242	222	327	12	3.7	1	95|128|2098|2946|2947|2950|4129|8574|10327|10380|55748|84836	ACY1|ADH5|ESD|GSTM2|GSTM3|GSTP1|MAOB|AKR7A2|AKR1A1|BPNT1|CNDP2|ABHD14B	-3.9	AD WOMEN
Reactome Gene Sets	6	R-HSA-9734009	Defective Intrinsic Pathway for Apoptosis		-5.2	18	9.2	30242	25	327	5	1.5	0.68	823|824|826|5052|6648	CAPN1|CAPN2|CAPNS1|PRDX1|SOD2	-3.9	AD WOMEN
Reactome Gene Sets	6	R-HSA-70326	Glucose metabolism		-5.2	8.1	7.1	30242	91	327	8	2.4	0.85	2023|2597|3098|5214|5315|8402|8604|283209	ENO1|GAPDH|HK1|PFKP|PKM|SLC25A11|SLC25A12|PGM2L1	-3.9	AD WOMEN
Reactome Gene Sets	6	R-HSA-2682334	EPH-Ephrin signaling		-5.1	8	7.1	30242	92	327	8	2.4	0.85	160|387|1173|1175|1212|1759|5058|10552	AP2A1|RHOA|AP2M1|AP2S1|CLTB|DNM1|PAK1|ARPC1A	-3.8	AD WOMEN
Reactome Gene Sets	6	R-HSA-5140745	WNT5A-dependent internalization of FZD2, FZD5 and ROR2		-5.1	28	10	30242	13	327	4	1.2	0.61	160|1173|1175|1212	AP2A1|AP2M1|AP2S1|CLTB	-3.8	AD WOMEN
Reactome Gene Sets	6	R-HSA-9012999	RHO GTPase cycle		-5	3.5	5.6	30242	449	327	17	5.2	1.2	120|387|388|832|3163|4722|5058|5361|7431|9352|9732|10409|10458|23580|26999|55914|57580	ADD3|RHOA|RHOB|CAPZB|HMOX2|NDUFS3|PAK1|PLXNA1|VIM|TXNL1|DOCK4|BASP1|BAIAP2|CDC42EP4|CYFIP2|ERBIN|PREX1	-3.7	AD WOMEN
Reactome Gene Sets	6	R-HSA-5661270	Formation of xylulose-5-phosphate		-4.9	55	13	30242	5	327	3	0.92	0.53	6652|10327|51084	SORD|AKR1A1|CRYL1	-3.6	AD WOMEN
Reactome Gene Sets	6	R-HSA-162909	Host Interactions of HIV factors		-4.9	6.4	6.5	30242	130	327	9	2.8	0.9	160|292|1173|1175|5706|5709|5720|10213|51606	AP2A1|SLC25A5|AP2M1|AP2S1|PSMC6|PSMD3|PSME1|PSMD14|ATP6V1H	-3.6	AD WOMEN
Reactome Gene Sets	6	R-HSA-2162123	Synthesis of Prostaglandins (PG) and Thromboxanes (TX)		-4.8	25	9.6	30242	15	327	4	1.2	0.61	873|8644|80142|145482	CBR1|AKR1C3|PTGES2|PTGR2	-3.5	AD WOMEN
Reactome Gene Sets	6	R-HSA-112043	PLC beta mediated events		-4.7	11	7.4	30242	51	327	6	1.8	0.74	815|816|818|2767|5577|23236	CAMK2A|CAMK2B|CAMK2G|GNA11|PRKAR2B|PLCB1	-3.5	AD WOMEN
Reactome Gene Sets	6	R-HSA-112310	Neurotransmitter release cycle		-4.7	11	7.4	30242	51	327	6	1.8	0.74	2744|5864|6506|6804|6853|6857	GLS|RAB3A|SLC1A2|STX1A|SYN1|SYT1	-3.5	AD WOMEN
Reactome Gene Sets	6	R-HSA-5339562	Uptake and actions of bacterial toxins		-4.7	15	8.1	30242	31	327	5	1.5	0.68	928|6804|6857|7296|112755	CD9|STX1A|SYT1|TXNRD1|STX1B	-3.5	AD WOMEN
Reactome Gene Sets	6	R-HSA-1852241	Organelle biogenesis and maintenance		-4.6	4.1	5.5	30242	296	327	13	4	1.1	509|521|539|4735|5577|6648|7277|7532|9551|9793|11127|51807|54205	ATP5F1C|ATP5ME|ATP5PO|SEPTIN2|PRKAR2B|SOD2|TUBA4A|YWHAG|ATP5MF|CKAP5|KIF3A|TUBA8|CYCS	-3.4	AD WOMEN
Reactome Gene Sets	6	R-HSA-156580	Phase II - Conjugation of compounds		-4.6	6.8	6.3	30242	109	327	8	2.4	0.85	2098|2946|2947|2950|10327|10380|55748|84836	ESD|GSTM2|GSTM3|GSTP1|AKR1A1|BPNT1|CNDP2|ABHD14B	-3.4	AD WOMEN
Reactome Gene Sets	6	R-HSA-438064	Post NMDA receptor activation events		-4.6	8.1	6.6	30242	80	327	7	2.1	0.8	815|816|818|1742|5577|7277|51807	CAMK2A|CAMK2B|CAMK2G|DLG4|PRKAR2B|TUBA4A|TUBA8	-3.4	AD WOMEN
Reactome Gene Sets	6	R-HSA-70221	Glycogen breakdown (glycogenolysis)		-4.5	22	9	30242	17	327	4	1.2	0.61	2992|5834|5837|283209	GYG1|PYGB|PYGM|PGM2L1	-3.3	AD WOMEN
Reactome Gene Sets	6	R-HSA-450408	AUF1 (hnRNP D0) binds and destabilizes mRNA		-4.5	9.9	7	30242	56	327	6	1.8	0.74	1981|3315|5706|5709|5720|10213	EIF4G1|HSPB1|PSMC6|PSMD3|PSME1|PSMD14	-3.3	AD WOMEN
Reactome Gene Sets	6	R-HSA-112040	G-protein mediated events		-4.5	9.9	7	30242	56	327	6	1.8	0.74	815|816|818|2767|5577|23236	CAMK2A|CAMK2B|CAMK2G|GNA11|PRKAR2B|PLCB1	-3.3	AD WOMEN
Reactome Gene Sets	6	R-HSA-163210	Formation of ATP by chemiosmotic coupling		-4.4	21	8.7	30242	18	327	4	1.2	0.61	509|521|539|9551	ATP5F1C|ATP5ME|ATP5PO|ATP5MF	-3.2	AD WOMEN
Reactome Gene Sets	6	R-HSA-181429	Serotonin Neurotransmitter Release Cycle		-4.4	21	8.7	30242	18	327	4	1.2	0.61	5864|6804|6853|6857	RAB3A|STX1A|SYN1|SYT1	-3.2	AD WOMEN
Reactome Gene Sets	6	R-HSA-187037	Signaling by NTRK1 (TRKA)		-4.4	6.4	6.1	30242	115	327	8	2.4	0.85	160|387|1173|1175|1759|5898|6456|6457	AP2A1|RHOA|AP2M1|AP2S1|DNM1|RALA|SH3GL2|SH3GL3	-3.2	AD WOMEN
Reactome Gene Sets	6	R-HSA-983712	Ion channel transport		-4.4	5	5.7	30242	186	327	10	3.1	0.95	476|478|481|815|816|818|9114|51382|51606|53826	ATP1A1|ATP1A3|ATP1B1|CAMK2A|CAMK2B|CAMK2G|ATP6V0D1|ATP6V1D|ATP6V1H|FXYD6	-3.2	AD WOMEN
Reactome Gene Sets	6	R-HSA-447043	Neurofascin interactions		-4.4	40	11	30242	7	327	3	0.92	0.53	286|1272|8506	ANK1|CNTN1|CNTNAP1	-3.2	AD WOMEN
Reactome Gene Sets	6	R-HSA-8964038	LDL clearance		-4.3	19	8.4	30242	19	327	4	1.2	0.61	160|1173|1175|57552	AP2A1|AP2M1|AP2S1|NCEH1	-3.2	AD WOMEN
Reactome Gene Sets	6	R-HSA-9679191	Potential therapeutics for SARS		-4.3	7.4	6.2	30242	88	327	7	2.1	0.8	160|476|478|481|1173|1175|53826	AP2A1|ATP1A1|ATP1A3|ATP1B1|AP2M1|AP2S1|FXYD6	-3.1	AD WOMEN
Reactome Gene Sets	6	R-HSA-69275	G2/M Transition		-4.2	4.7	5.5	30242	196	327	10	3.1	0.95	5577|5706|5709|5720|7277|7532|9793|10213|51451|51807	PRKAR2B|PSMC6|PSMD3|PSME1|TUBA4A|YWHAG|CKAP5|PSMD14|LCMT1|TUBA8	-3	AD WOMEN
Reactome Gene Sets	6	R-HSA-5683057	MAPK family signaling cascades		-4.2	3.7	5.1	30242	325	327	13	4	1.1	815|816|818|1742|2246|3315|5058|5706|5709|5720|7414|8831|10213	CAMK2A|CAMK2B|CAMK2G|DLG4|FGF1|HSPB1|PAK1|PSMC6|PSMD3|PSME1|VCL|SYNGAP1|PSMD14	-3	AD WOMEN
Reactome Gene Sets	6	R-HSA-453274	Mitotic G2-G2/M phases		-4.2	4.7	5.4	30242	198	327	10	3.1	0.95	5577|5706|5709|5720|7277|7532|9793|10213|51451|51807	PRKAR2B|PSMC6|PSMD3|PSME1|TUBA4A|YWHAG|CKAP5|PSMD14|LCMT1|TUBA8	-3	AD WOMEN
Reactome Gene Sets	6	R-HSA-556833	Metabolism of lipids		-4.2	2.6	4.7	30242	742	327	21	6.4	1.4	37|39|231|377|873|1457|2171|2173|4048|5538|7296|7923|8396|8644|10226|51552|56898|79837|80142|80221|145482	ACADVL|ACAT2|AKR1B1|ARF3|CBR1|CSNK2A1|FABP5|FABP7|LTA4H|PPT1|TXNRD1|HSD17B8|PIP4K2B|AKR1C3|PLIN3|RAB14|BDH2|PIP4K2C|PTGES2|ACSF2|PTGR2	-3	AD WOMEN
Reactome Gene Sets	6	R-HSA-442755	Activation of NMDA receptors and postsynaptic events		-4.2	7	6	30242	93	327	7	2.1	0.8	815|816|818|1742|5577|7277|51807	CAMK2A|CAMK2B|CAMK2G|DLG4|PRKAR2B|TUBA4A|TUBA8	-3	AD WOMEN
Reactome Gene Sets	6	R-HSA-164938	Nef-mediates down modulation of cell surface receptors by recruiting them to clathrin adapters		-4.2	18	8	30242	21	327	4	1.2	0.61	160|1173|1175|51606	AP2A1|AP2M1|AP2S1|ATP6V1H	-3	AD WOMEN
Reactome Gene Sets	6	R-HSA-442982	Ras activation upon Ca2+ influx through NMDA receptor		-4.2	18	8	30242	21	327	4	1.2	0.61	815|816|818|1742	CAMK2A|CAMK2B|CAMK2G|DLG4	-3	AD WOMEN
Reactome Gene Sets	6	R-HSA-373755	Semaphorin interactions		-4.1	8.5	6.4	30242	65	327	6	1.8	0.74	387|388|1809|5058|5361|10570	RHOA|RHOB|DPYSL3|PAK1|PLXNA1|DPYSL4	-3	AD WOMEN
Reactome Gene Sets	6	R-HSA-438066	Unblocking of NMDA receptors, glutamate binding and activation		-4.1	17	7.8	30242	22	327	4	1.2	0.61	815|816|818|1742	CAMK2A|CAMK2B|CAMK2G|DLG4	-2.9	AD WOMEN
Reactome Gene Sets	6	R-HSA-9613829	Chaperone Mediated Autophagy		-4.1	17	7.8	30242	22	327	4	1.2	0.61	2670|7431|10226|11315	GFAP|VIM|PLIN3|PARK7	-2.9	AD WOMEN
Reactome Gene Sets	6	R-HSA-9617324	Negative regulation of NMDA receptor-mediated neuronal transmission		-4.1	17	7.8	30242	22	327	4	1.2	0.61	815|816|818|1742	CAMK2A|CAMK2B|CAMK2G|DLG4	-2.9	AD WOMEN
Reactome Gene Sets	6	R-HSA-983231	Factors involved in megakaryocyte development and platelet production		-4	5	5.4	30242	168	327	9	2.8	0.9	832|3705|5577|7277|9732|11127|30845|50808|51807	CAPZB|ITPK1|PRKAR2B|TUBA4A|DOCK4|KIF3A|EHD3|AK3|TUBA8	-2.9	AD WOMEN
Reactome Gene Sets	6	R-HSA-193634	Axonal growth inhibition (RHOA activation)		-4	31	9.4	30242	9	327	3	0.92	0.53	387|4974|57142	RHOA|OMG|RTN4	-2.9	AD WOMEN
Reactome Gene Sets	6	R-HSA-6811555	PI5P Regulates TP53 Acetylation		-4	31	9.4	30242	9	327	3	0.92	0.53	5300|8396|79837	PIN1|PIP4K2B|PIP4K2C	-2.9	AD WOMEN
Reactome Gene Sets	6	R-HSA-212676	Dopamine Neurotransmitter Release Cycle		-4	16	7.6	30242	23	327	4	1.2	0.61	5864|6804|6853|6857	RAB3A|STX1A|SYN1|SYT1	-2.9	AD WOMEN
Reactome Gene Sets	6	R-HSA-166520	Signaling by NTRKs		-4	5.5	5.5	30242	134	327	8	2.4	0.85	160|387|1173|1175|1759|5898|6456|6457	AP2A1|RHOA|AP2M1|AP2S1|DNM1|RALA|SH3GL2|SH3GL3	-2.8	AD WOMEN
Reactome Gene Sets	6	R-HSA-6807878	COPI-mediated anterograde transport		-3.9	6.4	5.7	30242	101	327	7	2.1	0.8	286|377|832|4905|7277|51807|81876	ANK1|ARF3|CAPZB|NSF|TUBA4A|TUBA8|RAB1B	-2.8	AD WOMEN
Reactome Gene Sets	6	R-HSA-3371571	HSF1-dependent transactivation		-3.9	15	7.4	30242	24	327	4	1.2	0.61	815|816|818|3306	CAMK2A|CAMK2B|CAMK2G|HSPA2	-2.8	AD WOMEN
Reactome Gene Sets	6	R-HSA-9620244	Long-term potentiation		-3.9	15	7.4	30242	24	327	4	1.2	0.61	815|816|818|1742	CAMK2A|CAMK2B|CAMK2G|DLG4	-2.8	AD WOMEN
Reactome Gene Sets	6	R-HSA-70171	Glycolysis		-3.9	7.8	6	30242	71	327	6	1.8	0.74	2023|2597|3098|5214|5315|283209	ENO1|GAPDH|HK1|PFKP|PKM|PGM2L1	-2.8	AD WOMEN
Reactome Gene Sets	6	R-HSA-1445148	Translocation of SLC2A4 (GLUT4) to the plasma membrane		-3.9	7.7	6	30242	72	327	6	1.8	0.74	5898|7277|7532|11127|51552|51807	RALA|TUBA4A|YWHAG|KIF3A|RAB14|TUBA8	-2.8	AD WOMEN
Reactome Gene Sets	6	R-HSA-8978868	Fatty acid metabolism		-3.8	4.7	5.2	30242	177	327	9	2.8	0.9	37|873|4048|5538|7923|8644|80142|80221|145482	ACADVL|CBR1|LTA4H|PPT1|HSD17B8|AKR1C3|PTGES2|ACSF2|PTGR2	-2.8	AD WOMEN
Reactome Gene Sets	6	R-HSA-193697	p75NTR regulates axonogenesis		-3.8	28	8.8	30242	10	327	3	0.92	0.53	387|4974|57142	RHOA|OMG|RTN4	-2.8	AD WOMEN
Reactome Gene Sets	6	R-HSA-168799	Neurotoxicity of clostridium toxins		-3.8	28	8.8	30242	10	327	3	0.92	0.53	6804|6857|112755	STX1A|SYT1|STX1B	-2.8	AD WOMEN
Reactome Gene Sets	6	R-HSA-190828	Gap junction trafficking		-3.8	9.8	6.3	30242	47	327	5	1.5	0.68	1173|1212|1759|7277|51807	AP2M1|CLTB|DNM1|TUBA4A|TUBA8	-2.7	AD WOMEN
Reactome Gene Sets	6	R-HSA-9006925	Intracellular signaling by second messengers		-3.8	3.6	4.8	30242	309	327	12	3.7	1	815|816|818|1457|2246|5577|5706|5709|5720|8396|10213|79837	CAMK2A|CAMK2B|CAMK2G|CSNK2A1|FGF1|PRKAR2B|PSMC6|PSMD3|PSME1|PIP4K2B|PSMD14|PIP4K2C	-2.7	AD WOMEN
Reactome Gene Sets	6	R-HSA-157858	Gap junction trafficking and regulation		-3.7	9.4	6.2	30242	49	327	5	1.5	0.68	1173|1212|1759|7277|51807	AP2M1|CLTB|DNM1|TUBA4A|TUBA8	-2.7	AD WOMEN
Reactome Gene Sets	6	R-HSA-8852276	The role of GTSE1 in G2/M progression after G2 checkpoint		-3.7	7.2	5.7	30242	77	327	6	1.8	0.74	5706|5709|5720|7277|10213|51807	PSMC6|PSMD3|PSME1|TUBA4A|PSMD14|TUBA8	-2.6	AD WOMEN
Reactome Gene Sets	6	R-HSA-3700989	Transcriptional Regulation by TP53		-3.7	3.3	4.6	30242	365	327	13	4	1.1	1327|1457|2539|2744|4513|4697|5052|5300|7296|7532|8396|54205|79837	COX4I1|CSNK2A1|G6PD|GLS|COX2|NDUFA4|PRDX1|PIN1|TXNRD1|YWHAG|PIP4K2B|CYCS|PIP4K2C	-2.6	AD WOMEN
Reactome Gene Sets	6	R-HSA-196025	Formation of annular gap junctions		-3.7	25	8.4	30242	11	327	3	0.92	0.53	1173|1212|1759	AP2M1|CLTB|DNM1	-2.6	AD WOMEN
Reactome Gene Sets	6	R-HSA-68886	M Phase		-3.7	3.1	4.5	30242	418	327	14	4.3	1.1	1457|5577|5579|5706|5709|5720|5862|7277|7532|8340|9793|10213|51807|81876	CSNK2A1|PRKAR2B|PRKCB|PSMC6|PSMD3|PSME1|RAB2A|TUBA4A|YWHAG|H2BC13|CKAP5|PSMD14|TUBA8|RAB1B	-2.6	AD WOMEN
Reactome Gene Sets	6	R-HSA-164952	The role of Nef in HIV-1 replication and disease pathogenesis		-3.7	13	6.8	30242	28	327	4	1.2	0.61	160|1173|1175|51606	AP2A1|AP2M1|AP2S1|ATP6V1H	-2.6	AD WOMEN
Reactome Gene Sets	6	R-HSA-3928665	EPH-ephrin mediated repulsion of cells		-3.6	9.1	6	30242	51	327	5	1.5	0.68	160|1173|1175|1212|1759	AP2A1|AP2M1|AP2S1|CLTB|DNM1	-2.6	AD WOMEN
Reactome Gene Sets	6	R-HSA-5610787	Hedgehog 'off' state		-3.6	5.7	5.3	30242	113	327	7	2.1	0.8	5577|5706|5709|5720|7277|10213|11127	PRKAR2B|PSMC6|PSMD3|PSME1|TUBA4A|PSMD14|KIF3A	-2.6	AD WOMEN
Reactome Gene Sets	6	R-HSA-196854	Metabolism of vitamins and cofactors		-3.6	4.4	4.9	30242	190	327	9	2.8	0.9	3417|5947|6515|6697|8644|10135|10243|10840|55163	IDH1|RBP1|SLC2A3|SPR|AKR1C3|NAMPT|GPHN|ALDH1L1|PNPO	-2.6	AD WOMEN
Reactome Gene Sets	6	R-HSA-9663891	Selective autophagy		-3.6	6.9	5.5	30242	81	327	6	1.8	0.74	1457|7277|7431|10226|11315|51807	CSNK2A1|TUBA4A|VIM|PLIN3|PARK7|TUBA8	-2.5	AD WOMEN
Reactome Gene Sets	6	R-HSA-190873	Gap junction degradation		-3.6	23	8	30242	12	327	3	0.92	0.53	1173|1212|1759	AP2M1|CLTB|DNM1	-2.5	AD WOMEN
Reactome Gene Sets	6	R-HSA-8866427	VLDLR internalisation and degradation		-3.6	23	8	30242	12	327	3	0.92	0.53	160|1173|1175	AP2A1|AP2M1|AP2S1	-2.5	AD WOMEN
Reactome Gene Sets	6	R-HSA-111932	CaMK IV-mediated phosphorylation of CREB		-3.6	23	8	30242	12	327	3	0.92	0.53	815|816|818	CAMK2A|CAMK2B|CAMK2G	-2.5	AD WOMEN
Reactome Gene Sets	6	R-HSA-442742	CREB1 phosphorylation through NMDA receptor-mediated activation of RAS signaling		-3.6	13	6.6	30242	29	327	4	1.2	0.61	815|816|818|1742	CAMK2A|CAMK2B|CAMK2G|DLG4	-2.5	AD WOMEN
Reactome Gene Sets	6	R-HSA-8982491	Glycogen metabolism		-3.6	13	6.6	30242	29	327	4	1.2	0.61	2992|5834|5837|283209	GYG1|PYGB|PYGM|PGM2L1	-2.5	AD WOMEN
Reactome Gene Sets	6	R-HSA-5673001	RAF/MAP kinase cascade		-3.6	3.6	4.6	30242	280	327	11	3.4	1	815|816|818|1742|2246|5706|5709|5720|7414|8831|10213	CAMK2A|CAMK2B|CAMK2G|DLG4|FGF1|PSMC6|PSMD3|PSME1|VCL|SYNGAP1|PSMD14	-2.5	AD WOMEN
Reactome Gene Sets	6	R-HSA-1280218	Adaptive Immune System		-3.6	2.4	4.2	30242	763	327	20	6.1	1.3	160|832|1173|1175|1509|1759|3383|5058|5532|5579|5706|5709|5720|6456|7087|7277|10213|11127|26232|51807	AP2A1|CAPZB|AP2M1|AP2S1|CTSD|DNM1|ICAM1|PAK1|PPP3CB|PRKCB|PSMC6|PSMD3|PSME1|SH3GL2|ICAM5|TUBA4A|PSMD14|KIF3A|FBXO2|TUBA8	-2.5	AD WOMEN
Reactome Gene Sets	6	R-HSA-199977	ER to Golgi Anterograde Transport		-3.5	4.8	4.9	30242	154	327	8	2.4	0.85	286|377|832|4905|7277|9919|51807|81876	ANK1|ARF3|CAPZB|NSF|TUBA4A|SEC16A|TUBA8|RAB1B	-2.5	AD WOMEN
Reactome Gene Sets	6	R-HSA-1168372	Downstream signaling events of B Cell Receptor (BCR)		-3.5	6.7	5.4	30242	83	327	6	1.8	0.74	5532|5579|5706|5709|5720|10213	PPP3CB|PRKCB|PSMC6|PSMD3|PSME1|PSMD14	-2.5	AD WOMEN
Reactome Gene Sets	6	R-HSA-5684996	MAPK1/MAPK3 signaling		-3.5	3.6	4.5	30242	286	327	11	3.4	1	815|816|818|1742|2246|5706|5709|5720|7414|8831|10213	CAMK2A|CAMK2B|CAMK2G|DLG4|FGF1|PSMC6|PSMD3|PSME1|VCL|SYNGAP1|PSMD14	-2.5	AD WOMEN
Reactome Gene Sets	6	R-HSA-71406	Pyruvate metabolism and Citric Acid (TCA) cycle		-3.5	8.4	5.7	30242	55	327	5	1.5	0.68	3945|5160|6390|8803|25874	LDHB|PDHA1|SDHB|SUCLA2|MPC2	-2.5	AD WOMEN
Reactome Gene Sets	6	R-HSA-9709957	Sensory Perception		-3.5	3.5	4.5	30242	288	327	11	3.4	1	832|2934|4478|5864|5947|6804|6853|6855|7430|8644|8927	CAPZB|GSN|MSN|RAB3A|RBP1|STX1A|SYN1|SYP|EZR|AKR1C3|BSN	-2.5	AD WOMEN
Reactome Gene Sets	6	R-HSA-203615	eNOS activation		-3.5	21	7.7	30242	13	327	3	0.92	0.53	6697|23564|23576	SPR|DDAH2|DDAH1	-2.5	AD WOMEN
Reactome Gene Sets	6	R-HSA-8949613	Cristae formation		-3.5	12	6.4	30242	31	327	4	1.2	0.61	509|521|539|9551	ATP5F1C|ATP5ME|ATP5PO|ATP5MF	-2.5	AD WOMEN
Reactome Gene Sets	6	R-HSA-8932339	ROS sensing by NFE2L2		-3.4	8.1	5.6	30242	57	327	5	1.5	0.68	1457|5706|5709|5720|10213	CSNK2A1|PSMC6|PSMD3|PSME1|PSMD14	-2.4	AD WOMEN
Reactome Gene Sets	6	R-HSA-397795	G-protein beta:gamma signalling		-3.4	12	6.2	30242	32	327	4	1.2	0.61	387|5058|23236|54331	RHOA|PAK1|PLCB1|GNG2	-2.4	AD WOMEN
Reactome Gene Sets	6	R-HSA-450531	Regulation of mRNA stability by proteins that bind AU-rich elements		-3.4	6.3	5.2	30242	88	327	6	1.8	0.74	1981|3315|5706|5709|5720|10213	EIF4G1|HSPB1|PSMC6|PSMD3|PSME1|PSMD14	-2.4	AD WOMEN
Reactome Gene Sets	6	R-HSA-5682910	LGI-ADAM interactions		-3.4	20	7.4	30242	14	327	3	0.92	0.53	1742|6804|112755	DLG4|STX1A|STX1B	-2.4	AD WOMEN
Reactome Gene Sets	6	R-HSA-3371556	Cellular response to heat stress		-3.4	6.2	5.2	30242	89	327	6	1.8	0.74	815|816|818|3306|9531|259217	CAMK2A|CAMK2B|CAMK2G|HSPA2|BAG3|HSPA12A	-2.4	AD WOMEN
Reactome Gene Sets	6	R-HSA-5687128	MAPK6/MAPK4 signaling		-3.4	6.2	5.2	30242	89	327	6	1.8	0.74	3315|5058|5706|5709|5720|10213	HSPB1|PAK1|PSMC6|PSMD3|PSME1|PSMD14	-2.4	AD WOMEN
Reactome Gene Sets	6	R-HSA-8964043	Plasma lipoprotein clearance		-3.4	11	6.1	30242	33	327	4	1.2	0.61	160|1173|1175|57552	AP2A1|AP2M1|AP2S1|NCEH1	-2.4	AD WOMEN
Reactome Gene Sets	6	R-HSA-2142753	Arachidonic acid metabolism		-3.4	7.8	5.5	30242	59	327	5	1.5	0.68	873|4048|8644|80142|145482	CBR1|LTA4H|AKR1C3|PTGES2|PTGR2	-2.4	AD WOMEN
Reactome Gene Sets	6	R-HSA-390466	Chaperonin-mediated protein folding		-3.3	6.1	5.1	30242	91	327	6	1.8	0.74	1457|2767|7277|8237|51807|54331	CSNK2A1|GNA11|TUBA4A|USP11|TUBA8|GNG2	-2.3	AD WOMEN
Reactome Gene Sets	6	R-HSA-70263	Gluconeogenesis		-3.3	11	6	30242	34	327	4	1.2	0.61	2023|2597|8402|8604	ENO1|GAPDH|SLC25A11|SLC25A12	-2.3	AD WOMEN
Reactome Gene Sets	6	R-HSA-71336	Pentose phosphate pathway		-3.3	18	7.1	30242	15	327	3	0.92	0.53	2539|7086|25796	G6PD|TKT|PGLS	-2.3	AD WOMEN
Reactome Gene Sets	6	R-HSA-2029482	Regulation of actin dynamics for phagocytic cup formation		-3.3	7.6	5.4	30242	61	327	5	1.5	0.68	5058|10458|10552|26999|51517	PAK1|BAIAP2|ARPC1A|CYFIP2|NCKIPSD	-2.3	AD WOMEN
Reactome Gene Sets	6	R-HSA-5576891	Cardiac conduction		-3.3	5	4.8	30242	129	327	7	2.1	0.8	476|478|481|815|816|818|53826	ATP1A1|ATP1A3|ATP1B1|CAMK2A|CAMK2B|CAMK2G|FXYD6	-2.3	AD WOMEN
Reactome Gene Sets	6	R-HSA-388396	GPCR downstream signalling		-3.3	2.5	4	30242	629	327	17	5.2	1.2	301|387|388|815|816|818|2767|2781|5058|5138|5532|5577|5579|23236|54331|57580|84152	ANXA1|RHOA|RHOB|CAMK2A|CAMK2B|CAMK2G|GNA11|GNAZ|PAK1|PDE2A|PPP3CB|PRKAR2B|PRKCB|PLCB1|GNG2|PREX1|PPP1R1B	-2.3	AD WOMEN
Reactome Gene Sets	6	R-HSA-4086398	Ca2+ pathway		-3.3	7.5	5.3	30242	62	327	5	1.5	0.68	815|2775|5532|23236|54331	CAMK2A|GNAO1|PPP3CB|PLCB1|GNG2	-2.3	AD WOMEN
Reactome Gene Sets	6	R-HSA-1592230	Mitochondrial biogenesis		-3.2	5.8	4.9	30242	95	327	6	1.8	0.74	509|521|539|6648|9551|54205	ATP5F1C|ATP5ME|ATP5PO|SOD2|ATP5MF|CYCS	-2.3	AD WOMEN
Reactome Gene Sets	6	R-HSA-5663213	RHO GTPases Activate WASPs and WAVEs		-3.2	10	5.8	30242	36	327	4	1.2	0.61	10458|10552|26999|51517	BAIAP2|ARPC1A|CYFIP2|NCKIPSD	-2.2	AD WOMEN
Reactome Gene Sets	6	R-HSA-8856688	Golgi-to-ER retrograde transport		-3.2	4.9	4.7	30242	133	327	7	2.1	0.8	377|832|4905|7277|11127|51807|81876	ARF3|CAPZB|NSF|TUBA4A|KIF3A|TUBA8|RAB1B	-2.2	AD WOMEN
Reactome Gene Sets	6	R-HSA-399956	CRMPs in Sema3A signaling		-3.2	17	6.8	30242	16	327	3	0.92	0.53	1809|5361|10570	DPYSL3|PLXNA1|DPYSL4	-2.2	AD WOMEN
Reactome Gene Sets	6	R-HSA-391251	Protein folding		-3.2	5.7	4.9	30242	97	327	6	1.8	0.74	1457|2767|7277|8237|51807|54331	CSNK2A1|GNA11|TUBA4A|USP11|TUBA8|GNG2	-2.2	AD WOMEN
Reactome Gene Sets	6	R-HSA-111933	Calmodulin induced events		-3.2	10	5.7	30242	37	327	4	1.2	0.61	815|816|818|5577	CAMK2A|CAMK2B|CAMK2G|PRKAR2B	-2.2	AD WOMEN
Reactome Gene Sets	6	R-HSA-111997	CaM pathway		-3.2	10	5.7	30242	37	327	4	1.2	0.61	815|816|818|5577	CAMK2A|CAMK2B|CAMK2G|PRKAR2B	-2.2	AD WOMEN
Reactome Gene Sets	6	R-HSA-9707587	Regulation of HMOX1 expression and activity		-3.2	7.1	5.2	30242	65	327	5	1.5	0.68	1457|5706|5709|5720|10213	CSNK2A1|PSMC6|PSMD3|PSME1|PSMD14	-2.2	AD WOMEN
Reactome Gene Sets	6	R-HSA-6811434	COPI-dependent Golgi-to-ER retrograde traffic		-3.1	5.6	4.8	30242	99	327	6	1.8	0.74	377|4905|7277|11127|51807|81876	ARF3|NSF|TUBA4A|KIF3A|TUBA8|RAB1B	-2.2	AD WOMEN
Reactome Gene Sets	6	R-HSA-4420097	VEGFA-VEGFR2 Pathway		-3.1	5.6	4.8	30242	99	327	6	1.8	0.74	387|3315|5058|5579|10458|26999	RHOA|HSPB1|PAK1|PRKCB|BAIAP2|CYFIP2	-2.2	AD WOMEN
Reactome Gene Sets	6	R-HSA-15869	Metabolism of nucleotides		-3.1	5.6	4.8	30242	99	327	6	1.8	0.74	203|2766|3704|4831|7296|51292	AK1|GMPR|ITPA|NME2|TXNRD1|GMPR2	-2.2	AD WOMEN
Reactome Gene Sets	6	R-HSA-418594	G alpha (i) signalling events		-3.1	3.2	4.1	30242	318	327	11	3.4	1	301|815|816|818|2767|2781|5532|5577|23236|54331|84152	ANXA1|CAMK2A|CAMK2B|CAMK2G|GNA11|GNAZ|PPP3CB|PRKAR2B|PLCB1|GNG2|PPP1R1B	-2.2	AD WOMEN
Reactome Gene Sets	6	R-HSA-202131	Metabolism of nitric oxide: NOS3 activation and regulation		-3.1	16	6.6	30242	17	327	3	0.92	0.53	6697|23564|23576	SPR|DDAH2|DDAH1	-2.2	AD WOMEN
Reactome Gene Sets	6	R-HSA-264642	Acetylcholine Neurotransmitter Release Cycle		-3.1	16	6.6	30242	17	327	3	0.92	0.53	5864|6804|6857	RAB3A|STX1A|SYT1	-2.2	AD WOMEN
Reactome Gene Sets	6	R-HSA-1169091	Activation of NF-kappaB in B cells		-3.1	6.9	5.1	30242	67	327	5	1.5	0.68	5579|5706|5709|5720|10213	PRKCB|PSMC6|PSMD3|PSME1|PSMD14	-2.1	AD WOMEN
Reactome Gene Sets	6	R-HSA-109581	Apoptosis		-3.1	4.1	4.4	30242	180	327	8	2.4	0.85	2934|5706|5709|5720|7431|7532|10213|54205	GSN|PSMC6|PSMD3|PSME1|VIM|YWHAG|PSMD14|CYCS	-2.1	AD WOMEN
Reactome Gene Sets	6	R-HSA-111996	Ca-dependent events		-3.1	9.5	5.5	30242	39	327	4	1.2	0.61	815|816|818|5577	CAMK2A|CAMK2B|CAMK2G|PRKAR2B	-2.1	AD WOMEN
Reactome Gene Sets	6	R-HSA-5658442	Regulation of RAS by GAPs		-3.1	6.8	5	30242	68	327	5	1.5	0.68	5706|5709|5720|8831|10213	PSMC6|PSMD3|PSME1|SYNGAP1|PSMD14	-2.1	AD WOMEN
Reactome Gene Sets	6	R-HSA-445355	Smooth Muscle Contraction		-3	9.2	5.5	30242	40	327	4	1.2	0.61	301|302|5058|7414	ANXA1|ANXA2|PAK1|VCL	-2.1	AD WOMEN
Reactome Gene Sets	6	R-HSA-181430	Norepinephrine Neurotransmitter Release Cycle		-3	15	6.4	30242	18	327	3	0.92	0.53	5864|6804|6857	RAB3A|STX1A|SYT1	-2.1	AD WOMEN
Reactome Gene Sets	6	R-HSA-9645723	Diseases of programmed cell death		-3	5.4	4.7	30242	103	327	6	1.8	0.74	823|824|826|5052|6648|8340	CAPN1|CAPN2|CAPNS1|PRDX1|SOD2|H2BC13	-2.1	AD WOMEN
Reactome Gene Sets	6	R-HSA-8948751	Regulation of PTEN stability and activity		-3	6.7	5	30242	69	327	5	1.5	0.68	1457|5706|5709|5720|10213	CSNK2A1|PSMC6|PSMD3|PSME1|PSMD14	-2.1	AD WOMEN
Reactome Gene Sets	6	R-HSA-948021	Transport to the Golgi and subsequent modification		-3	4	4.3	30242	185	327	8	2.4	0.85	286|377|832|4905|7277|9919|51807|81876	ANK1|ARF3|CAPZB|NSF|TUBA4A|SEC16A|TUBA8|RAB1B	-2.1	AD WOMEN
Reactome Gene Sets	6	R-HSA-888590	GABA synthesis, release, reuptake and degradation		-3	15	6.2	30242	19	327	3	0.92	0.53	5864|6804|6857	RAB3A|STX1A|SYT1	-2	AD WOMEN
Reactome Gene Sets	6	R-HSA-162906	HIV Infection		-3	3.6	4.1	30242	234	327	9	2.8	0.9	160|292|1173|1175|5706|5709|5720|10213|51606	AP2A1|SLC25A5|AP2M1|AP2S1|PSMC6|PSMD3|PSME1|PSMD14|ATP6V1H	-2	AD WOMEN
Reactome Gene Sets	6	R-HSA-194138	Signaling by VEGF		-2.9	5.1	4.5	30242	108	327	6	1.8	0.74	387|3315|5058|5579|10458|26999	RHOA|HSPB1|PAK1|PRKCB|BAIAP2|CYFIP2	-2	AD WOMEN
Reactome Gene Sets	6	R-HSA-163685	Integration of energy metabolism		-2.9	5.1	4.5	30242	108	327	6	1.8	0.74	2767|5577|6804|7086|23236|54331	GNA11|PRKAR2B|STX1A|TKT|PLCB1|GNG2	-2	AD WOMEN
Reactome Gene Sets	6	R-HSA-9656223	Signaling by RAF1 mutants		-2.9	8.6	5.2	30242	43	327	4	1.2	0.61	815|816|818|7414	CAMK2A|CAMK2B|CAMK2G|VCL	-2	AD WOMEN
Reactome Gene Sets	6	R-HSA-9646399	Aggrephagy		-2.9	8.6	5.2	30242	43	327	4	1.2	0.61	7277|7431|11315|51807	TUBA4A|VIM|PARK7|TUBA8	-2	AD WOMEN
Reactome Gene Sets	6	R-HSA-1489509	DAG and IP3 signaling		-2.9	8.6	5.2	30242	43	327	4	1.2	0.61	815|816|818|5577	CAMK2A|CAMK2B|CAMK2G|PRKAR2B	-2	AD WOMEN
Reactome Gene Sets	6	R-HSA-5358351	Signaling by Hedgehog		-2.9	4.3	4.3	30242	149	327	7	2.1	0.8	5577|5706|5709|5720|7277|10213|11127	PRKAR2B|PSMC6|PSMD3|PSME1|TUBA4A|PSMD14|KIF3A	-2	AD WOMEN
Reactome Gene Sets	6	R-HSA-5627117	RHO GTPases Activate ROCKs		-2.9	14	6	30242	20	327	3	0.92	0.53	387|388|5058	RHOA|RHOB|PAK1	-2	AD WOMEN
Reactome Gene Sets	6	R-HSA-5625900	RHO GTPases activate CIT		-2.9	14	6	30242	20	327	3	0.92	0.53	387|388|1742	RHOA|RHOB|DLG4	-2	AD WOMEN
Reactome Gene Sets	6	R-HSA-69278	Cell Cycle, Mitotic		-2.9	2.5	3.7	30242	560	327	15	4.6	1.2	1457|5577|5579|5706|5709|5720|5862|7277|7532|8340|9793|10213|51451|51807|81876	CSNK2A1|PRKAR2B|PRKCB|PSMC6|PSMD3|PSME1|RAB2A|TUBA4A|YWHAG|H2BC13|CKAP5|PSMD14|LCMT1|TUBA8|RAB1B	-2	AD WOMEN
Reactome Gene Sets	6	R-HSA-9612973	Autophagy		-2.9	4.3	4.2	30242	151	327	7	2.1	0.8	1457|2670|7277|7431|10226|11315|51807	CSNK2A1|GFAP|TUBA4A|VIM|PLIN3|PARK7|TUBA8	-2	AD WOMEN
Reactome Gene Sets	6	R-HSA-983705	Signaling by the B Cell Receptor (BCR)		-2.9	5	4.4	30242	112	327	6	1.8	0.74	5532|5579|5706|5709|5720|10213	PPP3CB|PRKCB|PSMC6|PSMD3|PSME1|PSMD14	-2	AD WOMEN
Reactome Gene Sets	6	R-HSA-913531	Interferon Signaling		-2.8	3.7	4	30242	199	327	8	2.4	0.85	815|816|818|960|1981|2317|3383|5300	CAMK2A|CAMK2B|CAMK2G|CD44|EIF4G1|FLNB|ICAM1|PIN1	-1.9	AD WOMEN
Reactome Gene Sets	6	R-HSA-422356	Regulation of insulin secretion		-2.8	5.9	4.6	30242	78	327	5	1.5	0.68	2767|5577|6804|23236|54331	GNA11|PRKAR2B|STX1A|PLCB1|GNG2	-1.9	AD WOMEN
Reactome Gene Sets	6	R-HSA-9649948	Signaling downstream of RAS mutants		-2.8	7.9	4.9	30242	47	327	4	1.2	0.61	815|816|818|7414	CAMK2A|CAMK2B|CAMK2G|VCL	-1.9	AD WOMEN
Reactome Gene Sets	6	R-HSA-6802949	Signaling by RAS mutants		-2.8	7.9	4.9	30242	47	327	4	1.2	0.61	815|816|818|7414	CAMK2A|CAMK2B|CAMK2G|VCL	-1.9	AD WOMEN
Reactome Gene Sets	6	R-HSA-6802946	Signaling by moderate kinase activity BRAF mutants		-2.8	7.9	4.9	30242	47	327	4	1.2	0.61	815|816|818|7414	CAMK2A|CAMK2B|CAMK2G|VCL	-1.9	AD WOMEN
Reactome Gene Sets	6	R-HSA-6802955	Paradoxical activation of RAF signaling by kinase inactive BRAF		-2.8	7.9	4.9	30242	47	327	4	1.2	0.61	815|816|818|7414	CAMK2A|CAMK2B|CAMK2G|VCL	-1.9	AD WOMEN
Reactome Gene Sets	6	R-HSA-6811442	Intra-Golgi and retrograde Golgi-to-ER traffic		-2.8	3.7	4	30242	202	327	8	2.4	0.85	377|832|4905|7277|10226|11127|51807|81876	ARF3|CAPZB|NSF|TUBA4A|PLIN3|KIF3A|TUBA8|RAB1B	-1.9	AD WOMEN
Reactome Gene Sets	6	R-HSA-9679506	SARS-CoV Infections		-2.8	4.1	4.1	30242	158	327	7	2.1	0.8	160|476|478|481|1173|1175|53826	AP2A1|ATP1A1|ATP1A3|ATP1B1|AP2M1|AP2S1|FXYD6	-1.9	AD WOMEN
Reactome Gene Sets	6	R-HSA-372790	Signaling by GPCR		-2.7	2.2	3.5	30242	704	327	17	5.2	1.2	301|387|388|815|816|818|2767|2781|5058|5138|5532|5577|5579|23236|54331|57580|84152	ANXA1|RHOA|RHOB|CAMK2A|CAMK2B|CAMK2G|GNA11|GNAZ|PAK1|PDE2A|PPP3CB|PRKAR2B|PRKCB|PLCB1|GNG2|PREX1|PPP1R1B	-1.8	AD WOMEN
Reactome Gene Sets	6	R-HSA-1236978	Cross-presentation of soluble exogenous antigens (endosomes)		-2.7	7.5	4.8	30242	49	327	4	1.2	0.61	5706|5709|5720|10213	PSMC6|PSMD3|PSME1|PSMD14	-1.8	AD WOMEN
Reactome Gene Sets	6	R-HSA-1483249	Inositol phosphate metabolism		-2.7	7.4	4.7	30242	50	327	4	1.2	0.61	3705|23236|51477|113026	ITPK1|PLCB1|ISYNA1|PLCD3	-1.8	AD WOMEN
Reactome Gene Sets	6	R-HSA-211733	Regulation of activated PAK-2p34 by proteasome mediated degradation		-2.7	7.4	4.7	30242	50	327	4	1.2	0.61	5706|5709|5720|10213	PSMC6|PSMD3|PSME1|PSMD14	-1.8	AD WOMEN
Reactome Gene Sets	6	R-HSA-5357801	Programmed Cell Death		-2.7	3.5	3.8	30242	210	327	8	2.4	0.85	2934|5706|5709|5720|7431|7532|10213|54205	GSN|PSMC6|PSMD3|PSME1|VIM|YWHAG|PSMD14|CYCS	-1.8	AD WOMEN
Reactome Gene Sets	6	R-HSA-163560	Triglyceride catabolism		-2.7	12	5.4	30242	24	327	3	0.92	0.53	2171|2173|10226	FABP5|FABP7|PLIN3	-1.8	AD WOMEN
Reactome Gene Sets	6	R-HSA-350562	Regulation of ornithine decarboxylase (ODC)		-2.6	7.3	4.7	30242	51	327	4	1.2	0.61	5706|5709|5720|10213	PSMC6|PSMD3|PSME1|PSMD14	-1.8	AD WOMEN
Reactome Gene Sets	6	R-HSA-5632684	Hedgehog 'on' state		-2.6	5.4	4.3	30242	85	327	5	1.5	0.68	5706|5709|5720|10213|11127	PSMC6|PSMD3|PSME1|PSMD14|KIF3A	-1.8	AD WOMEN
Reactome Gene Sets	6	R-HSA-69601	Ubiquitin Mediated Degradation of Phosphorylated Cdc25A		-2.6	7.1	4.6	30242	52	327	4	1.2	0.61	5706|5709|5720|10213	PSMC6|PSMD3|PSME1|PSMD14	-1.8	AD WOMEN
Reactome Gene Sets	6	R-HSA-69613	p53-Independent G1/S DNA damage checkpoint		-2.6	7.1	4.6	30242	52	327	4	1.2	0.61	5706|5709|5720|10213	PSMC6|PSMD3|PSME1|PSMD14	-1.8	AD WOMEN
Reactome Gene Sets	6	R-HSA-75815	Ubiquitin-dependent degradation of Cyclin D		-2.6	7.1	4.6	30242	52	327	4	1.2	0.61	5706|5709|5720|10213	PSMC6|PSMD3|PSME1|PSMD14	-1.8	AD WOMEN
Reactome Gene Sets	6	R-HSA-180534	Vpu mediated degradation of CD4		-2.6	7.1	4.6	30242	52	327	4	1.2	0.61	5706|5709|5720|10213	PSMC6|PSMD3|PSME1|PSMD14	-1.8	AD WOMEN
Reactome Gene Sets	6	R-HSA-69610	p53-Independent DNA Damage Response		-2.6	7.1	4.6	30242	52	327	4	1.2	0.61	5706|5709|5720|10213	PSMC6|PSMD3|PSME1|PSMD14	-1.8	AD WOMEN
Reactome Gene Sets	6	R-HSA-349425	Autodegradation of the E3 ubiquitin ligase COP1		-2.6	7.1	4.6	30242	52	327	4	1.2	0.61	5706|5709|5720|10213	PSMC6|PSMD3|PSME1|PSMD14	-1.8	AD WOMEN
Reactome Gene Sets	6	R-HSA-2029480	Fcgamma receptor (FCGR) dependent phagocytosis		-2.6	5.4	4.2	30242	86	327	5	1.5	0.68	5058|10458|10552|26999|51517	PAK1|BAIAP2|ARPC1A|CYFIP2|NCKIPSD	-1.8	AD WOMEN
Reactome Gene Sets	6	R-HSA-169911	Regulation of Apoptosis		-2.6	7	4.6	30242	53	327	4	1.2	0.61	5706|5709|5720|10213	PSMC6|PSMD3|PSME1|PSMD14	-1.7	AD WOMEN
Reactome Gene Sets	6	R-HSA-9013404	RAC2 GTPase cycle		-2.6	5.3	4.2	30242	88	327	5	1.5	0.68	5058|9732|23580|55914|57580	PAK1|DOCK4|CDC42EP4|ERBIN|PREX1	-1.7	AD WOMEN
Reactome Gene Sets	6	R-HSA-77387	Insulin receptor recycling		-2.6	11	5.2	30242	26	327	3	0.92	0.53	9114|51382|51606	ATP6V0D1|ATP6V1D|ATP6V1H	-1.7	AD WOMEN
Reactome Gene Sets	6	R-HSA-180024	DARPP-32 events		-2.6	11	5.2	30242	26	327	3	0.92	0.53	5532|5577|84152	PPP3CB|PRKAR2B|PPP1R1B	-1.7	AD WOMEN
Reactome Gene Sets	6	R-HSA-8854050	FBXL7 down-regulates AURKA during mitotic entry and in early mitosis		-2.6	6.9	4.5	30242	54	327	4	1.2	0.61	5706|5709|5720|10213	PSMC6|PSMD3|PSME1|PSMD14	-1.7	AD WOMEN
Reactome Gene Sets	6	R-HSA-9604323	Negative regulation of NOTCH4 signaling		-2.6	6.9	4.5	30242	54	327	4	1.2	0.61	5706|5709|5720|10213	PSMC6|PSMD3|PSME1|PSMD14	-1.7	AD WOMEN
Reactome Gene Sets	6	R-HSA-180585	Vif-mediated degradation of APOBEC3G		-2.6	6.9	4.5	30242	54	327	4	1.2	0.61	5706|5709|5720|10213	PSMC6|PSMD3|PSME1|PSMD14	-1.7	AD WOMEN
Reactome Gene Sets	6	R-HSA-5663202	Diseases of signal transduction by growth factor receptors and second messengers		-2.5	2.6	3.4	30242	433	327	12	3.7	1	815|816|818|833|2246|4478|5706|5709|5720|7414|10213|55914	CAMK2A|CAMK2B|CAMK2G|CARS1|FGF1|MSN|PSMC6|PSMD3|PSME1|VCL|PSMD14|ERBIN	-1.7	AD WOMEN
Reactome Gene Sets	6	R-HSA-3371497	HSP90 chaperone cycle for steroid hormone receptors (SHR) in the presence of ligand		-2.5	6.7	4.4	30242	55	327	4	1.2	0.61	832|3306|7277|51807	CAPZB|HSPA2|TUBA4A|TUBA8	-1.7	AD WOMEN
Reactome Gene Sets	6	R-HSA-4641257	Degradation of AXIN		-2.5	6.7	4.4	30242	55	327	4	1.2	0.61	5706|5709|5720|10213	PSMC6|PSMD3|PSME1|PSMD14	-1.7	AD WOMEN
Reactome Gene Sets	6	R-HSA-8941858	Regulation of RUNX3 expression and activity		-2.5	6.7	4.4	30242	55	327	4	1.2	0.61	5706|5709|5720|10213	PSMC6|PSMD3|PSME1|PSMD14	-1.7	AD WOMEN
Reactome Gene Sets	6	R-HSA-174113	SCF-beta-TrCP mediated degradation of Emi1		-2.5	6.7	4.4	30242	55	327	4	1.2	0.61	5706|5709|5720|10213	PSMC6|PSMD3|PSME1|PSMD14	-1.7	AD WOMEN
Reactome Gene Sets	6	R-HSA-264876	Insulin processing		-2.5	10	5	30242	27	327	3	0.92	0.53	1363|3800|6804	CPE|KIF5C|STX1A	-1.7	AD WOMEN
Reactome Gene Sets	6	R-HSA-877300	Interferon gamma signaling		-2.5	5.1	4.1	30242	91	327	5	1.5	0.68	815|816|818|960|3383	CAMK2A|CAMK2B|CAMK2G|CD44|ICAM1	-1.7	AD WOMEN
Reactome Gene Sets	6	R-HSA-5362768	Hh mutants are degraded by ERAD		-2.5	6.6	4.4	30242	56	327	4	1.2	0.61	5706|5709|5720|10213	PSMC6|PSMD3|PSME1|PSMD14	-1.7	AD WOMEN
Reactome Gene Sets	6	R-HSA-1614635	Sulfur amino acid metabolism		-2.5	9.9	4.9	30242	28	327	3	0.92	0.53	4357|4507|7263	MPST|MTAP|TST	-1.6	AD WOMEN
Reactome Gene Sets	6	R-HSA-1855204	Synthesis of IP3 and IP4 in the cytosol		-2.5	9.9	4.9	30242	28	327	3	0.92	0.53	3705|23236|113026	ITPK1|PLCB1|PLCD3	-1.6	AD WOMEN
Reactome Gene Sets	6	R-HSA-4641258	Degradation of DVL		-2.5	6.5	4.3	30242	57	327	4	1.2	0.61	5706|5709|5720|10213	PSMC6|PSMD3|PSME1|PSMD14	-1.6	AD WOMEN
Reactome Gene Sets	6	R-HSA-69541	Stabilization of p53		-2.5	6.5	4.3	30242	57	327	4	1.2	0.61	5706|5709|5720|10213	PSMC6|PSMD3|PSME1|PSMD14	-1.6	AD WOMEN
Reactome Gene Sets	6	R-HSA-2454202	Fc epsilon receptor (FCERI) signaling		-2.5	4.1	3.8	30242	134	327	6	1.8	0.74	5058|5532|5706|5709|5720|10213	PAK1|PPP3CB|PSMC6|PSMD3|PSME1|PSMD14	-1.6	AD WOMEN
Reactome Gene Sets	6	R-HSA-380320	Recruitment of NuMA to mitotic centrosomes		-2.4	4.9	4	30242	94	327	5	1.5	0.68	5577|7277|7532|9793|51807	PRKAR2B|TUBA4A|YWHAG|CKAP5|TUBA8	-1.6	AD WOMEN
Reactome Gene Sets	6	R-HSA-68827	CDT1 association with the CDC6:ORC:origin complex		-2.4	6.4	4.3	30242	58	327	4	1.2	0.61	5706|5709|5720|10213	PSMC6|PSMD3|PSME1|PSMD14	-1.6	AD WOMEN
Reactome Gene Sets	6	R-HSA-917937	Iron uptake and transport		-2.4	6.4	4.3	30242	58	327	4	1.2	0.61	3163|9114|51382|51606	HMOX2|ATP6V0D1|ATP6V1D|ATP6V1H	-1.6	AD WOMEN
Reactome Gene Sets	6	R-HSA-1632852	Macroautophagy		-2.4	4.1	3.8	30242	136	327	6	1.8	0.74	1457|7277|7431|10226|11315|51807	CSNK2A1|TUBA4A|VIM|PLIN3|PARK7|TUBA8	-1.6	AD WOMEN
Reactome Gene Sets	6	R-HSA-5625740	RHO GTPases activate PKNs		-2.4	4.9	3.9	30242	95	327	5	1.5	0.68	387|388|5058|7532|8340	RHOA|RHOB|PAK1|YWHAG|H2BC13	-1.6	AD WOMEN
Reactome Gene Sets	6	R-HSA-1640170	Cell Cycle		-2.4	2.1	3.2	30242	691	327	16	4.9	1.2	1457|3306|5577|5579|5706|5709|5720|5862|7277|7532|8340|9793|10213|51451|51807|81876	CSNK2A1|HSPA2|PRKAR2B|PRKCB|PSMC6|PSMD3|PSME1|RAB2A|TUBA4A|YWHAG|H2BC13|CKAP5|PSMD14|LCMT1|TUBA8|RAB1B	-1.6	AD WOMEN
Reactome Gene Sets	6	R-HSA-9664417	Leishmania phagocytosis		-2.4	6.3	4.2	30242	59	327	4	1.2	0.61	10458|10552|26999|51517	BAIAP2|ARPC1A|CYFIP2|NCKIPSD	-1.6	AD WOMEN
Reactome Gene Sets	6	R-HSA-5676590	NIK-->noncanonical NF-kB signaling		-2.4	6.3	4.2	30242	59	327	4	1.2	0.61	5706|5709|5720|10213	PSMC6|PSMD3|PSME1|PSMD14	-1.6	AD WOMEN
Reactome Gene Sets	6	R-HSA-9664407	Parasite infection		-2.4	6.3	4.2	30242	59	327	4	1.2	0.61	10458|10552|26999|51517	BAIAP2|ARPC1A|CYFIP2|NCKIPSD	-1.6	AD WOMEN
Reactome Gene Sets	6	R-HSA-351202	Metabolism of polyamines		-2.4	6.3	4.2	30242	59	327	4	1.2	0.61	5706|5709|5720|10213	PSMC6|PSMD3|PSME1|PSMD14	-1.6	AD WOMEN
Reactome Gene Sets	6	R-HSA-9664422	FCGR3A-mediated phagocytosis		-2.4	6.3	4.2	30242	59	327	4	1.2	0.61	10458|10552|26999|51517	BAIAP2|ARPC1A|CYFIP2|NCKIPSD	-1.6	AD WOMEN
Reactome Gene Sets	6	R-HSA-5387390	Hh mutants abrogate ligand secretion		-2.4	6.3	4.2	30242	59	327	4	1.2	0.61	5706|5709|5720|10213	PSMC6|PSMD3|PSME1|PSMD14	-1.6	AD WOMEN
Reactome Gene Sets	6	R-HSA-5610783	Degradation of GLI2 by the proteasome		-2.4	6.2	4.2	30242	60	327	4	1.2	0.61	5706|5709|5720|10213	PSMC6|PSMD3|PSME1|PSMD14	-1.6	AD WOMEN
Reactome Gene Sets	6	R-HSA-187577	SCF(Skp2)-mediated degradation of p27/p21		-2.4	6.2	4.2	30242	60	327	4	1.2	0.61	5706|5709|5720|10213	PSMC6|PSMD3|PSME1|PSMD14	-1.6	AD WOMEN
Reactome Gene Sets	6	R-HSA-5610780	Degradation of GLI1 by the proteasome		-2.4	6.2	4.2	30242	60	327	4	1.2	0.61	5706|5709|5720|10213	PSMC6|PSMD3|PSME1|PSMD14	-1.6	AD WOMEN
Reactome Gene Sets	6	R-HSA-5607761	Dectin-1 mediated noncanonical NF-kB signaling		-2.4	6.2	4.2	30242	60	327	4	1.2	0.61	5706|5709|5720|10213	PSMC6|PSMD3|PSME1|PSMD14	-1.6	AD WOMEN
Reactome Gene Sets	6	R-HSA-5610785	GLI3 is processed to GLI3R by the proteasome		-2.4	6.2	4.2	30242	60	327	4	1.2	0.61	5706|5709|5720|10213	PSMC6|PSMD3|PSME1|PSMD14	-1.6	AD WOMEN
Reactome Gene Sets	6	R-HSA-499943	Interconversion of nucleotide di- and triphosphates		-2.4	9.2	4.7	30242	30	327	3	0.92	0.53	203|4831|7296	AK1|NME2|TXNRD1	-1.6	AD WOMEN
Reactome Gene Sets	6	R-HSA-6804758	Regulation of TP53 Activity through Acetylation		-2.4	9.2	4.7	30242	30	327	3	0.92	0.53	5300|8396|79837	PIN1|PIP4K2B|PIP4K2C	-1.6	AD WOMEN
Reactome Gene Sets	6	R-HSA-9013149	RAC1 GTPase cycle		-2.4	3.5	3.6	30242	185	327	7	2.1	0.8	5058|9732|10458|23580|26999|55914|57580	PAK1|DOCK4|BAIAP2|CDC42EP4|CYFIP2|ERBIN|PREX1	-1.6	AD WOMEN
Reactome Gene Sets	6	R-HSA-5663220	RHO GTPases Activate Formins		-2.4	4	3.7	30242	140	327	6	1.8	0.74	387|388|5216|7277|9793|51807	RHOA|RHOB|PFN1|TUBA4A|CKAP5|TUBA8	-1.6	AD WOMEN
Reactome Gene Sets	6	R-HSA-5620912	Anchoring of the basal body to the plasma membrane		-2.4	4.7	3.9	30242	98	327	5	1.5	0.68	4735|5577|7277|7532|9793	SEPTIN2|PRKAR2B|TUBA4A|YWHAG|CKAP5	-1.6	AD WOMEN
Reactome Gene Sets	6	R-HSA-5678895	Defective CFTR causes cystic fibrosis		-2.4	6.1	4.1	30242	61	327	4	1.2	0.61	5706|5709|5720|10213	PSMC6|PSMD3|PSME1|PSMD14	-1.6	AD WOMEN
Reactome Gene Sets	6	R-HSA-917977	Transferrin endocytosis and recycling		-2.3	8.9	4.6	30242	31	327	3	0.92	0.53	9114|51382|51606	ATP6V0D1|ATP6V1D|ATP6V1H	-1.6	AD WOMEN
Reactome Gene Sets	6	R-HSA-70268	Pyruvate metabolism		-2.3	8.9	4.6	30242	31	327	3	0.92	0.53	3945|5160|25874	LDHB|PDHA1|MPC2	-1.6	AD WOMEN
Reactome Gene Sets	6	R-HSA-182971	EGFR downregulation		-2.3	8.9	4.6	30242	31	327	3	0.92	0.53	6456|6457|29924	SH3GL2|SH3GL3|EPN1	-1.6	AD WOMEN
Reactome Gene Sets	6	R-HSA-8986944	Transcriptional Regulation by MECP2		-2.3	6	4.1	30242	62	327	4	1.2	0.61	815|816|818|6515	CAMK2A|CAMK2B|CAMK2G|SLC2A3	-1.5	AD WOMEN
Reactome Gene Sets	6	R-HSA-5621481	C-type lectin receptors (CLRs)		-2.3	3.9	3.6	30242	142	327	6	1.8	0.74	5058|5532|5706|5709|5720|10213	PAK1|PPP3CB|PSMC6|PSMD3|PSME1|PSMD14	-1.5	AD WOMEN
Reactome Gene Sets	6	R-HSA-8878171	Transcriptional regulation by RUNX1		-2.3	3.1	3.4	30242	239	327	8	2.4	0.85	1457|3958|5579|5706|5709|5720|8340|10213	CSNK2A1|LGALS3|PRKCB|PSMC6|PSMD3|PSME1|H2BC13|PSMD14	-1.5	AD WOMEN
Reactome Gene Sets	6	R-HSA-5607764	CLEC7A (Dectin-1) signaling		-2.3	4.6	3.8	30242	101	327	5	1.5	0.68	5532|5706|5709|5720|10213	PPP3CB|PSMC6|PSMD3|PSME1|PSMD14	-1.5	AD WOMEN
Reactome Gene Sets	6	R-HSA-2467813	Separation of Sister Chromatids		-2.3	3.4	3.5	30242	191	327	7	2.1	0.8	5706|5709|5720|7277|9793|10213|51807	PSMC6|PSMD3|PSME1|TUBA4A|CKAP5|PSMD14|TUBA8	-1.5	AD WOMEN
Reactome Gene Sets	6	R-HSA-451326	Activation of kainate receptors upon glutamate binding		-2.3	8.7	4.5	30242	32	327	3	0.92	0.53	1742|23236|54331	DLG4|PLCB1|GNG2	-1.5	AD WOMEN
Reactome Gene Sets	6	R-HSA-174084	Autodegradation of Cdh1 by Cdh1:APC/C		-2.3	5.8	4	30242	64	327	4	1.2	0.61	5706|5709|5720|10213	PSMC6|PSMD3|PSME1|PSMD14	-1.5	AD WOMEN
Reactome Gene Sets	6	R-HSA-4608870	Asymmetric localization of PCP proteins		-2.3	5.8	4	30242	64	327	4	1.2	0.61	5706|5709|5720|10213	PSMC6|PSMD3|PSME1|PSMD14	-1.5	AD WOMEN
Reactome Gene Sets	6	R-HSA-9020702	Interleukin-1 signaling		-2.3	4.5	3.7	30242	103	327	5	1.5	0.68	5706|5709|5720|6285|10213	PSMC6|PSMD3|PSME1|S100B|PSMD14	-1.5	AD WOMEN
Reactome Gene Sets	6	R-HSA-9022692	Regulation of MECP2 expression and activity		-2.3	8.4	4.5	30242	33	327	3	0.92	0.53	815|816|818	CAMK2A|CAMK2B|CAMK2G	-1.5	AD WOMEN
Reactome Gene Sets	6	R-HSA-5358346	Hedgehog ligand biogenesis		-2.3	5.7	4	30242	65	327	4	1.2	0.61	5706|5709|5720|10213	PSMC6|PSMD3|PSME1|PSMD14	-1.5	AD WOMEN
Reactome Gene Sets	6	R-HSA-8873719	RAB geranylgeranylation		-2.3	5.7	4	30242	65	327	4	1.2	0.61	5862|5864|51552|81876	RAB2A|RAB3A|RAB14|RAB1B	-1.5	AD WOMEN
Reactome Gene Sets	6	R-HSA-69563	p53-Dependent G1 DNA Damage Response		-2.2	5.6	3.9	30242	66	327	4	1.2	0.61	5706|5709|5720|10213	PSMC6|PSMD3|PSME1|PSMD14	-1.5	AD WOMEN
Reactome Gene Sets	6	R-HSA-1234176	Oxygen-dependent proline hydroxylation of Hypoxia-inducible Factor Alpha		-2.2	5.6	3.9	30242	66	327	4	1.2	0.61	5706|5709|5720|10213	PSMC6|PSMD3|PSME1|PSMD14	-1.5	AD WOMEN
Reactome Gene Sets	6	R-HSA-69580	p53-Dependent G1/S DNA damage checkpoint		-2.2	5.6	3.9	30242	66	327	4	1.2	0.61	5706|5709|5720|10213	PSMC6|PSMD3|PSME1|PSMD14	-1.5	AD WOMEN
Reactome Gene Sets	6	R-HSA-1474244	Extracellular matrix organization		-2.2	2.8	3.2	30242	301	327	9	2.8	0.9	823|824|826|960|1463|1509|3383|3684|7087	CAPN1|CAPN2|CAPNS1|CD44|NCAN|CTSD|ICAM1|ITGAM|ICAM5	-1.5	AD WOMEN
Reactome Gene Sets	6	R-HSA-5576892	Phase 0 - rapid depolarisation		-2.2	8.2	4.4	30242	34	327	3	0.92	0.53	815|816|818	CAMK2A|CAMK2B|CAMK2G	-1.5	AD WOMEN
Reactome Gene Sets	6	R-HSA-6802952	Signaling by BRAF and RAF1 fusions		-2.2	5.5	3.9	30242	67	327	4	1.2	0.61	815|816|818|7414	CAMK2A|CAMK2B|CAMK2G|VCL	-1.4	AD WOMEN
Reactome Gene Sets	6	R-HSA-446203	Asparagine N-linked glycosylation		-2.2	2.7	3.2	30242	304	327	9	2.8	0.9	286|377|832|4905|5238|7277|9919|51807|81876	ANK1|ARF3|CAPZB|NSF|PGM3|TUBA4A|SEC16A|TUBA8|RAB1B	-1.4	AD WOMEN
Reactome Gene Sets	6	R-HSA-9615710	Late endosomal microautophagy		-2.2	7.9	4.3	30242	35	327	3	0.92	0.53	7431|10226|11315	VIM|PLIN3|PARK7	-1.4	AD WOMEN
Reactome Gene Sets	6	R-HSA-432720	Lysosome Vesicle Biogenesis		-2.2	7.9	4.3	30242	35	327	3	0.92	0.53	1212|6456|9829	CLTB|SH3GL2|DNAJC6	-1.4	AD WOMEN
Reactome Gene Sets	6	R-HSA-69615	G1/S DNA Damage Checkpoints		-2.2	5.4	3.8	30242	68	327	4	1.2	0.61	5706|5709|5720|10213	PSMC6|PSMD3|PSME1|PSMD14	-1.4	AD WOMEN
Reactome Gene Sets	6	R-HSA-174154	APC/C:Cdc20 mediated degradation of Securin		-2.2	5.4	3.8	30242	68	327	4	1.2	0.61	5706|5709|5720|10213	PSMC6|PSMD3|PSME1|PSMD14	-1.4	AD WOMEN
Reactome Gene Sets	6	R-HSA-5617833	Cilium Assembly		-2.2	3.2	3.3	30242	201	327	7	2.1	0.8	4735|5577|7277|7532|9793|11127|51807	SEPTIN2|PRKAR2B|TUBA4A|YWHAG|CKAP5|KIF3A|TUBA8	-1.4	AD WOMEN
Reactome Gene Sets	6	R-HSA-5673000	RAF activation		-2.2	7.7	4.2	30242	36	327	3	0.92	0.53	815|816|818	CAMK2A|CAMK2B|CAMK2G	-1.4	AD WOMEN
Reactome Gene Sets	6	R-HSA-1222556	ROS and RNS production in phagocytes		-2.2	7.7	4.2	30242	36	327	3	0.92	0.53	9114|51382|51606	ATP6V0D1|ATP6V1D|ATP6V1H	-1.4	AD WOMEN
Reactome Gene Sets	6	R-HSA-174824	Plasma lipoprotein assembly, remodeling, and clearance		-2.2	5.3	3.8	30242	70	327	4	1.2	0.61	160|1173|1175|57552	AP2A1|AP2M1|AP2S1|NCEH1	-1.4	AD WOMEN
Reactome Gene Sets	6	R-HSA-380284	Loss of proteins required for interphase microtubule organization from the centrosome		-2.2	5.3	3.8	30242	70	327	4	1.2	0.61	5577|7277|7532|9793	PRKAR2B|TUBA4A|YWHAG|CKAP5	-1.4	AD WOMEN
Reactome Gene Sets	6	R-HSA-68949	Orc1 removal from chromatin		-2.2	5.3	3.8	30242	70	327	4	1.2	0.61	5706|5709|5720|10213	PSMC6|PSMD3|PSME1|PSMD14	-1.4	AD WOMEN
Reactome Gene Sets	6	R-HSA-380259	Loss of Nlp from mitotic centrosomes		-2.2	5.3	3.8	30242	70	327	4	1.2	0.61	5577|7277|7532|9793	PRKAR2B|TUBA4A|YWHAG|CKAP5	-1.4	AD WOMEN
Reactome Gene Sets	6	R-HSA-8979227	Triglyceride metabolism		-2.1	7.5	4.1	30242	37	327	3	0.92	0.53	2171|2173|10226	FABP5|FABP7|PLIN3	-1.4	AD WOMEN
Reactome Gene Sets	6	R-HSA-6814122	Cooperation of PDCL (PhLP1) and TRiC/CCT in G-protein beta folding		-2.1	7.3	4.1	30242	38	327	3	0.92	0.53	1457|2767|54331	CSNK2A1|GNA11|GNG2	-1.3	AD WOMEN
Reactome Gene Sets	6	R-HSA-174184	Cdc20:Phospho-APC/C mediated degradation of Cyclin A		-2.1	5.1	3.6	30242	73	327	4	1.2	0.61	5706|5709|5720|10213	PSMC6|PSMD3|PSME1|PSMD14	-1.3	AD WOMEN
Reactome Gene Sets	6	R-HSA-8854518	AURKA Activation by TPX2		-2.1	5.1	3.6	30242	73	327	4	1.2	0.61	5577|7277|7532|9793	PRKAR2B|TUBA4A|YWHAG|CKAP5	-1.3	AD WOMEN
Reactome Gene Sets	6	R-HSA-69017	CDK-mediated phosphorylation and removal of Cdc6		-2.1	5.1	3.6	30242	73	327	4	1.2	0.61	5706|5709|5720|10213	PSMC6|PSMD3|PSME1|PSMD14	-1.3	AD WOMEN
Reactome Gene Sets	6	R-HSA-8939902	Regulation of RUNX2 expression and activity		-2.1	5.1	3.6	30242	73	327	4	1.2	0.61	5706|5709|5720|10213	PSMC6|PSMD3|PSME1|PSMD14	-1.3	AD WOMEN
Reactome Gene Sets	6	R-HSA-9013408	RHOG GTPase cycle		-2.1	5	3.6	30242	74	327	4	1.2	0.61	4722|9732|55914|57580	NDUFS3|DOCK4|ERBIN|PREX1	-1.3	AD WOMEN
Reactome Gene Sets	6	R-HSA-174178	APC/C:Cdh1 mediated degradation of Cdc20 and other APC/C:Cdh1 targeted proteins in late mitosis/early G1		-2.1	5	3.6	30242	74	327	4	1.2	0.61	5706|5709|5720|10213	PSMC6|PSMD3|PSME1|PSMD14	-1.3	AD WOMEN
Reactome Gene Sets	6	R-HSA-179419	APC:Cdc20 mediated degradation of cell cycle proteins prior to satisfation of the cell cycle checkpoint		-2.1	5	3.6	30242	74	327	4	1.2	0.61	5706|5709|5720|10213	PSMC6|PSMD3|PSME1|PSMD14	-1.3	AD WOMEN
Reactome Gene Sets	6	R-HSA-1257604	PIP3 activates AKT signaling		-2.1	2.8	3	30242	267	327	8	2.4	0.85	1457|2246|5706|5709|5720|8396|10213|79837	CSNK2A1|FGF1|PSMC6|PSMD3|PSME1|PIP4K2B|PSMD14|PIP4K2C	-1.3	AD WOMEN
Reactome Gene Sets	6	R-HSA-1234174	Cellular response to hypoxia		-2	4.9	3.6	30242	75	327	4	1.2	0.61	5706|5709|5720|10213	PSMC6|PSMD3|PSME1|PSMD14	-1.3	AD WOMEN
Reactome Gene Sets	6	R-HSA-176409	APC/C:Cdc20 mediated degradation of mitotic proteins		-2	4.9	3.5	30242	76	327	4	1.2	0.61	5706|5709|5720|10213	PSMC6|PSMD3|PSME1|PSMD14	-1.3	AD WOMEN
Reactome Gene Sets	6	R-HSA-176814	Activation of APC/C and APC/C:Cdc20 mediated degradation of mitotic proteins		-2	4.8	3.5	30242	77	327	4	1.2	0.61	5706|5709|5720|10213	PSMC6|PSMD3|PSME1|PSMD14	-1.3	AD WOMEN
Reactome Gene Sets	6	R-HSA-69481	G2/M Checkpoints		-2	3.3	3.1	30242	167	327	6	1.8	0.74	5706|5709|5720|7532|8340|10213	PSMC6|PSMD3|PSME1|YWHAG|H2BC13|PSMD14	-1.3	AD WOMEN
Reactome Gene Sets	6	R-HSA-202403	TCR signaling		-2	3.9	3.3	30242	120	327	5	1.5	0.68	5058|5706|5709|5720|10213	PAK1|PSMC6|PSMD3|PSME1|PSMD14	-1.3	AD WOMEN
Reactome Gene Sets	6	R-HSA-3000178	ECM proteoglycans		-21	42	26	30242	76	150	16	11	2.5	633|1278|1282|1284|1291|1292|1462|1634|2331|3339|3688|3911|3913|3915|63827|375790	BGN|COL1A2|COL4A1|COL4A2|COL6A1|COL6A2|VCAN|DCN|FMOD|HSPG2|ITGB1|LAMA5|LAMB2|LAMC1|BCAN|AGRN	-18	AD MEN
Reactome Gene Sets	6	R-HSA-1474244	Extracellular matrix organization		-20	15	18	30242	301	150	23	15	2.9	633|871|1278|1282|1284|1291|1292|1303|1462|1634|2331|3339|3688|3911|3913|3915|4811|7373|8573|22795|63827|80781|375790	BGN|SERPINH1|COL1A2|COL4A1|COL4A2|COL6A1|COL6A2|COL12A1|VCAN|DCN|FMOD|HSPG2|ITGB1|LAMA5|LAMB2|LAMC1|NID1|COL14A1|CASK|NID2|BCAN|COL18A1|AGRN	-17	AD MEN
Reactome Gene Sets	6	R-HSA-3000157	Laminin interactions		-16	67	26	30242	30	150	10	6.7	2	1282|1284|3339|3688|3911|3913|3915|4811|22795|80781	COL4A1|COL4A2|HSPG2|ITGB1|LAMA5|LAMB2|LAMC1|NID1|NID2|COL18A1	-13	AD MEN
Reactome Gene Sets	6	R-HSA-1474228	Degradation of the extracellular matrix		-14	20	16	30242	140	150	14	9.3	2.4	1278|1282|1284|1291|1292|1303|1634|3339|3911|3915|4811|7373|63827|80781	COL1A2|COL4A1|COL4A2|COL6A1|COL6A2|COL12A1|DCN|HSPG2|LAMA5|LAMC1|NID1|COL14A1|BCAN|COL18A1	-12	AD MEN
Reactome Gene Sets	6	R-HSA-3000171	Non-integrin membrane-ECM interactions		-12	34	18	30242	59	150	10	6.7	2	1278|1282|1284|3339|3688|3911|3913|3915|8573|375790	COL1A2|COL4A1|COL4A2|HSPG2|ITGB1|LAMA5|LAMB2|LAMC1|CASK|AGRN	-10	AD MEN
Reactome Gene Sets	6	R-HSA-3560782	Diseases associated with glycosaminoglycan metabolism		-12	44	20	30242	41	150	9	6	1.9	633|1462|1634|2331|3339|4969|5549|63827|375790	BGN|VCAN|DCN|FMOD|HSPG2|OGN|PRELP|BCAN|AGRN	-10	AD MEN
Reactome Gene Sets	6	R-HSA-422475	Axon guidance		-12	7.7	11	30242	552	150	21	14	2.8	389|1020|1282|1284|1291|1292|2596|3688|3915|4637|5692|6093|6129|6202|7094|7277|10486|10570|10752|26052|375790	RHOC|CDK5|COL4A1|COL4A2|COL6A1|COL6A2|GAP43|ITGB1|LAMC1|MYL6|PSMB4|ROCK1|RPL7|RPS8|TLN1|TUBA4A|CAP2|DPYSL4|CHL1|DNM3|AGRN	-10	AD MEN
Reactome Gene Sets	6	R-HSA-9675108	Nervous system development		-12	7.3	11	30242	577	150	21	14	2.8	389|1020|1282|1284|1291|1292|2596|3688|3915|4637|5692|6093|6129|6202|7094|7277|10486|10570|10752|26052|375790	RHOC|CDK5|COL4A1|COL4A2|COL6A1|COL6A2|GAP43|ITGB1|LAMC1|MYL6|PSMB4|ROCK1|RPL7|RPS8|TLN1|TUBA4A|CAP2|DPYSL4|CHL1|DNM3|AGRN	-9.7	AD MEN
Reactome Gene Sets	6	R-HSA-8948216	Collagen chain trimerization		-10	37	17	30242	44	150	8	5.3	1.8	1278|1282|1284|1291|1292|1303|7373|80781	COL1A2|COL4A1|COL4A2|COL6A1|COL6A2|COL12A1|COL14A1|COL18A1	-8.4	AD MEN
Reactome Gene Sets	6	R-HSA-1650814	Collagen biosynthesis and modifying enzymes		-10	27	15	30242	67	150	9	6	1.9	871|1278|1282|1284|1291|1292|1303|7373|80781	SERPINH1|COL1A2|COL4A1|COL4A2|COL6A1|COL6A2|COL12A1|COL14A1|COL18A1	-8.4	AD MEN
Reactome Gene Sets	6	R-HSA-71387	Metabolism of carbohydrates		-9.5	9.6	10	30242	295	150	14	9.3	2.4	633|1462|1634|2331|2805|3098|3339|4969|5315|5549|63827|283209|283871|375790	BGN|VCAN|DCN|FMOD|GOT1|HK1|HSPG2|OGN|PKM|PRELP|BCAN|PGM2L1|PGP|AGRN	-7.7	AD MEN
Reactome Gene Sets	6	R-HSA-216083	Integrin cell surface interactions		-9.4	21	13	30242	85	150	9	6	1.9	1278|1282|1284|1291|1292|3339|3688|80781|375790	COL1A2|COL4A1|COL4A2|COL6A1|COL6A2|HSPG2|ITGB1|COL18A1|AGRN	-7.5	AD MEN
Reactome Gene Sets	6	R-HSA-4420332	Defective B3GALT6 causes EDSP2 and SEMDJL1		-9.3	60	19	30242	20	150	6	4	1.6	633|1462|1634|3339|63827|375790	BGN|VCAN|DCN|HSPG2|BCAN|AGRN	-7.5	AD MEN
Reactome Gene Sets	6	R-HSA-3560783	Defective B4GALT7 causes EDS, progeroid type		-9.3	60	19	30242	20	150	6	4	1.6	633|1462|1634|3339|63827|375790	BGN|VCAN|DCN|HSPG2|BCAN|AGRN	-7.5	AD MEN
Reactome Gene Sets	6	R-HSA-3560801	Defective B3GAT3 causes JDSSDHD		-9.3	60	19	30242	20	150	6	4	1.6	633|1462|1634|3339|63827|375790	BGN|VCAN|DCN|HSPG2|BCAN|AGRN	-7.5	AD MEN
Reactome Gene Sets	6	R-HSA-2022090	Assembly of collagen fibrils and other multimeric structures		-9.1	26	14	30242	61	150	8	5.3	1.8	1278|1282|1284|1291|1292|1303|7373|80781	COL1A2|COL4A1|COL4A2|COL6A1|COL6A2|COL12A1|COL14A1|COL18A1	-7.3	AD MEN
Reactome Gene Sets	6	R-HSA-1474290	Collagen formation		-9.1	20	13	30242	90	150	9	6	1.9	871|1278|1282|1284|1291|1292|1303|7373|80781	SERPINH1|COL1A2|COL4A1|COL4A2|COL6A1|COL6A2|COL12A1|COL14A1|COL18A1	-7.3	AD MEN
Reactome Gene Sets	6	R-HSA-9006934	Signaling by Receptor Tyrosine Kinases		-9	6.6	9.1	30242	521	150	17	11	2.6	529|1020|1278|1282|1284|1291|1292|2670|3315|3688|3911|3913|3915|6093|6776|7529|26052	ATP6V1E1|CDK5|COL1A2|COL4A1|COL4A2|COL6A1|COL6A2|GFAP|HSPB1|ITGB1|LAMA5|LAMB2|LAMC1|ROCK1|STAT5A|YWHAB|DNM3	-7.2	AD MEN
Reactome Gene Sets	6	R-HSA-1442490	Collagen degradation		-9	25	14	30242	64	150	8	5.3	1.8	1278|1282|1284|1291|1292|1303|7373|80781	COL1A2|COL4A1|COL4A2|COL6A1|COL6A2|COL12A1|COL14A1|COL18A1	-7.2	AD MEN
Reactome Gene Sets	6	R-HSA-1971475	A tetrasaccharide linker sequence is required for GAG synthesis		-8.5	47	16	30242	26	150	6	4	1.6	633|1462|1634|3339|63827|375790	BGN|VCAN|DCN|HSPG2|BCAN|AGRN	-6.8	AD MEN
Reactome Gene Sets	6	R-HSA-1630316	Glycosaminoglycan metabolism		-7.9	15	11	30242	124	150	9	6	1.9	633|1462|1634|2331|3339|4969|5549|63827|375790	BGN|VCAN|DCN|FMOD|HSPG2|OGN|PRELP|BCAN|AGRN	-6.2	AD MEN
Reactome Gene Sets	6	R-HSA-373755	Semaphorin interactions		-7.5	22	12	30242	65	150	7	4.7	1.7	389|1020|3688|4637|6093|7094|10570	RHOC|CDK5|ITGB1|MYL6|ROCK1|TLN1|DPYSL4	-5.8	AD MEN
Reactome Gene Sets	6	R-HSA-3595177	Defective CHSY1 causes TPBS		-7.4	100	20	30242	8	150	4	2.7	1.3	633|1462|1634|63827	BGN|VCAN|DCN|BCAN	-5.7	AD MEN
Reactome Gene Sets	6	R-HSA-3595174	Defective CHST14 causes EDS, musculocontractural type		-7.4	100	20	30242	8	150	4	2.7	1.3	633|1462|1634|63827	BGN|VCAN|DCN|BCAN	-5.7	AD MEN
Reactome Gene Sets	6	R-HSA-3595172	Defective CHST3 causes SEDCJD		-7.4	100	20	30242	8	150	4	2.7	1.3	633|1462|1634|63827	BGN|VCAN|DCN|BCAN	-5.7	AD MEN
Reactome Gene Sets	6	R-HSA-3781865	Diseases of glycosylation		-7.4	13	9.9	30242	143	150	9	6	1.9	633|1462|1634|2331|3339|4969|5549|63827|375790	BGN|VCAN|DCN|FMOD|HSPG2|OGN|PRELP|BCAN|AGRN	-5.7	AD MEN
Reactome Gene Sets	6	R-HSA-6802952	Signaling by BRAF and RAF1 fusions		-7.4	21	12	30242	67	150	7	4.7	1.7	815|816|818|4000|7094|7529|8826	CAMK2A|CAMK2B|CAMK2G|LMNA|TLN1|YWHAB|IQGAP1	-5.7	AD MEN
Reactome Gene Sets	6	R-HSA-9609736	Assembly and cell surface presentation of NMDA receptors		-7.3	30	13	30242	41	150	6	4	1.6	815|816|818|4747|7277|8573	CAMK2A|CAMK2B|CAMK2G|NEFL|TUBA4A|CASK	-5.6	AD MEN
Reactome Gene Sets	6	R-HSA-438066	Unblocking of NMDA receptors, glutamate binding and activation		-7.2	46	15	30242	22	150	5	3.3	1.5	815|816|818|2891|4747	CAMK2A|CAMK2B|CAMK2G|GRIA2|NEFL	-5.5	AD MEN
Reactome Gene Sets	6	R-HSA-9656223	Signaling by RAF1 mutants		-7.2	28	13	30242	43	150	6	4	1.6	815|816|818|7094|7529|8826	CAMK2A|CAMK2B|CAMK2G|TLN1|YWHAB|IQGAP1	-5.5	AD MEN
Reactome Gene Sets	6	R-HSA-9620244	Long-term potentiation		-7	42	14	30242	24	150	5	3.3	1.5	815|816|818|2891|4747	CAMK2A|CAMK2B|CAMK2G|GRIA2|NEFL	-5.4	AD MEN
Reactome Gene Sets	6	R-HSA-112315	Transmission across Chemical Synapses		-6.9	8.2	8.4	30242	270	150	11	7.3	2.1	815|816|818|2744|2891|4747|6507|7277|8573|55970|57030	CAMK2A|CAMK2B|CAMK2G|GLS|GRIA2|NEFL|SLC1A3|TUBA4A|CASK|GNG12|SLC17A7	-5.3	AD MEN
Reactome Gene Sets	6	R-HSA-9649948	Signaling downstream of RAS mutants		-6.9	26	12	30242	47	150	6	4	1.6	815|816|818|7094|7529|8826	CAMK2A|CAMK2B|CAMK2G|TLN1|YWHAB|IQGAP1	-5.3	AD MEN
Reactome Gene Sets	6	R-HSA-6802949	Signaling by RAS mutants		-6.9	26	12	30242	47	150	6	4	1.6	815|816|818|7094|7529|8826	CAMK2A|CAMK2B|CAMK2G|TLN1|YWHAB|IQGAP1	-5.3	AD MEN
Reactome Gene Sets	6	R-HSA-6802946	Signaling by moderate kinase activity BRAF mutants		-6.9	26	12	30242	47	150	6	4	1.6	815|816|818|7094|7529|8826	CAMK2A|CAMK2B|CAMK2G|TLN1|YWHAB|IQGAP1	-5.3	AD MEN
Reactome Gene Sets	6	R-HSA-6802955	Paradoxical activation of RAF signaling by kinase inactive BRAF		-6.9	26	12	30242	47	150	6	4	1.6	815|816|818|7094|7529|8826	CAMK2A|CAMK2B|CAMK2G|TLN1|YWHAB|IQGAP1	-5.3	AD MEN
Reactome Gene Sets	6	R-HSA-1793185	Chondroitin sulfate/dermatan sulfate metabolism		-6.7	24	12	30242	50	150	6	4	1.6	633|1462|1634|3339|63827|375790	BGN|VCAN|DCN|HSPG2|BCAN|AGRN	-5.2	AD MEN
Reactome Gene Sets	6	R-HSA-2022923	Dermatan sulfate biosynthesis		-6.7	73	17	30242	11	150	4	2.7	1.3	633|1462|1634|63827	BGN|VCAN|DCN|BCAN	-5.2	AD MEN
Reactome Gene Sets	6	R-HSA-6802957	Oncogenic MAPK signaling		-6.7	17	10	30242	84	150	7	4.7	1.7	815|816|818|4000|7094|7529|8826	CAMK2A|CAMK2B|CAMK2G|LMNA|TLN1|YWHAB|IQGAP1	-5.1	AD MEN
Reactome Gene Sets	6	R-HSA-1638091	Heparan sulfate/heparin (HS-GAG) metabolism		-6.5	22	11	30242	55	150	6	4	1.6	633|1462|1634|3339|63827|375790	BGN|VCAN|DCN|HSPG2|BCAN|AGRN	-5	AD MEN
Reactome Gene Sets	6	R-HSA-8874081	MET activates PTK2 signaling		-6.4	34	13	30242	30	150	5	3.3	1.5	1278|3688|3911|3913|3915	COL1A2|ITGB1|LAMA5|LAMB2|LAMC1	-5	AD MEN
Reactome Gene Sets	6	R-HSA-442755	Activation of NMDA receptors and postsynaptic events		-6.4	15	9.7	30242	93	150	7	4.7	1.7	815|816|818|2891|4747|7277|8573	CAMK2A|CAMK2B|CAMK2G|GRIA2|NEFL|TUBA4A|CASK	-4.9	AD MEN
Reactome Gene Sets	6	R-HSA-2024101	CS/DS degradation		-6.3	58	15	30242	14	150	4	2.7	1.3	633|1462|1634|63827	BGN|VCAN|DCN|BCAN	-4.8	AD MEN
Reactome Gene Sets	6	R-HSA-112316	Neuronal System		-6	5.9	7.1	30242	410	150	12	8	2.2	815|816|818|2744|2891|4747|6507|7277|8573|10611|55970|57030	CAMK2A|CAMK2B|CAMK2G|GLS|GRIA2|NEFL|SLC1A3|TUBA4A|CASK|PDLIM5|GNG12|SLC17A7	-4.5	AD MEN
Reactome Gene Sets	6	R-HSA-8875878	MET promotes cell motility		-5.7	25	11	30242	41	150	5	3.3	1.5	1278|3688|3911|3913|3915	COL1A2|ITGB1|LAMA5|LAMB2|LAMC1	-4.3	AD MEN
Reactome Gene Sets	6	R-HSA-419037	NCAM1 interactions		-5.7	24	11	30242	42	150	5	3.3	1.5	1282|1284|1291|1292|375790	COL4A1|COL4A2|COL6A1|COL6A2|AGRN	-4.3	AD MEN
Reactome Gene Sets	6	R-HSA-194315	Signaling by Rho GTPases		-5.6	4.3	6.2	30242	707	150	15	10	2.4	389|613|2316|3688|4637|4659|6093|7277|7431|7529|7532|8826|10409|10652|10963	RHOC|BCR|FLNA|ITGB1|MYL6|PPP1R12A|ROCK1|TUBA4A|VIM|YWHAB|YWHAG|IQGAP1|BASP1|YKT6|STIP1	-4.2	AD MEN
Reactome Gene Sets	6	R-HSA-2022870	Chondroitin sulfate biosynthesis		-5.6	40	12	30242	20	150	4	2.7	1.3	633|1462|1634|63827	BGN|VCAN|DCN|BCAN	-4.2	AD MEN
Reactome Gene Sets	6	R-HSA-5627117	RHO GTPases Activate ROCKs		-5.6	40	12	30242	20	150	4	2.7	1.3	389|4637|4659|6093	RHOC|MYL6|PPP1R12A|ROCK1	-4.2	AD MEN
Reactome Gene Sets	6	R-HSA-438064	Post NMDA receptor activation events		-5.5	15	8.9	30242	80	150	6	4	1.6	815|816|818|2891|4747|7277	CAMK2A|CAMK2B|CAMK2G|GRIA2|NEFL|TUBA4A	-4.1	AD MEN
Reactome Gene Sets	6	R-HSA-442982	Ras activation upon Ca2+ influx through NMDA receptor		-5.5	38	12	30242	21	150	4	2.7	1.3	815|816|818|4747	CAMK2A|CAMK2B|CAMK2G|NEFL	-4.1	AD MEN
Reactome Gene Sets	6	R-HSA-9716542	Signaling by Rho GTPases, Miro GTPases and RHOBTB3		-5.5	4.2	6.1	30242	723	150	15	10	2.4	389|613|2316|3688|4637|4659|6093|7277|7431|7529|7532|8826|10409|10652|10963	RHOC|BCR|FLNA|ITGB1|MYL6|PPP1R12A|ROCK1|TUBA4A|VIM|YWHAB|YWHAG|IQGAP1|BASP1|YKT6|STIP1	-4.1	AD MEN
Reactome Gene Sets	6	R-HSA-109581	Apoptosis		-5.5	9	7.6	30242	180	150	8	5.3	1.8	4000|5414|5692|6093|7431|7529|7532|54205	LMNA|SEPTIN4|PSMB4|ROCK1|VIM|YWHAB|YWHAG|CYCS	-4.1	AD MEN
Reactome Gene Sets	6	R-HSA-9617324	Negative regulation of NMDA receptor-mediated neuronal transmission		-5.4	37	12	30242	22	150	4	2.7	1.3	815|816|818|4747	CAMK2A|CAMK2B|CAMK2G|NEFL	-4.1	AD MEN
Reactome Gene Sets	6	R-HSA-5668914	Diseases of metabolism		-5.4	7.4	7.1	30242	245	150	9	6	1.9	633|1462|1634|2331|3339|4969|5549|63827|375790	BGN|VCAN|DCN|FMOD|HSPG2|OGN|PRELP|BCAN|AGRN	-4.1	AD MEN
Reactome Gene Sets	6	R-HSA-3371571	HSF1-dependent transactivation		-5.2	34	11	30242	24	150	4	2.7	1.3	815|816|818|26353	CAMK2A|CAMK2B|CAMK2G|HSPB8	-3.9	AD MEN
Reactome Gene Sets	6	R-HSA-195258	RHO GTPase Effectors		-5.2	6.2	6.6	30242	327	150	10	6.7	2	389|2316|3688|4637|4659|6093|7277|7529|7532|8826	RHOC|FLNA|ITGB1|MYL6|PPP1R12A|ROCK1|TUBA4A|YWHAB|YWHAG|IQGAP1	-3.9	AD MEN
Reactome Gene Sets	6	R-HSA-2262752	Cellular responses to stress		-5.2	4	5.9	30242	757	150	15	10	2.4	529|815|816|818|4000|5692|6129|6202|6649|7094|7277|10963|26353|54205|259217	ATP6V1E1|CAMK2A|CAMK2B|CAMK2G|LMNA|PSMB4|RPL7|RPS8|SOD3|TLN1|TUBA4A|STIP1|HSPB8|CYCS|HSPA12A	-3.9	AD MEN
Reactome Gene Sets	6	R-HSA-3656244	Defective B4GALT1 causes B4GALT1-CDG (CDG-2d)		-5.2	76	15	30242	8	150	3	2	1.1	2331|4969|5549	FMOD|OGN|PRELP	-3.9	AD MEN
Reactome Gene Sets	6	R-HSA-3656243	Defective ST3GAL3 causes MCT12 and EIEE15		-5.2	76	15	30242	8	150	3	2	1.1	2331|4969|5549	FMOD|OGN|PRELP	-3.9	AD MEN
Reactome Gene Sets	6	R-HSA-3656225	Defective CHST6 causes MCDC1		-5.2	76	15	30242	8	150	3	2	1.1	2331|4969|5549	FMOD|OGN|PRELP	-3.9	AD MEN
Reactome Gene Sets	6	R-HSA-111885	Opioid Signalling		-5.2	13	8.2	30242	92	150	6	4	1.6	815|816|818|1020|5530|55970	CAMK2A|CAMK2B|CAMK2G|CDK5|PPP3CA|GNG12	-3.9	AD MEN
Reactome Gene Sets	6	R-HSA-8953897	Cellular responses to stimuli		-5.1	3.9	5.8	30242	771	150	15	10	2.4	529|815|816|818|4000|5692|6129|6202|6649|7094|7277|10963|26353|54205|259217	ATP6V1E1|CAMK2A|CAMK2B|CAMK2G|LMNA|PSMB4|RPL7|RPS8|SOD3|TLN1|TUBA4A|STIP1|HSPB8|CYCS|HSPA12A	-3.8	AD MEN
Reactome Gene Sets	6	R-HSA-112314	Neurotransmitter receptors and postsynaptic signal transmission		-5	7.9	7	30242	205	150	8	5.3	1.8	815|816|818|2891|4747|7277|8573|55970	CAMK2A|CAMK2B|CAMK2G|GRIA2|NEFL|TUBA4A|CASK|GNG12	-3.8	AD MEN
Reactome Gene Sets	6	R-HSA-186797	Signaling by PDGF		-5	17	8.8	30242	58	150	5	3.3	1.5	1282|1284|1291|1292|6776	COL4A1|COL4A2|COL6A1|COL6A2|STAT5A	-3.7	AD MEN
Reactome Gene Sets	6	R-HSA-5357801	Programmed Cell Death		-5	7.7	6.9	30242	210	150	8	5.3	1.8	4000|5414|5692|6093|7431|7529|7532|54205	LMNA|SEPTIN4|PSMB4|ROCK1|VIM|YWHAB|YWHAG|CYCS	-3.7	AD MEN
Reactome Gene Sets	6	R-HSA-442742	CREB1 phosphorylation through NMDA receptor-mediated activation of RAS signaling		-4.9	28	10	30242	29	150	4	2.7	1.3	815|816|818|4747	CAMK2A|CAMK2B|CAMK2G|NEFL	-3.6	AD MEN
Reactome Gene Sets	6	R-HSA-375165	NCAM signaling for neurite out-growth		-4.8	16	8.4	30242	63	150	5	3.3	1.5	1282|1284|1291|1292|375790	COL4A1|COL4A2|COL6A1|COL6A2|AGRN	-3.5	AD MEN
Reactome Gene Sets	6	R-HSA-399721	Glutamate binding, activation of AMPA receptors and synaptic plasticity		-4.8	26	9.8	30242	31	150	4	2.7	1.3	815|816|818|2891	CAMK2A|CAMK2B|CAMK2G|GRIA2	-3.5	AD MEN
Reactome Gene Sets	6	R-HSA-399719	Trafficking of AMPA receptors		-4.8	26	9.8	30242	31	150	4	2.7	1.3	815|816|818|2891	CAMK2A|CAMK2B|CAMK2G|GRIA2	-3.5	AD MEN
Reactome Gene Sets	6	R-HSA-111932	CaMK IV-mediated phosphorylation of CREB		-4.6	50	12	30242	12	150	3	2	1.1	815|816|818	CAMK2A|CAMK2B|CAMK2G	-3.4	AD MEN
Reactome Gene Sets	6	R-HSA-373760	L1CAM interactions		-4.5	10	7.1	30242	119	150	6	4	1.6	2596|3688|3915|7277|10752|26052	GAP43|ITGB1|LAMC1|TUBA4A|CHL1|DNM3	-3.3	AD MEN
Reactome Gene Sets	6	R-HSA-5673000	RAF activation		-4.5	22	9.1	30242	36	150	4	2.7	1.3	815|816|818|7529	CAMK2A|CAMK2B|CAMK2G|YWHAB	-3.3	AD MEN
Reactome Gene Sets	6	R-HSA-5653656	Vesicle-mediated transport		-4.5	3.9	5.4	30242	673	150	13	8.7	2.3	1278|1282|1284|7277|7529|7532|8867|10652|11336|11345|26052|29993|84251	COL1A2|COL4A1|COL4A2|TUBA4A|YWHAB|YWHAG|SYNJ1|YKT6|EXOC3|GABARAPL2|DNM3|PACSIN1|SGIP1	-3.3	AD MEN
Reactome Gene Sets	6	R-HSA-2022857	Keratan sulfate degradation		-4.5	47	12	30242	13	150	3	2	1.1	2331|4969|5549	FMOD|OGN|PRELP	-3.3	AD MEN
Reactome Gene Sets	6	R-HSA-5683057	MAPK family signaling cascades		-4.4	5.6	5.9	30242	325	150	9	6	1.9	815|816|818|3315|4747|5692|7094|7529|8826	CAMK2A|CAMK2B|CAMK2G|HSPB1|NEFL|PSMB4|TLN1|YWHAB|IQGAP1	-3.2	AD MEN
Reactome Gene Sets	6	R-HSA-6806834	Signaling by MET		-4.3	13	7.4	30242	79	150	5	3.3	1.5	1278|3688|3911|3913|3915	COL1A2|ITGB1|LAMA5|LAMB2|LAMC1	-3.1	AD MEN
Reactome Gene Sets	6	R-HSA-2214320	Anchoring fibril formation		-4.3	40	11	30242	15	150	3	2	1.1	1278|1282|1284	COL1A2|COL4A1|COL4A2	-3.1	AD MEN
Reactome Gene Sets	6	R-HSA-397014	Muscle contraction		-4.2	7.2	6.1	30242	197	150	7	4.7	1.7	483|815|816|818|4637|7094|7431	ATP1B3|CAMK2A|CAMK2B|CAMK2G|MYL6|TLN1|VIM	-3	AD MEN
Reactome Gene Sets	6	R-HSA-5663202	Diseases of signal transduction by growth factor receptors and second messengers		-4.2	4.7	5.4	30242	433	150	10	6.7	2	613|815|816|818|4000|5692|6776|7094|7529|8826	BCR|CAMK2A|CAMK2B|CAMK2G|LMNA|PSMB4|STAT5A|TLN1|YWHAB|IQGAP1	-3	AD MEN
Reactome Gene Sets	6	R-HSA-5673001	RAF/MAP kinase cascade		-4.1	5.8	5.7	30242	280	150	8	5.3	1.8	815|816|818|4747|5692|7094|7529|8826	CAMK2A|CAMK2B|CAMK2G|NEFL|PSMB4|TLN1|YWHAB|IQGAP1	-2.9	AD MEN
Reactome Gene Sets	6	R-HSA-3371556	Cellular response to heat stress		-4.1	11	6.9	30242	89	150	5	3.3	1.5	815|816|818|26353|259217	CAMK2A|CAMK2B|CAMK2G|HSPB8|HSPA12A	-2.9	AD MEN
Reactome Gene Sets	6	R-HSA-2243919	Crosslinking of collagen fibrils		-4	34	9.8	30242	18	150	3	2	1.1	1278|1282|1284	COL1A2|COL4A1|COL4A2	-2.9	AD MEN
Reactome Gene Sets	6	R-HSA-70326	Glucose metabolism		-4	11	6.8	30242	91	150	5	3.3	1.5	2805|3098|5315|283209|283871	GOT1|HK1|PKM|PGM2L1|PGP	-2.9	AD MEN
Reactome Gene Sets	6	R-HSA-5684996	MAPK1/MAPK3 signaling		-4	5.6	5.6	30242	286	150	8	5.3	1.8	815|816|818|4747|5692|7094|7529|8826	CAMK2A|CAMK2B|CAMK2G|NEFL|PSMB4|TLN1|YWHAB|IQGAP1	-2.9	AD MEN
Reactome Gene Sets	6	R-HSA-3000480	Scavenging by Class A Receptors		-4	32	9.5	30242	19	150	3	2	1.1	1278|1282|1284	COL1A2|COL4A1|COL4A2	-2.8	AD MEN
Reactome Gene Sets	6	R-HSA-5625740	RHO GTPases activate PKNs		-3.9	11	6.6	30242	95	150	5	3.3	1.5	389|4637|4659|7529|7532	RHOC|MYL6|PPP1R12A|YWHAB|YWHAG	-2.8	AD MEN
Reactome Gene Sets	6	R-HSA-112310	Neurotransmitter release cycle		-3.9	16	7.5	30242	51	150	4	2.7	1.3	2744|6507|8573|57030	GLS|SLC1A3|CASK|SLC17A7	-2.8	AD MEN
Reactome Gene Sets	6	R-HSA-5625900	RHO GTPases activate CIT		-3.9	30	9.2	30242	20	150	3	2	1.1	389|4637|4659	RHOC|MYL6|PPP1R12A	-2.8	AD MEN
Reactome Gene Sets	6	R-HSA-416572	Sema4D induced cell migration and growth-cone collapse		-3.8	29	9	30242	21	150	3	2	1.1	389|4637|6093	RHOC|MYL6|ROCK1	-2.7	AD MEN
Reactome Gene Sets	6	R-HSA-6798695	Neutrophil degranulation		-3.8	4.2	5	30242	480	150	10	6.7	2	1992|3848|3958|4718|5315|6093|6282|8826|8904|203068	SERPINB1|KRT1|LGALS3|NDUFC2|PKM|ROCK1|S100A11|IQGAP1|CPNE1|TUBB	-2.7	AD MEN
Reactome Gene Sets	6	R-HSA-109606	Intrinsic Pathway for Apoptosis		-3.8	15	7.2	30242	55	150	4	2.7	1.3	5414|7529|7532|54205	SEPTIN4|YWHAB|YWHAG|CYCS	-2.7	AD MEN
Reactome Gene Sets	6	R-HSA-5578775	Ion homeostasis		-3.8	14	7.1	30242	56	150	4	2.7	1.3	483|815|816|818	ATP1B3|CAMK2A|CAMK2B|CAMK2G	-2.7	AD MEN
Reactome Gene Sets	6	R-HSA-936837	Ion transport by P-type ATPases		-3.7	14	7	30242	57	150	4	2.7	1.3	483|815|816|818	ATP1B3|CAMK2A|CAMK2B|CAMK2G	-2.6	AD MEN
Reactome Gene Sets	6	R-HSA-373753	Nephrin family interactions		-3.7	26	8.6	30242	23	150	3	2	1.1	81|8573|8826	ACTN4|CASK|IQGAP1	-2.6	AD MEN
Reactome Gene Sets	6	R-HSA-5627123	RHO GTPases activate PAKs		-3.6	25	8.4	30242	24	150	3	2	1.1	2316|4637|4659	FLNA|MYL6|PPP1R12A	-2.6	AD MEN
Reactome Gene Sets	6	R-HSA-210500	Glutamate Neurotransmitter Release Cycle		-3.6	25	8.4	30242	24	150	3	2	1.1	2744|6507|57030	GLS|SLC1A3|SLC17A7	-2.6	AD MEN
Reactome Gene Sets	6	R-HSA-1280215	Cytokine Signaling in Immune system		-3.6	3.4	4.6	30242	715	150	12	8	2.2	815|816|818|1278|2316|2317|3688|3911|3936|5692|6776|7431	CAMK2A|CAMK2B|CAMK2G|COL1A2|FLNA|FLNB|ITGB1|LAMA5|LCP1|PSMB4|STAT5A|VIM	-2.6	AD MEN
Reactome Gene Sets	6	R-HSA-400685	Sema4D in semaphorin signaling		-3.6	24	8.2	30242	25	150	3	2	1.1	389|4637|6093	RHOC|MYL6|ROCK1	-2.5	AD MEN
Reactome Gene Sets	6	R-HSA-8986944	Transcriptional Regulation by MECP2		-3.6	13	6.7	30242	62	150	4	2.7	1.3	815|816|818|2891	CAMK2A|CAMK2B|CAMK2G|GRIA2	-2.5	AD MEN
Reactome Gene Sets	6	R-HSA-109582	Hemostasis		-3.5	3.6	4.6	30242	621	150	11	7.3	2.1	81|483|1020|1278|2316|3688|5138|7094|7277|30846|55970	ACTN4|ATP1B3|CDK5|COL1A2|FLNA|ITGB1|PDE2A|TLN1|TUBA4A|EHD2|GNG12	-2.5	AD MEN
Reactome Gene Sets	6	R-HSA-382551	Transport of small molecules		-3.5	3.3	4.5	30242	729	150	12	8	2.2	119|483|529|815|816|818|2039|3069|5692|6507|55970|57030	ADD2|ATP1B3|ATP6V1E1|CAMK2A|CAMK2B|CAMK2G|DMTN|HDLBP|PSMB4|SLC1A3|GNG12|SLC17A7	-2.5	AD MEN
Reactome Gene Sets	6	R-HSA-3000170	Syndecan interactions		-3.5	22	7.9	30242	27	150	3	2	1.1	1278|3688|8573	COL1A2|ITGB1|CASK	-2.5	AD MEN
Reactome Gene Sets	6	R-HSA-2022854	Keratan sulfate biosynthesis		-3.4	22	7.7	30242	28	150	3	2	1.1	2331|4969|5549	FMOD|OGN|PRELP	-2.4	AD MEN
Reactome Gene Sets	6	R-HSA-9012999	RHO GTPase cycle		-3.4	4	4.6	30242	449	150	9	6	1.9	389|613|3688|6093|7431|8826|10409|10652|10963	RHOC|BCR|ITGB1|ROCK1|VIM|IQGAP1|BASP1|YKT6|STIP1	-2.4	AD MEN
Reactome Gene Sets	6	R-HSA-70171	Glycolysis		-3.4	11	6.2	30242	71	150	4	2.7	1.3	3098|5315|283209|283871	HK1|PKM|PGM2L1|PGP	-2.4	AD MEN
Reactome Gene Sets	6	R-HSA-1445148	Translocation of SLC2A4 (GLUT4) to the plasma membrane		-3.3	11	6.1	30242	72	150	4	2.7	1.3	7277|7529|7532|11336	TUBA4A|YWHAB|YWHAG|EXOC3	-2.3	AD MEN
Reactome Gene Sets	6	R-HSA-1500931	Cell-Cell communication		-3.3	7.8	5.5	30242	129	150	5	3.3	1.5	81|2316|3688|8573|8826	ACTN4|FLNA|ITGB1|CASK|IQGAP1	-2.3	AD MEN
Reactome Gene Sets	6	R-HSA-9013106	RHOC GTPase cycle		-3.3	11	6	30242	74	150	4	2.7	1.3	389|613|6093|8826	RHOC|BCR|ROCK1|IQGAP1	-2.3	AD MEN
Reactome Gene Sets	6	R-HSA-9022692	Regulation of MECP2 expression and activity		-3.2	18	7	30242	33	150	3	2	1.1	815|816|818	CAMK2A|CAMK2B|CAMK2G	-2.3	AD MEN
Reactome Gene Sets	6	R-HSA-1638074	Keratan sulfate/keratin metabolism		-3.2	18	6.9	30242	34	150	3	2	1.1	2331|4969|5549	FMOD|OGN|PRELP	-2.2	AD MEN
Reactome Gene Sets	6	R-HSA-5576892	Phase 0 - rapid depolarisation		-3.2	18	6.9	30242	34	150	3	2	1.1	815|816|818	CAMK2A|CAMK2B|CAMK2G	-2.2	AD MEN
Reactome Gene Sets	6	R-HSA-6802948	Signaling by high-kinase activity BRAF mutants		-3.1	17	6.7	30242	36	150	3	2	1.1	7094|7529|8826	TLN1|YWHAB|IQGAP1	-2.2	AD MEN
Reactome Gene Sets	6	R-HSA-111997	CaM pathway		-3.1	16	6.6	30242	37	150	3	2	1.1	815|816|818	CAMK2A|CAMK2B|CAMK2G	-2.1	AD MEN
Reactome Gene Sets	6	R-HSA-111933	Calmodulin induced events		-3.1	16	6.6	30242	37	150	3	2	1.1	815|816|818	CAMK2A|CAMK2B|CAMK2G	-2.1	AD MEN
Reactome Gene Sets	6	R-HSA-111465	Apoptotic cleavage of cellular proteins		-3.1	16	6.5	30242	38	150	3	2	1.1	4000|6093|7431	LMNA|ROCK1|VIM	-2.1	AD MEN
Reactome Gene Sets	6	R-HSA-5628897	TP53 Regulates Metabolic Genes		-3	9.3	5.5	30242	87	150	4	2.7	1.3	2744|7529|7532|54205	GLS|YWHAB|YWHAG|CYCS	-2.1	AD MEN
Reactome Gene Sets	6	R-HSA-111996	Ca-dependent events		-3	16	6.4	30242	39	150	3	2	1.1	815|816|818	CAMK2A|CAMK2B|CAMK2G	-2.1	AD MEN
Reactome Gene Sets	6	R-HSA-9679191	Potential therapeutics for SARS		-3	9.2	5.4	30242	88	150	4	2.7	1.3	483|3688|6093|203068	ATP1B3|ITGB1|ROCK1|TUBB	-2.1	AD MEN
Reactome Gene Sets	6	R-HSA-2565942	Regulation of PLK1 Activity at G2/M Transition		-3	9.2	5.4	30242	88	150	4	2.7	1.3	4659|7277|7532|203068	PPP1R12A|TUBA4A|YWHAG|TUBB	-2.1	AD MEN
Reactome Gene Sets	6	R-HSA-5674135	MAP2K and MAPK activation		-3	15	6.3	30242	40	150	3	2	1.1	7094|7529|8826	TLN1|YWHAB|IQGAP1	-2.1	AD MEN
Reactome Gene Sets	6	R-HSA-418594	G alpha (i) signalling events		-3	4.4	4.4	30242	318	150	7	4.7	1.7	815|816|818|1020|5530|26086|55970	CAMK2A|CAMK2B|CAMK2G|CDK5|PPP3CA|GPSM1|GNG12	-2	AD MEN
Reactome Gene Sets	6	R-HSA-2173782	Binding and Uptake of Ligands by Scavenger Receptors		-2.9	14	6.1	30242	42	150	3	2	1.1	1278|1282|1284	COL1A2|COL4A1|COL4A2	-2	AD MEN
Reactome Gene Sets	6	R-HSA-388396	GPCR downstream signalling		-2.9	3.2	3.9	30242	629	150	10	6.7	2	389|815|816|818|1020|5138|5530|6093|26086|55970	RHOC|CAMK2A|CAMK2B|CAMK2G|CDK5|PDE2A|PPP3CA|ROCK1|GPSM1|GNG12	-2	AD MEN
Reactome Gene Sets	6	R-HSA-1489509	DAG and IP3 signaling		-2.9	14	6.1	30242	43	150	3	2	1.1	815|816|818	CAMK2A|CAMK2B|CAMK2G	-2	AD MEN
Reactome Gene Sets	6	R-HSA-199991	Membrane Trafficking		-2.9	3.2	3.9	30242	634	150	10	6.7	2	7277|7529|7532|8867|10652|11336|11345|26052|29993|84251	TUBA4A|YWHAB|YWHAG|SYNJ1|YKT6|EXOC3|GABARAPL2|DNM3|PACSIN1|SGIP1	-2	AD MEN
Reactome Gene Sets	6	R-HSA-975634	Retinoid metabolism and transport		-2.9	14	6	30242	44	150	3	2	1.1	1645|3339|375790	AKR1C1|HSPG2|AGRN	-2	AD MEN
Reactome Gene Sets	6	R-HSA-6806667	Metabolism of fat-soluble vitamins		-2.8	13	5.7	30242	48	150	3	2	1.1	1645|3339|375790	AKR1C1|HSPG2|AGRN	-1.9	AD MEN
Reactome Gene Sets	6	R-HSA-76002	Platelet activation, signaling and aggregation		-2.7	4.6	4.1	30242	263	150	6	4	1.6	81|1278|2316|7094|7277|55970	ACTN4|COL1A2|FLNA|TLN1|TUBA4A|GNG12	-1.8	AD MEN
Reactome Gene Sets	6	R-HSA-6785807	Interleukin-4 and Interleukin-13 signaling		-2.7	7.5	4.8	30242	108	150	4	2.7	1.3	1278|3688|3911|7431	COL1A2|ITGB1|LAMA5|VIM	-1.8	AD MEN
Reactome Gene Sets	6	R-HSA-112043	PLC beta mediated events		-2.7	12	5.5	30242	51	150	3	2	1.1	815|816|818	CAMK2A|CAMK2B|CAMK2G	-1.8	AD MEN
Reactome Gene Sets	6	R-HSA-75153	Apoptotic execution phase		-2.7	12	5.4	30242	52	150	3	2	1.1	4000|6093|7431	LMNA|ROCK1|VIM	-1.8	AD MEN
Reactome Gene Sets	6	R-HSA-983712	Ion channel transport		-2.6	5.4	4.3	30242	186	150	5	3.3	1.5	483|529|815|816|818	ATP1B3|ATP6V1E1|CAMK2A|CAMK2B|CAMK2G	-1.8	AD MEN
Reactome Gene Sets	6	R-HSA-112040	G-protein mediated events		-2.6	11	5.2	30242	56	150	3	2	1.1	815|816|818	CAMK2A|CAMK2B|CAMK2G	-1.7	AD MEN
Reactome Gene Sets	6	R-HSA-372790	Signaling by GPCR		-2.6	2.9	3.5	30242	704	150	10	6.7	2	389|815|816|818|1020|5138|5530|6093|26086|55970	RHOC|CAMK2A|CAMK2B|CAMK2G|CDK5|PDE2A|PPP3CA|ROCK1|GPSM1|GNG12	-1.7	AD MEN
Reactome Gene Sets	6	R-HSA-69275	G2/M Transition		-2.5	5.1	4.1	30242	196	150	5	3.3	1.5	4659|5692|7277|7532|203068	PPP1R12A|PSMB4|TUBA4A|YWHAG|TUBB	-1.7	AD MEN
Reactome Gene Sets	6	R-HSA-453274	Mitotic G2-G2/M phases		-2.5	5.1	4.1	30242	198	150	5	3.3	1.5	4659|5692|7277|7532|203068	PPP1R12A|PSMB4|TUBA4A|YWHAG|TUBB	-1.7	AD MEN
Reactome Gene Sets	6	R-HSA-913531	Interferon Signaling		-2.5	5.1	4.1	30242	199	150	5	3.3	1.5	815|816|818|2316|2317	CAMK2A|CAMK2B|CAMK2G|FLNA|FLNB	-1.7	AD MEN
Reactome Gene Sets	6	R-HSA-4086398	Ca2+ pathway		-2.4	9.8	4.9	30242	62	150	3	2	1.1	815|5530|55970	CAMK2A|PPP3CA|GNG12	-1.6	AD MEN
Reactome Gene Sets	6	R-HSA-1852241	Organelle biogenesis and maintenance		-2.4	4.1	3.8	30242	296	150	6	4	1.6	3418|7277|7532|11336|54205|203068	IDH2|TUBA4A|YWHAG|EXOC3|CYCS|TUBB	-1.6	AD MEN
Reactome Gene Sets	6	R-HSA-114608	Platelet degranulation		-2.4	6.3	4.2	30242	129	150	4	2.7	1.3	81|2316|7094|7277	ACTN4|FLNA|TLN1|TUBA4A	-1.6	AD MEN
Reactome Gene Sets	6	R-HSA-5576891	Cardiac conduction		-2.4	6.3	4.2	30242	129	150	4	2.7	1.3	483|815|816|818	ATP1B3|CAMK2A|CAMK2B|CAMK2G	-1.6	AD MEN
Reactome Gene Sets	6	R-HSA-6809371	Formation of the cornified envelope		-2.4	6.2	4.2	30242	130	150	4	2.7	1.3	3848|3849|3857|3858	KRT1|KRT2|KRT9|KRT10	-1.6	AD MEN
Reactome Gene Sets	6	R-HSA-76005	Response to elevated platelet cytosolic Ca2+		-2.3	6	4.1	30242	134	150	4	2.7	1.3	81|2316|7094|7277	ACTN4|FLNA|TLN1|TUBA4A	-1.5	AD MEN
Reactome Gene Sets	6	R-HSA-380284	Loss of proteins required for interphase microtubule organization from the centrosome		-2.3	8.6	4.5	30242	70	150	3	2	1.1	7277|7532|203068	TUBA4A|YWHAG|TUBB	-1.5	AD MEN
Reactome Gene Sets	6	R-HSA-380259	Loss of Nlp from mitotic centrosomes		-2.3	8.6	4.5	30242	70	150	3	2	1.1	7277|7532|203068	TUBA4A|YWHAG|TUBB	-1.5	AD MEN
Reactome Gene Sets	6	R-HSA-8854518	AURKA Activation by TPX2		-2.2	8.3	4.4	30242	73	150	3	2	1.1	7277|7532|203068	TUBA4A|YWHAG|TUBB	-1.5	AD MEN
Reactome Gene Sets	6	R-HSA-3858494	Beta-catenin independent WNT signaling		-2.2	5.5	3.9	30242	146	150	4	2.7	1.3	815|5530|5692|55970	CAMK2A|PPP3CA|PSMB4|GNG12	-1.4	AD MEN
Reactome Gene Sets	6	R-HSA-8856828	Clathrin-mediated endocytosis		-2.2	5.5	3.9	30242	146	150	4	2.7	1.3	8867|26052|29993|84251	SYNJ1|DNM3|PACSIN1|SGIP1	-1.4	AD MEN
Reactome Gene Sets	6	R-HSA-2995410	Nuclear Envelope (NE) Reassembly		-2.2	8.1	4.3	30242	75	150	3	2	1.1	4000|7277|22933	LMNA|TUBA4A|SIRT2	-1.4	AD MEN
Reactome Gene Sets	6	R-HSA-8980692	RHOA GTPase cycle		-2.2	5.5	3.8	30242	147	150	4	2.7	1.3	613|6093|8826|10652	BCR|ROCK1|IQGAP1|YKT6	-1.4	AD MEN
Reactome Gene Sets	6	R-HSA-9612973	Autophagy		-2.2	5.3	3.8	30242	151	150	4	2.7	1.3	2670|7277|7431|11345	GFAP|TUBA4A|VIM|GABARAPL2	-1.4	AD MEN
Reactome Gene Sets	6	R-HSA-416482	G alpha (12/13) signalling events		-2.1	7.6	4.1	30242	80	150	3	2	1.1	389|6093|55970	RHOC|ROCK1|GNG12	-1.4	AD MEN
Reactome Gene Sets	6	R-HSA-380270	Recruitment of mitotic centrosome proteins and complexes		-2.1	7.4	4.1	30242	82	150	3	2	1.1	7277|7532|203068	TUBA4A|YWHAG|TUBB	-1.3	AD MEN
Reactome Gene Sets	6	R-HSA-380287	Centrosome maturation		-2.1	7.4	4.1	30242	82	150	3	2	1.1	7277|7532|203068	TUBA4A|YWHAG|TUBB	-1.3	AD MEN
Reactome Gene Sets	6	R-HSA-9679506	SARS-CoV Infections		-2.1	5.1	3.7	30242	158	150	4	2.7	1.3	483|3688|6093|203068	ATP1B3|ITGB1|ROCK1|TUBB	-1.3	AD MEN
Reactome Gene Sets	6	R-HSA-449147	Signaling by Interleukins		-2.1	3.1	3.1	30242	462	150	7	4.7	1.7	1278|3688|3911|3936|5692|6776|7431	COL1A2|ITGB1|LAMA5|LCP1|PSMB4|STAT5A|VIM	-1.3	AD MEN
Reactome Gene Sets	6	R-HSA-450531	Regulation of mRNA stability by proteins that bind AU-rich elements		-2	6.9	3.9	30242	88	150	3	2	1.1	3315|5692|7529	HSPB1|PSMB4|YWHAB	-1.3	AD MEN
Reactome Gene Sets	6	R-HSA-9013404	RAC2 GTPase cycle		-2	6.9	3.9	30242	88	150	3	2	1.1	613|3688|8826	BCR|ITGB1|IQGAP1	-1.3	AD MEN

## Sheet: Annotation Top20
Gene	original_id	AD_FEMALES	AD_MALES	R-HSA-422475 Axon guidance	R-HSA-1428517 The citric acid (TCA) cycle an	R-HSA-3000178 ECM proteoglycans	R-HSA-6798695 Neutrophil degranulation	R-HSA-71387 Metabolism of carbohydrates	R-HSA-9006934 Signaling by Receptor Tyrosine	R-HSA-1474228 Degradation of the extracellul	R-HSA-109582 Hemostasis	R-HSA-112315 Transmission across Chemical S	R-HSA-5653656 Vesicle-mediated transport	R-HSA-8953897 Cellular responses to stimuli	R-HSA-3560782 Diseases associated with glyco	R-HSA-3858494 Beta-catenin independent WNT s	R-HSA-9716542 Signaling by Rho GTPases, Miro	R-HSA-437239 Recycling pathway of L1	R-HSA-373755 Semaphorin interactions	R-HSA-382551 Transport of small molecules	R-HSA-71291 Metabolism of amino acids and	R-HSA-8950505 Gene and protein expression by	R-HSA-111885 Opioid Signalling	TotalEvidenceCount
815	CAMK2A	1	1	0	0	0	0	0	0	0	0	1	0	1	0	1	0	0	0	1	0	1	1	0
10486	CAP2	1	1	1	0	0	0	0	0	0	0	0	0	0	0	1	0	0	0	0	0	0	0	0
7431	VIM	1	1	0	0	1	0	0	0	0	0	0	0	0	0	0	1	0	0	1	0	1	0	0
4974	OMG	1	1	0	0	0	0	0	0	0	0	0	0	0	0	0	0	0	0	0	0	0	0	0
10409	BASP1	1	1	0	0	0	0	0	0	0	0	0	0	0	0	0	1	0	0	0	0	0	0	0
1347	COX7A2	1	1	0	0	0	0	0	0	0	0	0	0	0	0	0	0	0	0	0	0	0	0	0
54205	CYCS	1	1	0	1	0	0	0	0	0	0	0	0	1	0	0	0	0	0	0	0	0	0	0
27295	PDLIM3	1	1	0	0	0	0	0	0	0	0	0	0	0	0	0	0	0	0	0	0	0	0	0
7532	YWHAG	1	1	0	0	0	0	0	0	0	0	0	1	1	0	1	1	0	1	0	0	0	0	0
51477	ISYNA1	1	1	0	0	0	0	0	0	0	0	0	0	0	0	0	0	0	0	0	0	0	0	0
2317	FLNB	1	1	0	0	0	0	0	0	0	0	0	0	0	0	0	0	0	0	0	0	1	0	0
3098	HK1	1	1	0	0	0	0	1	0	0	0	0	0	0	0	0	0	0	0	0	0	0	0	0
259217	HSPA12A	1	1	0	0	0	0	0	0	0	0	0	0	1	0	0	0	0	0	0	0	0	0	0
5315	PKM	1	1	0	0	0	1	1	0	0	0	0	0	0	0	0	0	0	0	0	0	0	0	0
5138	PDE2A	1	1	0	0	0	0	0	0	0	1	0	0	0	0	0	0	0	0	0	0	0	1	0
84251	SGIP1	1	1	0	0	0	0	0	0	0	0	0	1	0	0	0	0	0	0	0	0	0	0	0
2596	GAP43	1	1	1	0	0	0	0	0	0	0	0	0	0	0	0	0	0	0	0	0	0	0	0
2744	GLS	1	1	0	0	0	0	0	0	0	0	1	0	1	0	0	0	0	0	0	1	0	0	0
55847	CISD1	1	1	0	0	0	0	0	0	0	0	0	0	0	0	0	0	0	0	0	0	0	0	0
51440	HPCAL4	1	1	0	0	0	0	0	0	0	0	0	0	0	0	0	0	0	0	0	0	0	0	0
3315	HSPB1	1	1	0	0	0	0	0	1	0	0	0	0	0	0	1	0	0	0	0	0	0	0	0
1992	SERPINB1	1	1	0	0	0	1	0	0	0	0	0	0	0	0	0	0	0	0	0	0	0	0	0
3958	LGALS3	1	1	0	0	0	1	0	0	0	0	0	0	0	0	1	0	0	0	0	0	0	0	0
23111	SPART	1	1	0	0	0	0	0	0	0	0	0	0	0	0	0	0	0	0	0	0	0	0	0
7447	VSNL1	1	1	0	0	0	0	0	0	0	0	0	0	0	0	0	0	0	0	0	0	0	0	0
10570	DPYSL4	1	1	1	0	0	0	0	0	0	0	0	0	0	0	0	0	0	1	0	0	0	0	0
1266	CNN3	1	1	0	0	0	0	0	0	0	0	0	0	0	0	0	0	0	0	0	0	0	0	0
3704	ITPA	1	1	0	0	0	0	0	0	0	0	0	0	0	0	0	0	0	0	0	0	0	0	0
2670	GFAP	1	1	0	0	0	0	0	1	0	0	0	0	0	0	0	0	0	0	0	0	0	0	0
29114	TAGLN3	1	1	0	0	0	0	0	0	0	0	0	0	0	0	0	0	0	0	0	0	0	0	0
283209	PGM2L1	1	1	0	0	0	0	1	0	0	0	0	0	0	0	0	0	0	0	0	0	0	0	0
818	CAMK2G	1	1	0	0	0	0	0	0	0	0	1	0	1	0	1	0	0	0	1	0	1	1	0
7277	TUBA4A	1	1	1	0	0	0	0	0	0	1	1	1	1	0	1	1	1	1	0	0	0	0	0
29993	PACSIN1	1	1	0	0	0	0	0	0	0	0	0	1	0	0	0	0	0	0	0	0	0	0	0
816	CAMK2B	1	1	0	0	0	0	0	0	0	0	1	0	1	0	1	0	0	0	1	0	1	1	0
26353	HSPB8	0	1	0	0	0	0	0	0	0	0	0	0	1	0	0	0	0	0	0	0	0	0	0
4719	NDUFS1	1	0	0	1	0	0	0	0	0	0	0	0	0	0	0	0	0	0	0	0	0	0	0
160	AP2A1	1	0	1	0	0	0	0	1	0	0	1	1	0	0	1	0	1	0	1	0	0	0	0
6456	SH3GL2	1	0	1	0	0	0	0	1	0	0	0	1	0	0	1	0	1	0	0	0	0	0	0
374291	NDUFS7	1	0	0	1	0	0	0	0	0	0	0	0	0	0	0	0	0	0	0	0	0	0	0
6285	S100B	1	0	0	0	0	0	0	1	0	0	0	0	0	0	1	0	0	0	0	0	1	0	0
93185	IGSF8	1	0	0	0	0	0	0	0	0	0	0	0	0	0	0	0	0	0	0	0	0	0	0
54331	GNG2	1	0	0	0	0	0	0	0	0	1	1	0	0	0	1	0	0	1	1	0	0	1	0
1291	COL6A1	0	1	1	0	1	0	0	1	1	0	0	0	0	0	0	0	0	0	0	0	0	0	0
5898	RALA	1	0	0	0	0	0	0	1	0	0	0	1	0	0	0	0	1	0	0	0	1	0	0
3176	HNMT	1	0	0	0	0	0	0	0	0	0	0	0	0	0	0	0	0	0	0	1	0	0	0
2052	EPHX1	0	1	0	0	0	0	0	0	0	0	0	0	0	0	0	0	0	0	0	0	0	0	0
8396	PIP4K2B	1	0	0	0	0	0	0	0	0	0	0	0	1	0	1	0	0	0	0	0	0	0	0
148252	DIRAS1	1	0	0	0	0	0	0	0	0	0	0	0	0	0	0	0	0	0	0	0	0	0	0
7791	ZYX	0	1	0	0	0	0	0	0	0	0	0	0	0	0	0	0	0	0	0	0	0	0	0
7296	TXNRD1	1	0	0	0	0	0	0	0	0	0	0	0	1	0	0	0	0	0	0	1	0	0	0
6129	RPL7	0	1	1	0	0	0	0	0	0	0	0	0	1	0	1	0	0	0	0	1	0	0	0
387	RHOA	1	0	1	0	0	1	0	1	0	1	0	0	0	0	1	1	1	1	0	0	0	1	0
10327	AKR1A1	1	0	0	0	0	0	1	0	0	0	0	0	0	0	0	0	0	0	0	0	0	0	0
57524	CASKIN1	1	0	0	0	0	0	0	0	0	0	0	0	0	0	0	0	0	0	0	0	0	0	0
3848	KRT1	0	1	0	0	0	1	0	0	0	0	0	0	0	0	0	0	0	0	0	0	0	0	0
2767	GNA11	1	0	0	0	0	0	0	0	0	1	0	0	0	0	0	0	0	0	0	0	0	1	0
56898	BDH2	1	0	0	0	0	0	0	0	0	0	0	0	0	0	0	0	0	0	0	0	0	0	0
11315	PARK7	1	0	0	0	0	0	0	0	0	0	0	0	0	0	0	0	0	0	0	0	0	0	0
3688	ITGB1	0	1	1	0	1	0	0	1	1	1	0	0	0	0	1	1	0	1	1	0	1	0	0
64210	MMS19	1	0	0	0	0	0	0	0	0	0	0	0	0	0	0	0	0	0	0	0	0	0	0
1212	CLTB	1	0	1	0	0	0	0	0	0	0	0	1	0	0	1	0	1	0	0	0	0	0	0
2891	GRIA2	0	1	0	0	0	0	0	0	0	0	1	0	0	0	0	0	0	0	0	0	0	0	0
481	ATP1B1	1	0	0	0	0	0	0	0	0	1	0	0	0	0	0	0	0	0	1	0	0	0	0
3418	IDH2	0	1	0	0	0	0	0	0	0	0	0	0	0	0	0	0	0	0	0	0	0	0	0
5692	PSMB4	0	1	1	0	0	0	0	0	0	0	0	0	1	0	1	0	0	0	1	1	1	0	0
6649	SOD3	0	1	0	0	0	0	0	0	0	0	0	0	1	0	0	0	0	0	0	0	0	0	0
64129	TINAGL1	0	1	0	0	0	0	0	0	0	0	0	0	0	0	0	0	0	0	0	0	0	0	0
7529	YWHAB	0	1	0	0	0	0	0	1	0	0	0	1	0	0	1	1	1	1	0	0	0	0	0
26999	CYFIP2	1	0	0	0	0	0	0	1	0	0	0	0	0	0	0	1	0	0	0	0	0	0	0
3858	KRT10	0	1	0	0	0	0	0	0	0	0	0	0	0	0	0	0	0	0	0	0	0	0	0
9793	CKAP5	1	0	0	0	0	0	0	0	0	0	0	0	0	0	1	1	0	1	0	0	0	0	0
9118	INA	0	1	0	0	0	0	0	0	0	0	0	0	0	0	0	0	0	0	0	0	0	0	0
261726	TIPRL	1	0	0	0	0	0	0	0	0	0	0	0	0	0	0	0	0	0	0	0	0	0	0
307	ANXA4	0	1	0	0	0	0	0	0	0	0	0	0	0	0	0	0	0	0	0	0	0	0	0
4129	MAOB	1	0	0	0	0	0	0	0	0	0	0	0	0	0	0	0	0	0	0	0	0	0	0
388	RHOB	1	0	1	0	0	0	0	0	0	1	0	0	0	0	0	1	0	1	0	0	0	1	0
4666	NACA	0	1	0	0	0	0	0	0	0	0	0	0	0	0	0	0	0	0	0	0	0	0	0
23307	FKBP15	1	0	0	0	0	0	0	0	0	0	0	0	0	0	0	0	0	0	0	0	0	0	0
10840	ALDH1L1	1	0	0	0	0	0	0	0	0	0	0	0	0	0	0	0	0	0	0	0	0	0	0
1282	COL4A1	0	1	1	0	1	0	0	1	1	0	0	1	0	0	0	0	0	0	0	0	0	0	0
26086	GPSM1	0	1	0	0	0	0	0	0	0	0	0	0	0	0	0	0	0	0	0	0	0	1	0
1634	DCN	0	1	0	0	1	0	1	0	1	0	0	0	0	1	0	0	0	0	0	0	0	0	0
2775	GNAO1	1	0	0	0	0	0	0	0	0	0	0	0	0	0	1	0	0	0	0	0	0	0	0
6652	SORD	1	0	0	0	0	0	1	0	0	0	0	0	0	0	0	0	0	0	0	0	0	0	0
2950	GSTP1	1	0	0	0	0	1	0	0	0	0	0	0	1	0	0	0	0	0	0	0	0	0	0
140576	S100A16	1	0	0	0	0	0	0	0	0	0	0	0	0	0	0	0	0	0	0	0	0	0	0
3417	IDH1	1	0	0	0	0	1	0	0	0	0	0	0	0	0	0	0	0	0	0	0	0	0	0
9368	SLC9A3R1	1	0	0	0	0	0	0	0	0	0	0	0	0	0	0	0	0	0	0	0	0	0	0
9531	BAG3	1	0	0	0	0	0	0	0	0	0	0	0	1	0	0	0	0	0	0	0	0	0	0
23541	SEC14L2	1	0	0	0	0	0	0	0	0	0	0	0	0	0	0	0	0	0	0	0	0	0	0
119	ADD2	0	1	0	0	0	0	0	0	0	0	0	0	0	0	0	0	0	0	1	0	0	0	0
5706	PSMC6	1	0	1	0	0	0	0	0	0	0	0	0	1	0	1	0	0	0	1	1	1	0	0
3800	KIF5C	1	0	0	0	0	0	0	0	0	0	0	0	0	0	0	0	0	0	0	0	0	0	0
4729	NDUFV2	1	0	0	1	0	0	0	0	0	0	0	0	0	0	0	0	0	0	0	0	0	0	0
5837	PYGM	1	0	0	0	0	0	1	0	0	0	0	0	0	0	0	0	0	0	0	0	0	0	0
80781	COL18A1	0	1	0	0	1	0	0	0	1	0	0	0	0	0	0	0	0	0	0	0	0	0	0
7094	TLN1	0	1	1	0	0	0	0	0	0	1	0	0	1	0	0	0	0	1	1	0	0	0	0
6641	SNTB1	1	0	0	0	0	0	0	0	0	0	0	0	0	0	0	0	0	0	0	0	0	0	0
4705	NDUFA10	1	0	0	1	0	0	0	0	0	0	0	0	0	0	0	0	0	0	0	0	0	0	0
3913	LAMB2	0	1	0	0	1	0	0	1	0	0	0	0	0	0	0	0	0	0	0	0	0	0	0
5538	PPT1	1	0	0	0	0	0	0	0	0	0	0	0	0	0	0	0	0	0	0	0	0	0	0
509	ATP5F1C	1	0	0	1	0	0	0	0	0	0	0	0	0	0	0	0	0	0	0	0	0	0	0
3705	ITPK1	1	0	0	0	0	0	0	0	0	1	0	0	0	0	0	0	0	0	0	0	0	0	0
57698	SHTN1	1	0	1	0	0	0	0	0	0	0	0	0	0	0	0	0	1	0	0	0	0	0	0
6623	SNCG	0	1	0	0	0	0	0	0	0	0	0	0	0	0	0	0	0	0	0	0	0	0	0
81855	SFXN3	1	0	0	0	0	0	0	0	0	0	0	0	0	0	0	0	0	0	0	0	0	0	0
8927	BSN	1	0	0	0	0	0	0	0	0	0	0	0	0	0	0	0	0	0	0	0	0	0	0
5110	PCMT1	0	1	0	0	0	0	0	0	0	0	0	0	0	0	0	0	0	0	0	0	0	0	0
4507	MTAP	1	0	0	0	0	0	0	0	0	0	0	0	0	0	0	0	0	0	0	1	1	0	0
223	ALDH9A1	1	0	0	0	0	0	0	0	0	0	0	0	0	0	0	0	0	0	0	1	0	0	0
6390	SDHB	1	0	0	1	0	0	0	0	0	0	0	0	0	0	0	0	0	0	0	0	0	0	0
7345	UCHL1	0	1	0	0	0	0	0	0	0	0	0	0	0	0	0	0	0	0	0	0	0	0	0
5709	PSMD3	1	0	1	0	0	1	0	0	0	0	0	0	1	0	1	0	0	0	1	1	1	0	0
10458	BAIAP2	1	0	0	0	0	0	0	1	0	0	0	0	0	0	0	1	0	0	0	0	0	0	0
375790	AGRN	0	1	1	0	1	0	1	0	1	0	0	0	0	1	0	0	0	0	0	0	0	0	0
10529	NEBL	1	0	0	0	0	0	0	0	0	0	0	0	0	0	0	0	0	0	0	0	0	0	0
10247	RIDA	1	0	0	0	0	0	0	0	0	0	0	0	0	0	0	0	0	0	0	1	0	0	0
126133	ALDH16A1	0	1	0	0	0	0	0	0	0	0	0	0	0	0	0	0	0	0	0	0	0	0	0
5530	PPP3CA	0	1	0	0	0	0	0	0	0	0	0	0	0	0	1	0	0	0	0	0	0	1	0
8340	H2BC13	1	0	0	0	0	0	0	0	0	0	0	0	1	0	1	1	0	1	0	0	0	0	0
57026	PDXP	0	1	0	0	0	0	0	0	0	0	0	0	0	0	0	0	0	0	0	0	0	0	0
3692	EIF6	1	0	0	0	0	0	0	0	0	0	0	0	0	0	0	0	0	0	0	0	0	0	0
4659	PPP1R12A	0	1	0	0	0	0	0	0	0	0	0	0	0	0	1	1	0	1	0	0	0	0	0
301	ANXA1	1	0	0	0	1	0	0	0	0	0	0	0	0	0	0	0	0	0	1	0	1	1	0
112476	PRRT2	1	0	0	0	0	0	0	0	0	0	0	0	0	0	0	0	0	0	0	0	0	0	0
377	ARF3	1	0	0	0	0	0	0	0	0	0	0	1	0	0	0	0	0	0	0	0	0	0	0
1742	DLG4	1	0	1	0	0	0	0	1	0	0	1	0	0	0	0	1	0	1	0	0	0	0	0
8574	AKR7A2	1	0	0	0	0	0	0	0	0	0	0	0	0	0	0	0	0	0	0	0	0	0	0
210	ALAD	1	0	0	0	0	1	0	0	0	0	0	0	0	0	0	0	0	0	0	0	0	0	0
1066	CES1	0	1	0	0	0	0	0	0	0	0	0	0	0	0	0	0	0	0	0	0	0	0	0
60484	HAPLN2	0	1	0	0	0	0	0	0	0	0	0	0	0	0	0	0	0	0	0	0	0	0	0
55915	LANCL2	1	0	0	0	0	0	0	0	0	0	0	0	0	0	0	0	0	0	0	0	0	0	0
84817	TXNDC17	1	0	0	0	0	0	0	0	0	0	0	0	0	0	0	0	0	0	0	0	0	0	0
8237	USP11	1	0	0	0	0	0	0	0	0	0	0	0	0	0	0	0	0	0	0	0	0	0	0
30846	EHD2	0	1	0	0	0	0	0	0	0	1	0	0	0	0	0	0	0	0	0	0	0	0	0
1809	DPYSL3	1	0	1	0	0	0	0	0	0	0	0	0	0	0	0	0	0	1	0	0	0	0	0
112755	STX1B	1	0	0	0	0	0	0	0	0	0	0	0	0	0	0	0	0	0	0	0	0	0	0
22795	NID2	0	1	0	0	1	0	0	0	0	0	0	0	0	0	0	0	0	0	0	0	0	0	0
6457	SH3GL3	1	0	0	0	0	0	0	1	0	0	0	1	0	0	0	0	1	0	0	0	0	0	0
81876	RAB1B	1	0	0	0	0	0	0	0	0	0	0	1	0	0	1	0	0	0	0	0	0	0	0
5532	PPP3CB	1	0	1	0	0	0	0	0	0	0	0	0	0	0	1	0	0	0	0	0	0	1	0
8604	SLC25A12	1	0	0	0	0	0	1	0	0	0	0	0	0	0	0	0	0	0	0	1	0	0	0
6857	SYT1	1	0	0	0	0	0	0	0	0	0	1	1	0	0	0	0	0	0	0	0	0	0	0
1173	AP2M1	1	0	1	0	0	0	0	1	0	0	1	1	0	0	1	0	1	0	1	0	0	0	0
113026	PLCD3	1	0	0	0	0	0	0	0	0	0	0	0	0	0	0	0	0	0	0	0	0	0	0
823	CAPN1	1	0	0	0	0	1	0	0	0	0	0	0	0	0	0	0	0	0	0	0	0	0	0
6620	SNCB	1	0	0	0	0	0	0	0	0	0	0	0	1	0	0	0	0	0	0	0	0	0	0
273	AMPH	1	0	0	0	0	0	0	0	0	0	0	1	0	0	0	0	0	0	0	0	0	0	0
653689	GSTT2B	0	1	0	0	0	0	0	0	0	0	0	0	0	0	0	0	0	0	0	0	0	0	0
5862	RAB2A	1	0	0	0	0	0	0	0	0	0	0	0	0	0	1	0	0	0	0	0	0	0	0
1981	EIF4G1	1	0	1	0	0	0	0	0	0	0	0	0	0	0	1	0	0	0	0	0	1	0	0
5361	PLXNA1	1	0	1	0	0	0	0	0	0	0	0	0	0	0	0	1	0	1	0	0	0	0	0
4720	NDUFS2	1	0	0	1	0	0	0	0	0	0	0	0	0	0	0	0	0	0	0	0	0	0	0
84836	ABHD14B	1	0	0	0	0	0	0	0	0	0	0	0	0	0	0	0	0	0	0	0	0	0	0
1175	AP2S1	1	0	1	0	0	0	0	1	0	0	1	1	0	0	1	0	1	0	1	0	0	0	0
55914	ERBIN	1	0	0	0	0	0	0	1	0	0	0	0	0	0	0	1	0	0	0	0	0	0	0
10226	PLIN3	1	0	0	0	0	0	0	0	0	0	0	1	0	0	0	1	0	0	0	0	0	0	0
57030	SLC17A7	0	1	0	0	0	0	0	0	0	0	1	0	0	0	0	0	0	0	1	0	0	0	0
302	ANXA2	1	0	0	0	0	1	0	0	0	1	0	0	0	0	0	0	0	0	1	0	1	0	0
4905	NSF	1	0	0	0	0	0	0	0	0	0	1	1	0	0	0	0	0	0	0	0	0	0	0
51382	ATP6V1D	1	0	0	0	0	1	0	1	0	0	0	0	1	0	0	0	0	0	1	0	0	0	0
7385	UQCRC2	1	0	0	1	0	0	0	0	0	0	0	0	0	0	0	0	0	0	0	0	0	0	0
11345	GABARAPL2	0	1	0	0	0	0	0	0	0	0	0	1	0	0	0	0	0	0	0	0	0	0	0
4134	MAP4	1	0	0	0	0	0	0	0	0	0	0	0	0	0	0	0	0	0	0	0	0	0	0
10213	PSMD14	1	0	1	0	0	1	0	0	0	0	0	0	1	0	1	0	0	0	1	1	1	0	0
4969	OGN	0	1	0	0	0	0	1	0	0	0	0	0	0	1	0	0	0	0	0	0	0	0	0
57580	PREX1	1	0	0	0	0	0	0	0	0	0	0	0	0	0	0	1	0	1	0	0	0	1	0
80142	PTGES2	1	0	0	0	0	1	0	0	0	0	0	0	0	0	0	0	0	0	0	0	0	0	0
826	CAPNS1	1	0	0	0	0	0	0	0	0	0	0	0	0	0	0	0	0	0	0	0	0	0	0
1465	CSRP1	1	0	0	0	0	0	0	0	0	0	0	0	1	0	0	0	0	0	0	0	0	0	0
2171	FABP5	1	0	0	0	0	1	0	0	0	0	0	0	0	0	0	0	0	0	0	0	0	0	0
23786	BCL2L13	1	0	0	0	0	0	0	0	0	0	0	0	0	0	0	0	0	0	0	0	0	0	0
5058	PAK1	1	0	1	0	0	0	0	1	0	0	0	0	0	0	1	1	1	1	1	0	0	1	0
6507	SLC1A3	0	1	0	0	0	0	0	0	0	0	1	0	0	0	0	0	0	0	1	0	0	0	0
51552	RAB14	1	0	0	0	0	1	0	0	0	0	0	1	0	0	0	0	0	0	0	0	0	0	0
10243	GPHN	1	0	0	0	0	0	0	0	0	0	0	0	0	0	0	0	0	0	0	0	0	0	0
4478	MSN	1	0	1	0	0	0	0	0	0	0	0	0	0	0	0	0	1	0	0	0	1	0	0
7407	VARS1	0	1	0	0	0	0	0	0	0	0	0	0	0	0	0	0	0	0	0	0	0	0	0
84152	PPP1R1B	1	0	0	0	0	0	0	0	0	0	0	0	0	0	0	0	0	0	0	0	0	1	0
55823	VPS11	1	0	0	0	0	0	0	0	0	0	0	0	0	0	0	0	0	0	0	0	0	0	0
135228	CD109	1	0	0	0	0	0	0	0	0	1	0	0	0	0	0	0	0	0	0	0	0	0	0
3383	ICAM1	1	0	0	0	1	0	0	0	1	0	0	0	0	0	1	0	0	0	0	0	1	0	0
1284	COL4A2	0	1	1	0	1	0	0	1	1	0	0	1	0	0	0	0	0	0	0	0	0	0	0
95	ACY1	1	0	0	0	0	0	0	0	0	0	0	0	0	0	0	0	0	0	0	0	0	0	0
1327	COX4I1	1	0	0	1	0	0	0	0	0	0	0	0	1	0	0	0	0	0	0	0	0	0	0
8644	AKR1C3	1	0	0	0	0	0	0	0	0	0	0	0	0	0	0	0	0	0	0	0	0	0	0
2173	FABP7	1	0	0	0	0	0	0	0	0	0	0	0	0	0	0	0	0	0	0	0	0	0	0
9805	SCRN1	1	0	0	0	0	0	0	0	0	0	0	0	0	0	0	0	0	0	0	0	0	0	0
9588	PRDX6	1	0	0	0	0	1	0	0	0	0	0	0	1	0	0	0	0	0	0	0	0	0	0
63827	BCAN	0	1	0	0	1	0	1	0	1	0	0	0	0	1	0	0	0	0	0	0	0	0	0
9892	SNAP91	1	0	0	0	0	0	0	0	0	0	0	1	0	0	0	0	0	0	0	0	0	0	0
1804	DPP6	1	0	0	0	0	0	0	0	0	0	0	0	0	0	0	0	0	0	0	0	0	0	0
64077	LHPP	1	0	0	0	0	0	0	0	0	0	0	0	0	0	0	0	0	0	0	0	0	0	0
4735	SEPTIN2	1	0	0	0	0	0	0	0	0	0	0	0	0	0	0	0	0	0	0	0	0	0	0
9919	SEC16A	1	0	0	0	0	0	0	0	0	0	0	1	0	0	0	0	0	0	0	0	0	0	0
4704	NDUFA9	1	0	0	1	0	0	0	0	0	0	0	0	0	0	0	0	0	0	0	0	0	0	0
8506	CNTNAP1	1	0	1	0	0	0	0	0	0	0	0	0	0	0	0	0	0	0	0	0	0	0	0
25874	MPC2	1	0	0	1	0	0	0	0	0	0	0	0	0	0	0	0	0	0	0	0	0	0	0
2823	GPM6A	1	0	0	0	0	0	0	0	0	0	0	0	0	0	0	0	0	0	0	0	0	0	0
8867	SYNJ1	0	1	0	0	0	0	0	0	0	0	0	1	0	0	0	0	0	0	0	0	0	0	0
4048	LTA4H	1	0	0	0	0	1	0	0	0	0	0	0	0	0	0	0	0	0	0	0	0	0	0
10552	ARPC1A	1	0	1	0	0	0	0	0	0	0	0	1	0	0	0	1	1	0	0	0	0	0	0
53826	FXYD6	1	0	0	0	0	0	0	0	0	0	0	0	0	0	0	0	0	0	1	0	0	0	0
5269	SERPINB6	1	0	0	0	0	1	0	0	0	1	0	0	0	0	0	0	0	0	0	0	0	0	0
8831	SYNGAP1	1	0	0	0	0	0	0	0	0	0	0	0	0	0	1	0	0	0	0	0	0	0	0
327	APEH	1	0	0	0	0	1	0	0	0	0	0	0	0	0	0	0	0	0	0	0	0	0	0
30845	EHD3	1	0	0	0	0	0	0	0	0	1	0	0	0	0	0	0	0	0	0	0	0	0	0
51062	ATL1	1	0	0	0	0	0	0	0	0	0	0	0	0	0	0	0	0	0	0	0	0	0	0
1012	CDH13	1	0	0	0	0	0	0	0	0	0	0	0	0	0	0	0	0	0	0	0	0	0	0
23580	CDC42EP4	1	0	0	0	0	0	0	0	0	0	0	0	0	0	0	1	0	0	0	0	0	0	0
4685	NCAM2	1	0	0	0	0	0	0	0	0	0	0	0	0	0	0	0	0	0	0	0	0	0	0
5160	PDHA1	1	0	0	1	0	0	0	0	0	0	0	0	0	0	0	0	0	0	0	1	0	0	0
10487	CAP1	1	0	1	0	0	1	0	0	0	1	0	0	0	0	1	0	0	0	0	0	0	0	0
51807	TUBA8	1	0	1	0	0	0	0	0	0	1	1	1	1	0	1	1	1	1	0	0	0	0	0
8826	IQGAP1	0	1	0	0	0	1	0	0	0	0	0	0	0	0	0	1	0	0	0	0	0	0	0
6294	SAFB	1	0	0	0	0	0	0	0	0	0	0	0	0	0	0	0	0	0	0	0	0	0	0
4513	MT-CO2	1	0	0	1	0	0	0	0	0	0	0	0	1	0	0	0	0	0	0	0	0	0	0
4282	MIF	1	0	0	0	0	1	0	0	0	1	0	0	0	0	0	0	0	0	0	0	1	0	0
2582	GALE	1	0	0	0	0	0	1	0	0	0	0	0	0	0	0	0	0	0	0	0	0	0	0
81	ACTN4	0	1	0	0	0	0	0	0	0	1	0	0	0	0	0	0	0	0	0	0	0	0	0
55163	PNPO	1	0	0	0	0	0	0	0	0	0	0	0	0	0	0	0	0	0	0	0	0	0	0
5834	PYGB	1	0	0	0	0	1	1	0	0	0	0	0	0	0	0	0	0	0	0	0	0	0	0
3163	HMOX2	1	0	0	0	0	1	0	0	0	0	0	0	1	0	0	1	0	0	1	0	0	0	0
7086	TKT	1	0	0	0	0	0	1	0	0	0	0	0	0	0	0	0	0	0	0	0	0	0	0
23154	NCDN	1	0	0	0	0	0	0	0	0	0	0	0	0	0	0	0	0	0	0	0	0	0	0
55611	OTUB1	0	1	0	0	0	0	0	0	0	0	0	0	0	0	0	0	0	0	0	0	0	0	0
5413	SEPTIN5	1	0	0	0	0	0	0	0	0	0	0	0	0	0	0	0	0	0	0	0	0	0	0
1192	CLIC1	1	0	0	0	0	0	0	0	0	0	0	0	0	0	0	0	0	0	0	0	0	0	0
4831	NME2	1	0	0	0	0	1	0	0	0	0	0	0	0	0	0	0	0	0	0	0	0	0	0
6853	SYN1	1	0	0	0	0	0	0	0	0	0	1	0	0	0	0	0	0	0	0	0	0	0	0
147463	ANKRD29	1	0	0	0	0	0	0	0	0	0	0	0	0	0	0	0	0	0	0	0	0	0	0
50808	AK3	1	0	0	0	0	0	0	0	0	1	0	0	0	0	0	0	0	0	0	0	0	0	0
7070	THY1	1	0	0	0	0	0	0	0	0	0	0	0	0	0	0	0	0	0	0	0	0	0	0
4722	NDUFS3	1	0	0	1	0	0	0	0	0	0	0	0	0	0	0	1	0	0	0	0	0	0	0
4716	NDUFB10	1	0	0	1	0	0	0	0	0	0	0	0	0	0	0	0	0	0	0	0	0	0	0
1363	CPE	1	0	0	0	0	0	0	0	0	0	0	0	0	0	0	0	0	0	0	0	0	0	0
79751	SLC25A22	1	0	0	0	0	0	0	0	0	0	0	0	0	0	0	0	0	0	1	0	0	0	0
23576	DDAH1	1	0	0	0	0	0	0	0	0	0	0	0	0	0	0	0	0	0	0	0	0	0	0
9897	WASHC5	1	0	0	0	0	0	0	0	0	0	0	0	0	0	0	0	0	0	0	0	0	0	0
483	ATP1B3	0	1	0	0	0	0	0	0	0	1	0	0	0	0	0	0	0	0	1	0	0	0	0
231	AKR1B1	1	0	0	0	0	0	1	0	0	0	0	0	0	0	0	0	0	0	0	0	0	0	0
6876	TAGLN	0	1	0	0	0	0	0	0	0	0	0	0	0	0	0	0	0	0	0	0	0	0	0
23406	COTL1	1	0	0	0	0	1	0	0	0	0	0	0	0	0	0	0	0	0	0	0	0	0	0
2539	G6PD	1	0	0	0	0	0	1	0	0	0	0	0	1	0	0	0	0	0	0	0	0	0	0
3983	ABLIM1	1	0	1	0	0	0	0	0	0	0	0	0	0	0	0	0	0	0	0	0	0	0	0
6175	RPLP0	1	0	1	0	0	0	0	0	0	0	0	0	1	0	1	0	0	0	0	1	1	0	0
1292	COL6A2	0	1	1	0	1	0	0	1	1	0	0	0	0	0	0	0	0	0	0	0	0	0	0
4744	NEFH	0	1	0	0	0	0	0	0	0	0	0	0	0	0	0	0	0	0	0	0	0	0	0
3069	HDLBP	0	1	0	0	0	0	0	0	0	0	0	0	0	0	0	0	1	0	1	0	0	0	0
2946	GSTM2	1	0	0	0	0	0	0	0	0	0	0	0	0	0	0	0	0	0	0	0	0	0	0
2316	FLNA	0	1	0	0	0	0	0	0	0	1	0	0	0	0	0	1	0	0	0	0	1	0	0
4747	NEFL	0	1	0	0	0	0	0	0	0	0	1	0	0	0	0	0	0	0	0	0	0	0	0
873	CBR1	1	0	0	0	0	0	0	0	0	0	0	0	0	0	0	0	0	0	0	0	0	0	0
55269	PSPC1	0	1	0	0	0	0	0	0	0	0	0	0	0	0	0	0	0	0	0	0	0	0	0
871	SERPINH1	0	1	0	0	1	0	0	0	1	0	0	0	0	0	0	0	0	0	0	0	0	0	0
255252	LRRC57	1	0	0	0	0	0	0	0	0	0	0	0	0	0	0	0	0	0	0	0	0	0	0
283298	OLFML1	0	1	0	0	0	0	0	0	0	0	0	0	0	0	0	0	0	0	0	0	0	0	0
10801	SEPTIN9	1	0	0	0	0	0	0	0	0	0	0	0	0	0	0	0	0	0	0	0	0	0	0
3915	LAMC1	0	1	1	0	1	0	0	1	1	0	0	0	0	0	0	0	0	0	0	0	0	0	0
23564	DDAH2	1	0	0	0	0	0	0	0	0	0	0	0	0	0	0	0	0	0	0	0	0	0	0
55748	CNDP2	1	0	0	0	0	0	0	0	0	0	0	0	0	0	0	0	0	0	0	0	0	0	0
1278	COL1A2	0	1	0	0	1	0	0	1	1	1	0	1	0	0	1	0	0	0	0	0	1	0	0
286	ANK1	1	0	1	0	0	0	0	0	0	0	0	1	0	0	0	0	0	0	0	0	0	0	0
7555	CNBP	1	0	0	0	0	0	0	0	0	0	0	0	0	0	0	0	0	0	0	0	0	0	0
1457	CSNK2A1	1	0	1	0	0	0	0	0	0	0	0	0	1	0	1	0	0	0	0	0	0	0	0
8402	SLC25A11	1	0	0	0	0	0	1	0	0	0	0	0	0	0	0	0	0	0	0	0	0	0	0
2098	ESD	1	0	0	0	0	0	0	0	0	0	0	0	0	0	0	0	0	0	0	0	0	0	0
9732	DOCK4	1	0	0	0	0	0	0	0	0	1	0	0	0	0	0	1	0	0	0	0	0	0	0
22933	SIRT2	0	1	0	0	0	0	0	0	0	0	0	0	0	0	1	0	0	0	0	0	0	0	0
120	ADD3	1	0	0	0	0	0	0	0	0	0	0	0	0	0	0	1	0	0	1	0	0	0	0
2039	DMTN	0	1	0	0	0	0	0	0	0	0	0	0	0	0	0	0	0	0	1	0	0	0	0
171024	SYNPO2	0	1	0	0	0	0	0	0	0	0	0	0	0	0	0	0	0	0	0	0	0	0	0
85477	SCIN	0	1	0	0	0	0	0	0	0	0	0	0	0	0	0	0	0	0	0	0	0	0	0
389	RHOC	0	1	1	0	0	0	0	0	0	0	0	0	0	0	0	1	0	1	0	0	0	1	0
8803	SUCLA2	1	0	0	1	0	0	0	0	0	0	0	0	0	0	0	0	0	0	0	0	0	0	0
29934	SNX12	1	0	0	0	0	0	0	0	0	0	0	0	0	0	0	0	0	0	0	0	0	0	0
7373	COL14A1	0	1	0	0	1	0	0	0	1	0	0	0	0	0	0	0	0	0	0	0	0	0	0
4710	NDUFB4	1	0	0	1	0	0	0	0	0	0	0	0	0	0	0	0	0	0	0	0	0	0	0
11336	EXOC3	0	1	0	0	0	0	0	0	0	0	0	1	0	0	0	0	0	0	0	0	0	0	0
824	CAPN2	1	0	0	0	0	0	0	0	0	0	0	0	0	0	0	0	0	0	0	0	0	0	0
51451	LCMT1	1	0	0	0	0	0	0	0	0	0	0	0	0	0	1	0	0	0	0	0	0	0	0
98	ACYP2	1	0	0	0	0	0	0	0	0	0	0	0	0	0	0	0	0	0	0	0	0	0	0
6776	STAT5A	0	1	0	0	0	0	0	1	1	0	0	0	0	0	0	0	0	0	0	0	1	0	0
833	CARS1	1	0	0	0	0	0	0	0	0	0	0	0	0	0	0	0	0	0	0	0	0	0	0
25796	PGLS	1	0	0	0	0	0	1	0	0	0	0	0	0	0	0	0	0	0	0	0	0	0	0
28912	IGKV3-20	0	1	0	0	0	0	0	0	0	0	0	0	0	0	0	0	0	0	0	0	0	0	0
51606	ATP6V1H	1	0	0	0	0	0	0	1	0	0	0	0	1	0	1	0	1	0	1	0	0	0	0
4697	NDUFA4	1	0	0	1	0	0	0	0	0	0	0	0	1	0	0	0	0	0	0	0	0	0	0
50863	NTM	1	0	0	0	0	0	0	0	0	0	0	0	0	0	0	0	0	0	0	0	0	0	0
117159	DCD	1	0	0	0	0	0	0	0	0	0	0	0	0	0	0	0	0	0	0	0	0	0	0
22859	ADGRL1	0	1	0	0	0	0	0	0	0	0	0	0	0	0	0	0	0	0	0	0	0	0	0
6648	SOD2	1	0	0	0	0	0	0	0	0	0	0	0	1	0	0	0	0	0	0	0	1	0	0
2246	FGF1	1	0	0	0	0	0	0	1	0	0	0	0	0	0	1	0	0	0	0	0	0	0	0
8120	AP3B2	1	0	0	0	0	0	0	0	0	0	0	0	0	0	0	0	0	0	0	0	0	0	0
4000	LMNA	0	1	0	0	0	0	0	0	0	0	0	0	1	0	1	0	0	0	0	0	0	0	0
83693	HSDL1	1	0	0	0	0	0	0	0	0	0	0	0	0	0	0	0	0	0	0	0	0	0	0
26232	FBXO2	1	0	0	0	0	0	0	0	0	0	0	0	0	0	1	0	0	0	0	0	0	0	0
3684	ITGAM	1	0	0	0	1	1	0	0	1	1	0	0	0	0	0	0	0	0	0	0	1	0	0
633	BGN	0	1	0	0	1	0	1	0	0	0	0	0	0	1	0	0	0	0	0	0	0	0	0
6804	STX1A	1	0	0	0	0	0	0	0	0	0	1	0	0	0	0	0	0	0	0	0	1	0	0
57617	VPS18	1	0	0	0	0	0	0	0	0	0	0	0	0	0	0	0	0	0	0	0	0	0	0
9829	DNAJC6	1	0	0	0	0	0	0	0	0	0	0	1	0	0	0	0	0	0	0	0	0	0	0
2934	GSN	1	0	0	0	0	1	0	0	0	0	0	0	0	0	0	0	0	0	0	0	0	0	0
51377	UCHL5	0	1	0	0	0	0	0	0	0	0	0	0	0	0	0	0	0	0	0	0	0	0	0
613	BCR	0	1	0	0	0	0	0	0	0	0	0	0	0	0	0	1	0	0	0	0	0	0	0
23236	PLCB1	1	0	0	0	0	0	0	0	0	0	1	0	0	0	1	0	0	0	0	0	0	1	0
1272	CNTN1	1	0	1	0	0	0	0	0	0	0	0	0	0	0	0	0	0	0	0	0	0	0	0
84064	HDHD2	1	0	0	0	0	0	0	0	0	0	0	0	0	0	0	0	0	0	0	0	0	0	0
2597	GAPDH	1	0	0	0	0	0	1	0	0	0	0	0	0	0	0	0	0	0	0	0	0	0	0
57552	NCEH1	1	0	0	0	0	0	0	0	0	0	0	0	0	0	0	0	1	0	1	0	0	0	0
9343	EFTUD2	1	0	0	0	0	0	0	0	0	0	0	0	0	0	0	0	0	0	0	0	0	0	0
23176	SEPTIN8	1	0	0	0	0	0	0	0	0	0	0	0	0	0	0	0	0	0	0	0	0	0	0
3857	KRT9	0	1	0	0	0	0	0	0	0	0	0	0	0	0	0	0	0	0	0	0	0	0	0
8573	CASK	0	1	0	0	1	0	0	0	0	0	1	0	0	0	0	0	0	0	0	0	0	0	0
51673	TPPP3	1	0	0	0	0	0	0	0	0	0	0	0	0	0	0	0	0	0	0	0	0	0	0
10611	PDLIM5	0	1	0	0	0	0	0	0	0	0	1	0	0	0	0	0	0	0	0	0	0	0	0
7052	TGM2	0	1	0	0	0	0	0	0	0	0	0	0	0	0	0	0	0	0	0	0	0	0	0
1020	CDK5	0	1	1	0	0	0	0	1	0	1	0	0	0	0	0	0	1	1	0	0	0	1	0
23022	PALLD	0	1	0	0	0	0	0	0	0	0	0	0	0	0	0	0	0	0	0	0	0	0	0
5577	PRKAR2B	1	0	0	0	0	0	0	0	0	1	1	0	0	0	1	0	0	0	1	0	0	1	0
9352	TXNL1	1	0	0	0	0	0	0	0	0	0	0	0	0	0	0	1	0	0	0	0	0	0	0
51292	GMPR2	1	0	0	0	0	0	0	0	0	0	0	0	0	0	0	0	0	0	0	0	0	0	0
7430	EZR	1	0	1	0	0	0	0	0	0	0	0	0	0	0	0	0	1	0	0	0	0	0	0
521	ATP5ME	1	0	0	1	0	0	0	0	0	0	0	0	0	0	0	0	0	0	0	0	0	0	0
2805	GOT1	0	1	0	0	0	0	1	0	0	0	0	0	0	0	0	0	0	0	0	1	0	0	0
9764	KIAA0513	0	1	0	0	0	0	0	0	0	0	0	0	0	0	0	0	0	0	0	0	0	0	0
9114	ATP6V0D1	1	0	0	0	0	0	0	1	0	0	0	0	1	0	0	0	0	0	1	0	0	0	0
283871	PGP	0	1	0	0	0	0	1	0	0	0	0	0	0	0	0	0	0	0	0	0	0	0	0
6515	SLC2A3	1	0	0	0	0	1	0	0	0	0	0	0	0	0	0	0	0	0	1	0	0	0	0
22902	RUFY3	1	0	0	0	0	0	0	0	0	0	0	0	0	0	0	0	0	0	0	0	0	0	0
80349	WDR61	0	1	0	0	0	0	0	0	0	0	0	0	0	0	0	0	0	0	0	0	0	0	0
2184	FAH	1	0	0	0	0	0	0	0	0	0	0	0	0	0	0	0	0	0	0	1	0	0	0
5300	PIN1	1	0	0	0	0	0	0	0	0	0	0	0	1	0	0	1	0	0	0	0	1	0	0
3188	HNRNPH2	1	0	0	0	0	0	0	0	0	0	0	0	0	0	0	0	0	0	0	0	0	0	0
4718	NDUFC2	0	1	0	0	0	1	0	0	0	0	0	0	0	0	0	0	0	0	0	0	0	0	0
126328	NDUFA11	1	0	0	1	0	0	0	0	0	0	0	0	0	0	0	0	0	0	0	0	0	0	0
4637	MYL6	0	1	1	0	0	0	0	0	0	0	0	0	0	0	0	1	1	1	1	0	0	0	0
26275	HIBCH	1	0	0	0	0	0	0	0	0	0	0	0	0	0	0	0	0	0	0	1	0	0	0
8424	BBOX1	1	0	0	0	0	0	0	0	0	0	0	0	0	0	0	0	0	0	0	1	0	0	0
11127	KIF3A	1	0	0	0	0	0	0	0	0	1	0	1	0	0	1	0	1	0	0	0	0	0	0
10963	STIP1	0	1	0	0	0	0	0	0	0	0	0	0	1	0	0	1	0	0	0	0	0	0	0
55970	GNG12	0	1	0	0	0	0	0	0	0	1	1	0	0	0	1	0	0	1	1	0	0	1	0
6093	ROCK1	0	1	1	0	0	1	0	1	0	0	0	0	0	0	0	1	1	1	1	0	0	1	0
57142	RTN4	1	0	0	0	0	0	0	0	0	0	0	0	0	0	0	0	0	0	0	0	0	0	0
10527	IPO7	0	1	0	0	0	0	0	0	0	0	0	0	0	0	0	0	0	0	0	0	0	0	0
128	ADH5	1	0	0	0	0	0	0	0	0	0	0	0	0	0	0	0	0	0	0	0	0	0	0
37	ACADVL	1	0	0	0	0	0	0	0	0	0	0	0	1	0	0	0	0	0	0	0	0	0	0
39	ACAT2	1	0	0	0	0	0	0	0	0	0	0	0	0	0	0	0	0	0	0	0	0	0	0
5238	PGM3	1	0	0	0	0	0	0	0	0	0	0	0	0	0	0	0	0	0	0	0	0	0	0
1759	DNM1	1	0	1	0	0	0	0	1	0	0	0	1	0	0	1	0	1	0	0	0	0	0	0
1509	CTSD	1	0	0	0	0	1	0	0	0	0	0	0	0	0	1	0	1	0	0	0	0	0	0
29968	PSAT1	1	0	0	0	0	0	0	0	0	0	0	0	0	0	0	0	0	0	0	1	0	0	0
29924	EPN1	1	0	0	0	0	0	0	1	0	0	0	1	0	0	0	0	0	0	0	0	0	0	0
5214	PFKP	1	0	0	0	0	0	1	0	0	0	0	0	0	0	0	0	0	0	0	0	0	0	0
7414	VCL	1	0	0	0	0	1	0	0	0	1	0	0	0	0	0	0	0	0	1	0	0	0	0
5549	PRELP	0	1	0	0	0	0	1	0	0	0	0	0	0	1	0	0	0	0	0	0	0	0	0
3956	LGALS1	1	0	0	0	0	0	0	0	0	0	0	0	0	0	0	0	0	0	0	0	0	0	0
6282	S100A11	0	1	0	0	0	1	0	0	0	0	0	0	0	0	0	0	0	0	0	0	0	0	0
539	ATP5PO	1	0	0	1	0	0	0	0	0	0	0	0	0	0	0	0	0	0	0	0	0	0	0
80150	ASRGL1	1	0	0	0	0	0	0	0	0	0	0	0	0	0	0	0	0	0	0	1	0	0	0
29763	PACSIN3	1	0	0	0	0	0	0	0	0	0	0	1	0	0	0	0	0	0	0	0	0	0	0
80760	ITIH5	0	1	0	0	0	0	0	0	0	0	0	0	0	0	0	0	0	0	0	0	0	0	0
6697	SPR	1	0	0	0	0	0	0	0	0	0	0	0	0	0	0	0	0	0	0	0	0	0	0
8407	TAGLN2	1	0	0	0	0	0	0	0	0	1	0	0	0	0	0	0	0	0	0	0	0	0	0
928	CD9	1	0	0	0	0	0	0	0	0	1	0	0	0	0	0	0	0	0	0	0	0	0	0
2023	ENO1	1	0	0	0	0	0	1	0	0	0	0	0	0	0	0	0	0	0	0	0	0	0	0
2766	GMPR	1	0	0	0	0	0	0	0	0	0	0	0	0	0	0	0	0	0	0	0	0	0	0
478	ATP1A3	1	0	0	0	0	0	0	0	0	0	0	0	0	0	0	0	0	0	1	0	0	0	0
4695	NDUFA2	1	0	0	1	0	0	0	0	0	0	0	0	0	0	0	0	0	0	0	0	0	0	0
308	ANXA5	1	0	0	0	0	0	0	0	0	1	0	0	0	0	0	0	0	0	0	0	0	0	0
7087	ICAM5	1	0	0	0	0	0	0	0	1	0	0	0	0	0	1	0	0	0	0	0	0	0	0
4133	MAP2	1	0	0	0	0	0	0	0	0	0	0	0	0	0	0	0	0	0	0	0	0	0	0
80221	ACSF2	1	0	0	0	0	0	0	0	0	0	0	0	0	0	0	0	0	0	0	0	0	0	0
112574	SNX18	1	0	0	0	0	0	0	0	0	0	0	1	0	0	0	0	0	0	0	0	0	0	0
57863	CADM3	1	0	0	0	0	0	0	0	0	0	0	0	0	0	0	0	0	0	0	0	0	0	0
6855	SYP	1	0	0	0	0	0	0	0	0	0	0	0	0	0	0	0	0	0	0	0	0	0	0
5864	RAB3A	1	0	0	0	0	1	0	0	0	0	1	1	0	0	0	0	0	0	0	0	0	0	0
960	CD44	1	0	0	0	0	1	1	0	1	1	0	0	0	0	0	0	0	0	0	0	1	0	0
92154	MTSS2	1	0	0	0	0	0	0	0	0	0	0	0	0	0	0	0	0	0	0	0	0	0	0
1303	COL12A1	0	1	0	0	1	0	0	0	1	0	0	0	0	0	0	0	0	0	0	0	0	0	0
1463	NCAN	1	0	1	0	0	0	1	0	0	0	0	0	0	1	0	0	0	0	0	0	0	0	0
203068	TUBB	0	1	0	0	0	1	0	0	0	0	0	0	0	0	1	0	0	0	1	0	0	0	0
80700	UBXN6	1	0	0	0	0	0	0	0	0	0	0	0	0	0	0	0	0	0	0	0	0	0	0
3339	HSPG2	0	1	0	0	1	0	1	0	1	0	0	0	0	1	0	0	0	0	0	0	0	0	0
3936	LCP1	0	1	0	0	0	0	0	0	0	0	0	0	0	0	0	0	0	0	0	0	1	0	0
4741	NEFM	0	1	0	0	0	0	0	0	0	0	0	0	0	0	0	0	0	0	0	0	0	0	0
3306	HSPA2	1	0	0	0	0	0	0	0	0	0	0	0	1	0	1	0	0	0	0	0	0	0	0
4723	NDUFV1	1	0	0	1	0	0	0	0	0	0	0	0	0	0	0	0	0	0	0	0	0	0	0
3945	LDHB	1	0	0	1	0	0	0	0	0	0	0	0	0	0	0	0	0	0	0	0	0	0	0
2331	FMOD	0	1	0	0	1	0	1	0	0	0	0	0	0	1	0	0	0	0	0	0	0	0	0
3849	KRT2	0	1	0	0	0	0	0	0	0	0	0	0	0	0	0	0	0	0	0	0	0	0	0
6647	SOD1	1	0	0	0	0	0	0	0	0	1	0	0	1	0	0	0	0	0	0	0	1	0	0
57447	NDRG2	1	0	0	0	0	0	0	0	0	0	0	0	0	0	0	0	0	0	0	0	0	0	0
92521	SPECC1	0	1	0	0	0	0	0	0	0	0	0	0	0	0	0	0	0	0	0	0	0	0	0
828	CAPS	1	0	0	0	0	0	0	0	0	0	0	0	0	0	0	0	0	0	0	0	0	0	0
5579	PRKCB	1	0	0	0	0	0	0	1	0	1	1	0	0	0	1	1	1	0	0	0	0	1	0
2952	GSTT1	0	1	0	0	0	0	0	0	0	0	0	0	0	0	0	0	0	0	0	0	0	0	0
3251	HPRT1	0	1	0	0	0	0	0	0	0	0	0	0	0	0	0	0	0	0	0	0	0	0	0
5216	PFN1	1	0	1	0	0	0	0	0	0	1	0	0	0	0	1	1	0	1	0	0	0	0	0
151011	SEPTIN10	1	0	0	0	0	0	0	0	0	0	0	0	0	0	0	0	0	0	0	0	0	0	0
2947	GSTM3	1	0	0	0	0	0	0	0	0	0	0	0	0	0	0	0	0	0	0	0	0	0	0
122961	ISCA2	1	0	0	0	0	0	0	0	0	0	0	0	0	0	0	0	0	0	0	0	0	0	0
4357	MPST	1	0	0	0	0	0	0	0	0	0	0	0	0	0	0	0	0	0	0	1	0	0	0
6506	SLC1A2	1	0	0	0	0	0	0	0	0	0	1	0	0	0	0	0	0	0	1	0	0	0	0
51084	CRYL1	1	0	0	0	0	0	1	0	0	0	0	0	0	0	0	0	0	0	0	0	0	0	0
529	ATP6V1E1	0	1	0	0	0	0	0	1	0	0	0	0	1	0	0	0	0	0	1	0	0	0	0
10380	BPNT1	1	0	0	0	0	0	0	0	0	0	0	0	0	0	0	0	0	0	0	0	0	0	0
2992	GYG1	1	0	0	0	0	1	1	0	0	0	0	0	0	0	0	0	0	0	0	0	0	0	0
10652	YKT6	0	1	0	0	0	0	0	0	0	0	0	1	0	0	0	1	0	0	0	0	0	0	0
5947	RBP1	1	0	0	0	0	0	0	0	0	0	0	0	0	0	0	0	0	0	0	0	0	0	0
145482	PTGR2	1	0	0	0	0	0	0	0	0	0	0	0	0	0	0	0	0	0	0	0	0	0	0
54539	NDUFB11	1	0	0	1	0	0	0	0	0	0	0	0	0	0	0	0	0	0	0	0	0	0	0
51056	LAP3	1	0	0	0	0	0	0	0	0	0	0	0	0	0	0	0	0	0	0	0	0	0	0
79837	PIP4K2C	1	0	0	0	0	0	0	0	0	0	0	0	1	0	1	0	0	0	0	0	0	0	0
6202	RPS8	0	1	1	0	0	0	0	0	0	0	0	0	1	0	1	0	0	0	0	1	0	0	0
9551	ATP5MF	1	0	0	1	0	0	0	0	0	0	0	0	0	0	0	0	0	0	0	0	0	0	0
7923	HSD17B8	1	0	0	0	0	0	0	0	0	0	0	0	0	0	0	0	0	0	0	0	0	0	0
1462	VCAN	0	1	0	0	1	0	1	0	0	0	0	0	0	1	0	0	0	0	0	0	0	0	0
51571	CYRIB	1	0	0	0	0	0	0	0	0	1	0	0	0	0	0	0	0	0	0	0	0	0	0
51517	NCKIPSD	1	0	0	0	0	0	0	0	0	0	0	0	0	0	0	1	0	0	0	0	0	0	0
340371	NRBP2	1	0	0	0	0	0	0	0	0	0	0	0	0	0	0	0	0	0	0	0	0	0	0
10135	NAMPT	1	0	0	0	0	0	0	0	0	0	0	0	0	0	0	0	0	0	0	0	0	0	0
5720	PSME1	1	0	1	0	0	0	0	0	0	0	0	0	1	0	1	0	0	0	1	1	1	0	0
84457	PHYHIPL	1	0	0	0	0	0	0	0	0	0	0	0	0	0	0	0	0	0	0	0	0	0	0
54332	GDAP1	1	0	0	0	0	0	0	0	0	0	0	0	0	0	0	0	0	0	0	0	0	0	0
4714	NDUFB8	1	0	0	1	0	0	0	0	0	0	0	0	0	0	0	0	0	0	0	0	0	0	0
4811	NID1	0	1	0	0	1	0	0	0	1	0	0	0	0	0	0	0	0	0	0	0	0	0	0
7263	TST	1	0	0	0	0	0	0	0	0	0	0	0	0	0	0	0	0	0	0	1	0	0	0
51286	CEND1	0	1	0	0	0	0	0	0	0	0	0	0	0	0	0	0	0	0	0	0	0	0	0
476	ATP1A1	1	0	0	0	0	0	0	0	0	0	0	0	0	0	0	0	0	0	1	0	0	0	0
3911	LAMA5	0	1	0	0	1	0	0	1	1	0	0	0	0	0	0	0	0	0	0	0	1	0	0
5052	PRDX1	1	0	0	0	0	0	0	0	0	0	0	0	1	0	0	0	0	0	0	0	0	0	0
292	SLC25A5	1	0	0	0	0	0	0	0	0	0	0	0	0	0	1	0	0	0	1	0	0	0	0
10752	CHL1	0	1	1	0	0	0	0	0	0	0	0	0	0	0	0	0	0	0	0	0	0	0	0
26052	DNM3	0	1	1	0	0	0	0	1	0	0	0	1	0	0	1	0	1	0	0	0	0	0	0
2781	GNAZ	1	0	0	0	0	0	0	0	0	0	0	0	0	0	0	0	0	0	0	0	0	1	0
832	CAPZB	1	0	0	0	0	0	0	0	0	1	0	1	1	0	1	1	1	0	0	0	0	0	0
203	AK1	1	0	0	0	0	0	0	0	0	0	0	0	0	0	0	0	0	0	0	0	0	0	0
5414	SEPTIN4	0	1	0	0	0	0	0	0	0	0	0	0	0	0	0	0	0	0	0	0	0	0	0
1645	AKR1C1	0	1	0	0	0	0	0	0	0	0	0	0	0	0	0	0	0	0	0	0	0	0	0
8904	CPNE1	0	1	0	0	0	1	0	0	0	0	0	0	0	0	0	0	0	0	0	0	0	0	0

## Sheet: Enrichment Top20
GroupID	Category	Term	Description	LogP	Log(q-value)	InTerm_InList	Genes	Symbols
1_Summary	Reactome Gene Sets	R-HSA-422475	Axon guidance	-26.8622	-23.4661	53/552	160,286,387,388,389,1020,1173,1175,1212,1272,1282,1284,1291,1292,1457,1463,1742,1759,1809,1981,2596,3688,3915,3983,4478,4637,5058,5216,5361,5532,5692,5706,5709,5720,6093,6129,6175,6202,6456,7094,7277,7430,8506,10213,10486,10487,10552,10570,10752,26052,51807,57698,375790	AP2A1,ANK1,RHOA,RHOB,RHOC,CDK5,AP2M1,AP2S1,CLTB,CNTN1,COL4A1,COL4A2,COL6A1,COL6A2,CSNK2A1,NCAN,DLG4,DNM1,DPYSL3,EIF4G1,GAP43,ITGB1,LAMC1,ABLIM1,MSN,MYL6,PAK1,PFN1,PLXNA1,PPP3CB,PSMB4,PSMC6,PSMD3,PSME1,ROCK1,RPL7,RPLP0,RPS8,SH3GL2,TLN1,TUBA4A,EZR,CNTNAP1,PSMD14,CAP2,CAP1,ARPC1A,DPYSL4,CHL1,DNM3,TUBA8,SHTN1,AGRN
1_Member	Reactome Gene Sets	R-HSA-422475	Axon guidance	-26.8622	-23.4661	53/552	160,286,387,388,389,1020,1173,1175,1212,1272,1282,1284,1291,1292,1457,1463,1742,1759,1809,1981,2596,3688,3915,3983,4478,4637,5058,5216,5361,5532,5692,5706,5709,5720,6093,6129,6175,6202,6456,7094,7277,7430,8506,10213,10486,10487,10552,10570,10752,26052,51807,57698,375790	AP2A1,ANK1,RHOA,RHOB,RHOC,CDK5,AP2M1,AP2S1,CLTB,CNTN1,COL4A1,COL4A2,COL6A1,COL6A2,CSNK2A1,NCAN,DLG4,DNM1,DPYSL3,EIF4G1,GAP43,ITGB1,LAMC1,ABLIM1,MSN,MYL6,PAK1,PFN1,PLXNA1,PPP3CB,PSMB4,PSMC6,PSMD3,PSME1,ROCK1,RPL7,RPLP0,RPS8,SH3GL2,TLN1,TUBA4A,EZR,CNTNAP1,PSMD14,CAP2,CAP1,ARPC1A,DPYSL4,CHL1,DNM3,TUBA8,SHTN1,AGRN
1_Member	Reactome Gene Sets	R-HSA-9675108	Nervous system development	-25.9327	-22.8377	53/577	160,286,387,388,389,1020,1173,1175,1212,1272,1282,1284,1291,1292,1457,1463,1742,1759,1809,1981,2596,3688,3915,3983,4478,4637,5058,5216,5361,5532,5692,5706,5709,5720,6093,6129,6175,6202,6456,7094,7277,7430,8506,10213,10486,10487,10552,10570,10752,26052,51807,57698,375790	AP2A1,ANK1,RHOA,RHOB,RHOC,CDK5,AP2M1,AP2S1,CLTB,CNTN1,COL4A1,COL4A2,COL6A1,COL6A2,CSNK2A1,NCAN,DLG4,DNM1,DPYSL3,EIF4G1,GAP43,ITGB1,LAMC1,ABLIM1,MSN,MYL6,PAK1,PFN1,PLXNA1,PPP3CB,PSMB4,PSMC6,PSMD3,PSME1,ROCK1,RPL7,RPLP0,RPS8,SH3GL2,TLN1,TUBA4A,EZR,CNTNAP1,PSMD14,CAP2,CAP1,ARPC1A,DPYSL4,CHL1,DNM3,TUBA8,SHTN1,AGRN
1_Member	Reactome Gene Sets	R-HSA-373760	L1CAM interactions	-17.4532	-15.0114	22/119	160,286,1173,1175,1272,1457,1463,1742,1759,2596,3688,3915,4478,5058,6456,7277,7430,8506,10752,26052,51807,57698	AP2A1,ANK1,AP2M1,AP2S1,CNTN1,CSNK2A1,NCAN,DLG4,DNM1,GAP43,ITGB1,LAMC1,MSN,PAK1,SH3GL2,TUBA4A,EZR,CNTNAP1,CHL1,DNM3,TUBA8,SHTN1
2_Summary	Reactome Gene Sets	R-HSA-1428517	The citric acid (TCA) cycle and respiratory electron transport	-23.6336	-20.2376	28/178	509,521,539,1327,3945,4513,4695,4697,4704,4705,4710,4714,4716,4719,4720,4722,4723,4729,5160,6390,7385,8803,9551,25874,54205,54539,126328,374291	ATP5F1C,ATP5ME,ATP5PO,COX4I1,LDHB,COX2,NDUFA2,NDUFA4,NDUFA9,NDUFA10,NDUFB4,NDUFB8,NDUFB10,NDUFS1,NDUFS2,NDUFS3,NDUFV1,NDUFV2,PDHA1,SDHB,UQCRC2,SUCLA2,ATP5MF,MPC2,CYCS,NDUFB11,NDUFA11,NDUFS7
2_Member	Reactome Gene Sets	R-HSA-1428517	The citric acid (TCA) cycle and respiratory electron transport	-23.6336	-20.2376	28/178	509,521,539,1327,3945,4513,4695,4697,4704,4705,4710,4714,4716,4719,4720,4722,4723,4729,5160,6390,7385,8803,9551,25874,54205,54539,126328,374291	ATP5F1C,ATP5ME,ATP5PO,COX4I1,LDHB,COX2,NDUFA2,NDUFA4,NDUFA9,NDUFA10,NDUFB4,NDUFB8,NDUFB10,NDUFS1,NDUFS2,NDUFS3,NDUFV1,NDUFV2,PDHA1,SDHB,UQCRC2,SUCLA2,ATP5MF,MPC2,CYCS,NDUFB11,NDUFA11,NDUFS7
2_Member	Reactome Gene Sets	R-HSA-163200	Respiratory electron transport, ATP synthesis by chemiosmotic coupling, and heat production by uncoupling proteins.	-22.2998	-19.2048	24/127	509,521,539,1327,4513,4695,4697,4704,4705,4710,4714,4716,4719,4720,4722,4723,4729,6390,7385,9551,54205,54539,126328,374291	ATP5F1C,ATP5ME,ATP5PO,COX4I1,COX2,NDUFA2,NDUFA4,NDUFA9,NDUFA10,NDUFB4,NDUFB8,NDUFB10,NDUFS1,NDUFS2,NDUFS3,NDUFV1,NDUFV2,SDHB,UQCRC2,ATP5MF,CYCS,NDUFB11,NDUFA11,NDUFS7
2_Member	Reactome Gene Sets	R-HSA-611105	Respiratory electron transport	-18.9131	-16.216	20/103	1327,4513,4695,4697,4704,4705,4710,4714,4716,4719,4720,4722,4723,4729,6390,7385,54205,54539,126328,374291	COX4I1,COX2,NDUFA2,NDUFA4,NDUFA9,NDUFA10,NDUFB4,NDUFB8,NDUFB10,NDUFS1,NDUFS2,NDUFS3,NDUFV1,NDUFV2,SDHB,UQCRC2,CYCS,NDUFB11,NDUFA11,NDUFS7
2_Member	Reactome Gene Sets	R-HSA-6799198	Complex I biogenesis	-14.9412	-12.5866	14/57	4695,4704,4705,4710,4714,4716,4719,4720,4722,4723,4729,54539,126328,374291	NDUFA2,NDUFA9,NDUFA10,NDUFB4,NDUFB8,NDUFB10,NDUFS1,NDUFS2,NDUFS3,NDUFV1,NDUFV2,NDUFB11,NDUFA11,NDUFS7
3_Summary	Reactome Gene Sets	R-HSA-3000178	ECM proteoglycans	-21.305	-18.3861	16/76	633,1278,1282,1284,1291,1292,1462,1634,2331,3339,3688,3911,3913,3915,63827,375790,871,1303,4811,7373,8573,22795,80781,301,3383,3684,7431	BGN,COL1A2,COL4A1,COL4A2,COL6A1,COL6A2,VCAN,DCN,FMOD,HSPG2,ITGB1,LAMA5,LAMB2,LAMC1,BCAN,AGRN,SERPINH1,COL12A1,NID1,COL14A1,CASK,NID2,COL18A1,ANXA1,ICAM1,ITGAM,VIM
3_Member	Reactome Gene Sets	R-HSA-3000178	ECM proteoglycans	-21.305	-18.3861	16/76	633,1278,1282,1284,1291,1292,1462,1634,2331,3339,3688,3911,3913,3915,63827,375790	BGN,COL1A2,COL4A1,COL4A2,COL6A1,COL6A2,VCAN,DCN,FMOD,HSPG2,ITGB1,LAMA5,LAMB2,LAMC1,BCAN,AGRN
3_Member	Reactome Gene Sets	R-HSA-1474244	Extracellular matrix organization	-20.0413	-17.2474	23/301	633,871,1278,1282,1284,1291,1292,1303,1462,1634,2331,3339,3688,3911,3913,3915,4811,7373,8573,22795,63827,80781,375790	BGN,SERPINH1,COL1A2,COL4A1,COL4A2,COL6A1,COL6A2,COL12A1,VCAN,DCN,FMOD,HSPG2,ITGB1,LAMA5,LAMB2,LAMC1,NID1,COL14A1,CASK,NID2,BCAN,COL18A1,AGRN
3_Member	Reactome Gene Sets	R-HSA-3000157	Laminin interactions	-15.7365	-13.2948	10/30	1282,1284,3339,3688,3911,3913,3915,4811,22795,80781	COL4A1,COL4A2,HSPG2,ITGB1,LAMA5,LAMB2,LAMC1,NID1,NID2,COL18A1
3_Member	Reactome Gene Sets	R-HSA-3000171	Non-integrin membrane-ECM interactions	-12.4693	-10.1872	10/59	1278,1282,1284,3339,3688,3911,3913,3915,8573,375790	COL1A2,COL4A1,COL4A2,HSPG2,ITGB1,LAMA5,LAMB2,LAMC1,CASK,AGRN
3_Member	Reactome Gene Sets	R-HSA-8874081	MET activates PTK2 signaling	-6.4413	-4.95376	5/30	1278,3688,3911,3913,3915	COL1A2,ITGB1,LAMA5,LAMB2,LAMC1
3_Member	Reactome Gene Sets	R-HSA-8875878	MET promotes cell motility	-5.7395	-4.33024	5/41	1278,3688,3911,3913,3915	COL1A2,ITGB1,LAMA5,LAMB2,LAMC1
3_Member	Reactome Gene Sets	R-HSA-6806834	Signaling by MET	-4.32706	-3.14055	5/79	1278,3688,3911,3913,3915	COL1A2,ITGB1,LAMA5,LAMB2,LAMC1
3_Member	Reactome Gene Sets	R-HSA-6785807	Interleukin-4 and Interleukin-13 signaling	-2.97181	-1.96495	7/108	301,1278,3383,3684,3688,3911,7431	ANXA1,COL1A2,ICAM1,ITGAM,ITGB1,LAMA5,VIM
4_Summary	Reactome Gene Sets	R-HSA-6798695	Neutrophil degranulation	-18.0854	-15.3883	40/480	210,302,327,387,823,960,1509,1992,2171,2934,2950,2992,3163,3417,3684,3848,3958,4048,4282,4718,4831,5269,5315,5709,5834,5864,6093,6282,6515,7414,8826,8904,9588,10213,10487,23406,51382,51552,80142,203068	ALAD,ANXA2,APEH,RHOA,CAPN1,CD44,CTSD,SERPINB1,FABP5,GSN,GSTP1,GYG1,HMOX2,IDH1,ITGAM,KRT1,LGALS3,LTA4H,MIF,NDUFC2,NME2,SERPINB6,PKM,PSMD3,PYGB,RAB3A,ROCK1,S100A11,SLC2A3,VCL,IQGAP1,CPNE1,PRDX6,PSMD14,CAP1,COTL1,ATP6V1D,RAB14,PTGES2,TUBB
4_Member	Reactome Gene Sets	R-HSA-6798695	Neutrophil degranulation	-18.0854	-15.3883	40/480	210,302,327,387,823,960,1509,1992,2171,2934,2950,2992,3163,3417,3684,3848,3958,4048,4282,4718,4831,5269,5315,5709,5834,5864,6093,6282,6515,7414,8826,8904,9588,10213,10487,23406,51382,51552,80142,203068	ALAD,ANXA2,APEH,RHOA,CAPN1,CD44,CTSD,SERPINB1,FABP5,GSN,GSTP1,GYG1,HMOX2,IDH1,ITGAM,KRT1,LGALS3,LTA4H,MIF,NDUFC2,NME2,SERPINB6,PKM,PSMD3,PYGB,RAB3A,ROCK1,S100A11,SLC2A3,VCL,IQGAP1,CPNE1,PRDX6,PSMD14,CAP1,COTL1,ATP6V1D,RAB14,PTGES2,TUBB
5_Summary	Reactome Gene Sets	R-HSA-71387	Metabolism of carbohydrates	-17.8787	-15.2609	32/295	231,633,960,1462,1463,1634,2023,2331,2539,2582,2597,2805,2992,3098,3339,4969,5214,5315,5549,5834,5837,6652,7086,8402,8604,10327,25796,51084,63827,283209,283871,375790	AKR1B1,BGN,CD44,VCAN,NCAN,DCN,ENO1,FMOD,G6PD,GALE,GAPDH,GOT1,GYG1,HK1,HSPG2,OGN,PFKP,PKM,PRELP,PYGB,PYGM,SORD,TKT,SLC25A11,SLC25A12,AKR1A1,PGLS,CRYL1,BCAN,PGM2L1,PGP,AGRN
5_Member	Reactome Gene Sets	R-HSA-71387	Metabolism of carbohydrates	-17.8787	-15.2609	32/295	231,633,960,1462,1463,1634,2023,2331,2539,2582,2597,2805,2992,3098,3339,4969,5214,5315,5549,5834,5837,6652,7086,8402,8604,10327,25796,51084,63827,283209,283871,375790	AKR1B1,BGN,CD44,VCAN,NCAN,DCN,ENO1,FMOD,G6PD,GALE,GAPDH,GOT1,GYG1,HK1,HSPG2,OGN,PFKP,PKM,PRELP,PYGB,PYGM,SORD,TKT,SLC25A11,SLC25A12,AKR1A1,PGLS,CRYL1,BCAN,PGM2L1,PGP,AGRN
5_Member	Reactome Gene Sets	R-HSA-70326	Glucose metabolism	-6.04616	-4.55862	10/91	2023,2597,2805,3098,5214,5315,8402,8604,283209,283871	ENO1,GAPDH,GOT1,HK1,PFKP,PKM,SLC25A11,SLC25A12,PGM2L1,PGP
5_Member	Reactome Gene Sets	R-HSA-70171	Glycolysis	-4.09302	-2.886	7/71	2023,2597,3098,5214,5315,283209,283871	ENO1,GAPDH,HK1,PFKP,PKM,PGM2L1,PGP
5_Member	Reactome Gene Sets	R-HSA-70263	Gluconeogenesis	-3.89311	-2.7172	5/34	2023,2597,2805,8402,8604	ENO1,GAPDH,GOT1,SLC25A11,SLC25A12
6_Summary	Reactome Gene Sets	R-HSA-9006934	Signaling by Receptor Tyrosine Kinases	-14.527	-12.2102	37/521	160,387,529,1020,1173,1175,1278,1282,1284,1291,1292,1742,1759,2246,2670,3315,3688,3911,3913,3915,5058,5579,5898,6093,6285,6456,6457,6776,7529,9114,10458,26052,26999,29924,51382,51606,55914	AP2A1,RHOA,ATP6V1E1,CDK5,AP2M1,AP2S1,COL1A2,COL4A1,COL4A2,COL6A1,COL6A2,DLG4,DNM1,FGF1,GFAP,HSPB1,ITGB1,LAMA5,LAMB2,LAMC1,PAK1,PRKCB,RALA,ROCK1,S100B,SH3GL2,SH3GL3,STAT5A,YWHAB,ATP6V0D1,BAIAP2,DNM3,CYFIP2,EPN1,ATP6V1D,ATP6V1H,ERBIN
6_Member	Reactome Gene Sets	R-HSA-9006934	Signaling by Receptor Tyrosine Kinases	-14.527	-12.2102	37/521	160,387,529,1020,1173,1175,1278,1282,1284,1291,1292,1742,1759,2246,2670,3315,3688,3911,3913,3915,5058,5579,5898,6093,6285,6456,6457,6776,7529,9114,10458,26052,26999,29924,51382,51606,55914	AP2A1,RHOA,ATP6V1E1,CDK5,AP2M1,AP2S1,COL1A2,COL4A1,COL4A2,COL6A1,COL6A2,DLG4,DNM1,FGF1,GFAP,HSPB1,ITGB1,LAMA5,LAMB2,LAMC1,PAK1,PRKCB,RALA,ROCK1,S100B,SH3GL2,SH3GL3,STAT5A,YWHAB,ATP6V0D1,BAIAP2,DNM3,CYFIP2,EPN1,ATP6V1D,ATP6V1H,ERBIN
7_Summary	Reactome Gene Sets	R-HSA-1474228	Degradation of the extracellular matrix	-13.9506	-11.6338	14/140	1278,1282,1284,1291,1292,1303,1634,3339,3911,3915,4811,7373,63827,80781,871,960,3383,3684,3688,7087,375790,6776	COL1A2,COL4A1,COL4A2,COL6A1,COL6A2,COL12A1,DCN,HSPG2,LAMA5,LAMC1,NID1,COL14A1,BCAN,COL18A1,SERPINH1,CD44,ICAM1,ITGAM,ITGB1,ICAM5,AGRN,STAT5A
7_Member	Reactome Gene Sets	R-HSA-1474228	Degradation of the extracellular matrix	-13.9506	-11.6338	14/140	1278,1282,1284,1291,1292,1303,1634,3339,3911,3915,4811,7373,63827,80781	COL1A2,COL4A1,COL4A2,COL6A1,COL6A2,COL12A1,DCN,HSPG2,LAMA5,LAMC1,NID1,COL14A1,BCAN,COL18A1
7_Member	Reactome Gene Sets	R-HSA-8948216	Collagen chain trimerization	-10.335	-8.38768	8/44	1278,1282,1284,1291,1292,1303,7373,80781	COL1A2,COL4A1,COL4A2,COL6A1,COL6A2,COL12A1,COL14A1,COL18A1
7_Member	Reactome Gene Sets	R-HSA-1650814	Collagen biosynthesis and modifying enzymes	-10.3213	-8.38768	9/67	871,1278,1282,1284,1291,1292,1303,7373,80781	SERPINH1,COL1A2,COL4A1,COL4A2,COL6A1,COL6A2,COL12A1,COL14A1,COL18A1
7_Member	Reactome Gene Sets	R-HSA-216083	Integrin cell surface interactions	-9.47938	-7.60187	13/85	960,1278,1282,1284,1291,1292,3339,3383,3684,3688,7087,80781,375790	CD44,COL1A2,COL4A1,COL4A2,COL6A1,COL6A2,HSPG2,ICAM1,ITGAM,ITGB1,ICAM5,COL18A1,AGRN
7_Member	Reactome Gene Sets	R-HSA-2022090	Assembly of collagen fibrils and other multimeric structures	-9.14538	-7.3291	8/61	1278,1282,1284,1291,1292,1303,7373,80781	COL1A2,COL4A1,COL4A2,COL6A1,COL6A2,COL12A1,COL14A1,COL18A1
7_Member	Reactome Gene Sets	R-HSA-1474290	Collagen formation	-9.14534	-7.3291	9/90	871,1278,1282,1284,1291,1292,1303,7373,80781	SERPINH1,COL1A2,COL4A1,COL4A2,COL6A1,COL6A2,COL12A1,COL14A1,COL18A1
7_Member	Reactome Gene Sets	R-HSA-1442490	Collagen degradation	-8.97386	-7.17989	8/64	1278,1282,1284,1291,1292,1303,7373,80781	COL1A2,COL4A1,COL4A2,COL6A1,COL6A2,COL12A1,COL14A1,COL18A1
7_Member	Reactome Gene Sets	R-HSA-419037	NCAM1 interactions	-5.68618	-4.28138	5/42	1282,1284,1291,1292,375790	COL4A1,COL4A2,COL6A1,COL6A2,AGRN
7_Member	Reactome Gene Sets	R-HSA-186797	Signaling by PDGF	-4.98259	-3.70714	5/58	1282,1284,1291,1292,6776	COL4A1,COL4A2,COL6A1,COL6A2,STAT5A
7_Member	Reactome Gene Sets	R-HSA-375165	NCAM signaling for neurite out-growth	-4.80542	-3.54612	5/63	1282,1284,1291,1292,375790	COL4A1,COL4A2,COL6A1,COL6A2,AGRN
7_Member	Reactome Gene Sets	R-HSA-2214320	Anchoring fibril formation	-4.28325	-3.10207	3/15	1278,1282,1284	COL1A2,COL4A1,COL4A2
7_Member	Reactome Gene Sets	R-HSA-2243919	Crosslinking of collagen fibrils	-4.03432	-2.89484	3/18	1278,1282,1284	COL1A2,COL4A1,COL4A2
7_Member	Reactome Gene Sets	R-HSA-3000480	Scavenging by Class A Receptors	-3.96126	-2.83737	3/19	1278,1282,1284	COL1A2,COL4A1,COL4A2
7_Member	Reactome Gene Sets	R-HSA-2173782	Binding and Uptake of Ligands by Scavenger Receptors	-2.92391	-2.01076	3/42	1278,1282,1284	COL1A2,COL4A1,COL4A2
8_Summary	Reactome Gene Sets	R-HSA-109582	Hemostasis	-13.5522	-11.2702	39/621	81,302,308,387,388,481,483,832,928,960,1020,1278,2316,2767,3684,3688,3705,4282,5138,5216,5269,5577,5579,6647,7094,7277,7414,8407,9732,10487,11127,30845,30846,50808,51571,51807,54331,55970,135228	ACTN4,ANXA2,ANXA5,RHOA,RHOB,ATP1B1,ATP1B3,CAPZB,CD9,CD44,CDK5,COL1A2,FLNA,GNA11,ITGAM,ITGB1,ITPK1,MIF,PDE2A,PFN1,SERPINB6,PRKAR2B,PRKCB,SOD1,TLN1,TUBA4A,VCL,TAGLN2,DOCK4,CAP1,KIF3A,EHD3,EHD2,AK3,CYRIB,TUBA8,GNG2,GNG12,CD109
8_Member	Reactome Gene Sets	R-HSA-109582	Hemostasis	-13.5522	-11.2702	39/621	81,302,308,387,388,481,483,832,928,960,1020,1278,2316,2767,3684,3688,3705,4282,5138,5216,5269,5577,5579,6647,7094,7277,7414,8407,9732,10487,11127,30845,30846,50808,51571,51807,54331,55970,135228	ACTN4,ANXA2,ANXA5,RHOA,RHOB,ATP1B1,ATP1B3,CAPZB,CD9,CD44,CDK5,COL1A2,FLNA,GNA11,ITGAM,ITGB1,ITPK1,MIF,PDE2A,PFN1,SERPINB6,PRKAR2B,PRKCB,SOD1,TLN1,TUBA4A,VCL,TAGLN2,DOCK4,CAP1,KIF3A,EHD3,EHD2,AK3,CYRIB,TUBA8,GNG2,GNG12,CD109
8_Member	Reactome Gene Sets	R-HSA-76002	Platelet activation, signaling and aggregation	-8.61177	-6.78395	20/263	81,308,387,388,928,1278,2316,2767,5216,5579,6647,7094,7277,7414,8407,10487,51571,54331,55970,135228	ACTN4,ANXA5,RHOA,RHOB,CD9,COL1A2,FLNA,GNA11,PFN1,PRKCB,SOD1,TLN1,TUBA4A,VCL,TAGLN2,CAP1,CYRIB,GNG2,GNG12,CD109
8_Member	Reactome Gene Sets	R-HSA-76005	Response to elevated platelet cytosolic Ca2+	-7.93991	-6.1971	14/134	81,308,928,2316,5216,5579,6647,7094,7277,7414,8407,10487,51571,135228	ACTN4,ANXA5,CD9,FLNA,PFN1,PRKCB,SOD1,TLN1,TUBA4A,VCL,TAGLN2,CAP1,CYRIB,CD109
8_Member	Reactome Gene Sets	R-HSA-114608	Platelet degranulation	-7.22849	-5.61779	13/129	81,308,928,2316,5216,6647,7094,7277,7414,8407,10487,51571,135228	ACTN4,ANXA5,CD9,FLNA,PFN1,SOD1,TLN1,TUBA4A,VCL,TAGLN2,CAP1,CYRIB,CD109
9_Summary	Reactome Gene Sets	R-HSA-112315	Transmission across Chemical Synapses	-13.3824	-11.1325	26/270	160,815,816,818,1173,1175,1742,2744,2891,4747,4905,5577,5579,5864,6506,6507,6804,6853,6857,7277,8573,23236,51807,54331,55970,57030,10611	AP2A1,CAMK2A,CAMK2B,CAMK2G,AP2M1,AP2S1,DLG4,GLS,GRIA2,NEFL,NSF,PRKAR2B,PRKCB,RAB3A,SLC1A2,SLC1A3,STX1A,SYN1,SYT1,TUBA4A,CASK,PLCB1,TUBA8,GNG2,GNG12,SLC17A7,PDLIM5
9_Member	Reactome Gene Sets	R-HSA-112315	Transmission across Chemical Synapses	-13.3824	-11.1325	26/270	160,815,816,818,1173,1175,1742,2744,2891,4747,4905,5577,5579,5864,6506,6507,6804,6853,6857,7277,8573,23236,51807,54331,55970,57030	AP2A1,CAMK2A,CAMK2B,CAMK2G,AP2M1,AP2S1,DLG4,GLS,GRIA2,NEFL,NSF,PRKAR2B,PRKCB,RAB3A,SLC1A2,SLC1A3,STX1A,SYN1,SYT1,TUBA4A,CASK,PLCB1,TUBA8,GNG2,GNG12,SLC17A7
9_Member	Reactome Gene Sets	R-HSA-399719	Trafficking of AMPA receptors	-10.868	-8.88696	10/31	160,815,816,818,1173,1175,1742,2891,4905,5579	AP2A1,CAMK2A,CAMK2B,CAMK2G,AP2M1,AP2S1,DLG4,GRIA2,NSF,PRKCB
9_Member	Reactome Gene Sets	R-HSA-399721	Glutamate binding, activation of AMPA receptors and synaptic plasticity	-10.868	-8.88696	10/31	160,815,816,818,1173,1175,1742,2891,4905,5579	AP2A1,CAMK2A,CAMK2B,CAMK2G,AP2M1,AP2S1,DLG4,GRIA2,NSF,PRKCB
9_Member	Reactome Gene Sets	R-HSA-112316	Neuronal System	-9.99195	-8.05833	27/410	160,815,816,818,1173,1175,1742,2744,2891,4747,4905,5577,5579,5864,6506,6507,6804,6853,6857,7277,8573,10611,23236,51807,54331,55970,57030	AP2A1,CAMK2A,CAMK2B,CAMK2G,AP2M1,AP2S1,DLG4,GLS,GRIA2,NEFL,NSF,PRKAR2B,PRKCB,RAB3A,SLC1A2,SLC1A3,STX1A,SYN1,SYT1,TUBA4A,CASK,PDLIM5,PLCB1,TUBA8,GNG2,GNG12,SLC17A7
9_Member	Reactome Gene Sets	R-HSA-112314	Neurotransmitter receptors and postsynaptic signal transmission	-8.79771	-6.94576	18/205	160,815,816,818,1173,1175,1742,2891,4747,4905,5577,5579,7277,8573,23236,51807,54331,55970	AP2A1,CAMK2A,CAMK2B,CAMK2G,AP2M1,AP2S1,DLG4,GRIA2,NEFL,NSF,PRKAR2B,PRKCB,TUBA4A,CASK,PLCB1,TUBA8,GNG2,GNG12
9_Member	Reactome Gene Sets	R-HSA-416993	Trafficking of GluR2-containing AMPA receptors	-6.99248	-5.40937	6/17	160,1173,1175,2891,4905,5579	AP2A1,AP2M1,AP2S1,GRIA2,NSF,PRKCB
10_Summary	Reactome Gene Sets	R-HSA-5653656	Vesicle-mediated transport	-13.1112	-10.8912	40/673	160,273,286,377,832,1173,1175,1212,1278,1282,1284,1759,4905,5864,5898,6456,6457,6857,7277,7529,7532,8867,9829,9892,9919,10226,10552,10652,11127,11336,11345,26052,29763,29924,29993,51552,51807,81876,84251,112574	AP2A1,AMPH,ANK1,ARF3,CAPZB,AP2M1,AP2S1,CLTB,COL1A2,COL4A1,COL4A2,DNM1,NSF,RAB3A,RALA,SH3GL2,SH3GL3,SYT1,TUBA4A,YWHAB,YWHAG,SYNJ1,DNAJC6,SNAP91,SEC16A,PLIN3,ARPC1A,YKT6,KIF3A,EXOC3,GABARAPL2,DNM3,PACSIN3,EPN1,PACSIN1,RAB14,TUBA8,RAB1B,SGIP1,SNX18
10_Member	Reactome Gene Sets	R-HSA-5653656	Vesicle-mediated transport	-13.1112	-10.8912	40/673	160,273,286,377,832,1173,1175,1212,1278,1282,1284,1759,4905,5864,5898,6456,6457,6857,7277,7529,7532,8867,9829,9892,9919,10226,10552,10652,11127,11336,11345,26052,29763,29924,29993,51552,51807,81876,84251,112574	AP2A1,AMPH,ANK1,ARF3,CAPZB,AP2M1,AP2S1,CLTB,COL1A2,COL4A1,COL4A2,DNM1,NSF,RAB3A,RALA,SH3GL2,SH3GL3,SYT1,TUBA4A,YWHAB,YWHAG,SYNJ1,DNAJC6,SNAP91,SEC16A,PLIN3,ARPC1A,YKT6,KIF3A,EXOC3,GABARAPL2,DNM3,PACSIN3,EPN1,PACSIN1,RAB14,TUBA8,RAB1B,SGIP1,SNX18
10_Member	Reactome Gene Sets	R-HSA-8856828	Clathrin-mediated endocytosis	-12.328	-10.108	17/146	160,273,1173,1175,1212,1759,6456,6457,6857,9829,9892,10552,29763,29924,29993,84251,112574	AP2A1,AMPH,AP2M1,AP2S1,CLTB,DNM1,SH3GL2,SH3GL3,SYT1,DNAJC6,SNAP91,ARPC1A,PACSIN3,EPN1,PACSIN1,SGIP1,SNX18
10_Member	Reactome Gene Sets	R-HSA-199991	Membrane Trafficking	-11.9217	-9.84788	37/634	160,273,286,377,832,1173,1175,1212,1759,4905,5864,5898,6456,6457,6857,7277,7529,7532,8867,9829,9892,9919,10226,10552,10652,11127,11336,11345,26052,29763,29924,29993,51552,51807,81876,84251,112574	AP2A1,AMPH,ANK1,ARF3,CAPZB,AP2M1,AP2S1,CLTB,DNM1,NSF,RAB3A,RALA,SH3GL2,SH3GL3,SYT1,TUBA4A,YWHAB,YWHAG,SYNJ1,DNAJC6,SNAP91,SEC16A,PLIN3,ARPC1A,YKT6,KIF3A,EXOC3,GABARAPL2,DNM3,PACSIN3,EPN1,PACSIN1,RAB14,TUBA8,RAB1B,SGIP1,SNX18
10_Member	Reactome Gene Sets	R-HSA-8856825	Cargo recognition for clathrin-mediated endocytosis	-6.61548	-5.10027	10/106	160,1173,1175,1212,6456,6457,6857,9892,29924,84251	AP2A1,AP2M1,AP2S1,CLTB,SH3GL2,SH3GL3,SYT1,SNAP91,EPN1,SGIP1
11_Summary	Reactome Gene Sets	R-HSA-8953897	Cellular responses to stimuli	-12.4838	-10.3182	42/771	37,529,815,816,818,832,1327,1457,1465,2950,3163,3306,4000,4513,4697,5052,5692,5706,5709,5720,6129,6175,6202,6620,6647,6648,6649,7094,7277,7296,8340,9114,9531,9588,10213,10963,26353,51382,51606,51807,54205,259217,2539,2744,7532,5300,8396,79837	ACADVL,ATP6V1E1,CAMK2A,CAMK2B,CAMK2G,CAPZB,COX4I1,CSNK2A1,CSRP1,GSTP1,HMOX2,HSPA2,LMNA,COX2,NDUFA4,PRDX1,PSMB4,PSMC6,PSMD3,PSME1,RPL7,RPLP0,RPS8,SNCB,SOD1,SOD2,SOD3,TLN1,TUBA4A,TXNRD1,H2BC13,ATP6V0D1,BAG3,PRDX6,PSMD14,STIP1,HSPB8,ATP6V1D,ATP6V1H,TUBA8,CYCS,HSPA12A,G6PD,GLS,YWHAG,PIN1,PIP4K2B,PIP4K2C
11_Member	Reactome Gene Sets	R-HSA-8953897	Cellular responses to stimuli	-12.4838	-10.3182	42/771	37,529,815,816,818,832,1327,1457,1465,2950,3163,3306,4000,4513,4697,5052,5692,5706,5709,5720,6129,6175,6202,6620,6647,6648,6649,7094,7277,7296,8340,9114,9531,9588,10213,10963,26353,51382,51606,51807,54205,259217	ACADVL,ATP6V1E1,CAMK2A,CAMK2B,CAMK2G,CAPZB,COX4I1,CSNK2A1,CSRP1,GSTP1,HMOX2,HSPA2,LMNA,COX2,NDUFA4,PRDX1,PSMB4,PSMC6,PSMD3,PSME1,RPL7,RPLP0,RPS8,SNCB,SOD1,SOD2,SOD3,TLN1,TUBA4A,TXNRD1,H2BC13,ATP6V0D1,BAG3,PRDX6,PSMD14,STIP1,HSPB8,ATP6V1D,ATP6V1H,TUBA8,CYCS,HSPA12A
11_Member	Reactome Gene Sets	R-HSA-2262752	Cellular responses to stress	-11.4941	-9.45977	40/757	37,529,815,816,818,832,1327,1457,2950,3163,3306,4000,4513,4697,5052,5692,5706,5709,5720,6129,6175,6202,6647,6648,6649,7094,7277,7296,8340,9114,9531,9588,10213,10963,26353,51382,51606,51807,54205,259217	ACADVL,ATP6V1E1,CAMK2A,CAMK2B,CAMK2G,CAPZB,COX4I1,CSNK2A1,GSTP1,HMOX2,HSPA2,LMNA,COX2,NDUFA4,PRDX1,PSMB4,PSMC6,PSMD3,PSME1,RPL7,RPLP0,RPS8,SOD1,SOD2,SOD3,TLN1,TUBA4A,TXNRD1,H2BC13,ATP6V0D1,BAG3,PRDX6,PSMD14,STIP1,HSPB8,ATP6V1D,ATP6V1H,TUBA8,CYCS,HSPA12A
11_Member	Reactome Gene Sets	R-HSA-9711123	Cellular response to chemical stress	-10.6171	-8.619	16/160	1327,1457,2950,3163,4513,4697,5052,5706,5709,5720,6647,6648,7296,9588,10213,54205	COX4I1,CSNK2A1,GSTP1,HMOX2,COX2,NDUFA4,PRDX1,PSMC6,PSMD3,PSME1,SOD1,SOD2,TXNRD1,PRDX6,PSMD14,CYCS
11_Member	Reactome Gene Sets	R-HSA-3299685	Detoxification of Reactive Oxygen Species	-7.28352	-5.66565	8/37	2950,5052,6647,6648,6649,7296,9588,54205	GSTP1,PRDX1,SOD1,SOD2,SOD3,TXNRD1,PRDX6,CYCS
11_Member	Reactome Gene Sets	R-HSA-5628897	TP53 Regulates Metabolic Genes	-6.35356	-4.88181	9/87	1327,2539,2744,4513,4697,5052,7296,7532,54205	COX4I1,G6PD,GLS,COX2,NDUFA4,PRDX1,TXNRD1,YWHAG,CYCS
11_Member	Reactome Gene Sets	R-HSA-9707564	Cytoprotection by HMOX1	-5.98041	-4.54979	10/124	1327,1457,3163,4513,4697,5706,5709,5720,10213,54205	COX4I1,CSNK2A1,HMOX2,COX2,NDUFA4,PSMC6,PSMD3,PSME1,PSMD14,CYCS
11_Member	Reactome Gene Sets	R-HSA-3700989	Transcriptional Regulation by TP53	-3.71546	-2.63958	13/365	1327,1457,2539,2744,4513,4697,5052,5300,7296,7532,8396,54205,79837	COX4I1,CSNK2A1,G6PD,GLS,COX2,NDUFA4,PRDX1,PIN1,TXNRD1,YWHAG,PIP4K2B,CYCS,PIP4K2C
12_Summary	Reactome Gene Sets	R-HSA-3560782	Diseases associated with glycosaminoglycan metabolism	-12.3604	-10.1105	9/41	633,1462,1634,2331,3339,4969,5549,63827,375790,1463	BGN,VCAN,DCN,FMOD,HSPG2,OGN,PRELP,BCAN,AGRN,NCAN
12_Member	Reactome Gene Sets	R-HSA-3560782	Diseases associated with glycosaminoglycan metabolism	-12.3604	-10.1105	9/41	633,1462,1634,2331,3339,4969,5549,63827,375790	BGN,VCAN,DCN,FMOD,HSPG2,OGN,PRELP,BCAN,AGRN
12_Member	Reactome Gene Sets	R-HSA-3560783	Defective B4GALT7 causes EDS, progeroid type	-9.30735	-7.46763	6/20	633,1462,1634,3339,63827,375790	BGN,VCAN,DCN,HSPG2,BCAN,AGRN
12_Member	Reactome Gene Sets	R-HSA-3560801	Defective B3GAT3 causes JDSSDHD	-9.30735	-7.46763	6/20	633,1462,1634,3339,63827,375790	BGN,VCAN,DCN,HSPG2,BCAN,AGRN
12_Member	Reactome Gene Sets	R-HSA-4420332	Defective B3GALT6 causes EDSP2 and SEMDJL1	-9.30735	-7.46763	6/20	633,1462,1634,3339,63827,375790	BGN,VCAN,DCN,HSPG2,BCAN,AGRN
12_Member	Reactome Gene Sets	R-HSA-1971475	A tetrasaccharide linker sequence is required for GAG synthesis	-8.54422	-6.77144	6/26	633,1462,1634,3339,63827,375790	BGN,VCAN,DCN,HSPG2,BCAN,AGRN
12_Member	Reactome Gene Sets	R-HSA-1630316	Glycosaminoglycan metabolism	-7.90436	-6.18043	9/124	633,1462,1634,2331,3339,4969,5549,63827,375790	BGN,VCAN,DCN,FMOD,HSPG2,OGN,PRELP,BCAN,AGRN
12_Member	Reactome Gene Sets	R-HSA-3595172	Defective CHST3 causes SEDCJD	-7.45325	-5.79759	5/8	633,1462,1463,1634,63827	BGN,VCAN,NCAN,DCN,BCAN
12_Member	Reactome Gene Sets	R-HSA-3595174	Defective CHST14 causes EDS, musculocontractural type	-7.45325	-5.79759	5/8	633,1462,1463,1634,63827	BGN,VCAN,NCAN,DCN,BCAN
12_Member	Reactome Gene Sets	R-HSA-3595177	Defective CHSY1 causes TPBS	-7.45325	-5.79759	5/8	633,1462,1463,1634,63827	BGN,VCAN,NCAN,DCN,BCAN
12_Member	Reactome Gene Sets	R-HSA-3781865	Diseases of glycosylation	-7.36427	-5.71379	9/143	633,1462,1634,2331,3339,4969,5549,63827,375790	BGN,VCAN,DCN,FMOD,HSPG2,OGN,PRELP,BCAN,AGRN
12_Member	Reactome Gene Sets	R-HSA-1793185	Chondroitin sulfate/dermatan sulfate metabolism	-6.7478	-5.20885	6/50	633,1462,1634,3339,63827,375790	BGN,VCAN,DCN,HSPG2,BCAN,AGRN
12_Member	Reactome Gene Sets	R-HSA-2022923	Dermatan sulfate biosynthesis	-6.72875	-5.19604	4/11	633,1462,1634,63827	BGN,VCAN,DCN,BCAN
12_Member	Reactome Gene Sets	R-HSA-1638091	Heparan sulfate/heparin (HS-GAG) metabolism	-6.49555	-4.99716	6/55	633,1462,1634,3339,63827,375790	BGN,VCAN,DCN,HSPG2,BCAN,AGRN
12_Member	Reactome Gene Sets	R-HSA-2024101	CS/DS degradation	-6.25186	-4.79034	4/14	633,1462,1634,63827	BGN,VCAN,DCN,BCAN
12_Member	Reactome Gene Sets	R-HSA-2022870	Chondroitin sulfate biosynthesis	-5.57707	-4.19388	4/20	633,1462,1634,63827	BGN,VCAN,DCN,BCAN
12_Member	Reactome Gene Sets	R-HSA-5668914	Diseases of metabolism	-5.39859	-4.05564	9/245	633,1462,1634,2331,3339,4969,5549,63827,375790	BGN,VCAN,DCN,FMOD,HSPG2,OGN,PRELP,BCAN,AGRN
13_Summary	Reactome Gene Sets	R-HSA-3858494	Beta-catenin independent WNT signaling	-12.2686	-10.1513	19/146	160,387,815,1173,1175,1212,2775,5216,5530,5532,5579,5692,5706,5709,5720,10213,23236,54331,55970,1457,8340,1981,5058,6129,6175,6202,10486,10487,4659,5577,7277,7532,9793,51451,51807,203068,292,51606,3315,7529,4000,5862,22933,81876,832,1278,1509,1759,3383,3688,6456,7087,11127,26052,26232,816,818,2246,8396,79837,8831,3306,6285,3958	AP2A1,RHOA,CAMK2A,AP2M1,AP2S1,CLTB,GNAO1,PFN1,PPP3CA,PPP3CB,PRKCB,PSMB4,PSMC6,PSMD3,PSME1,PSMD14,PLCB1,GNG2,GNG12,CSNK2A1,H2BC13,EIF4G1,PAK1,RPL7,RPLP0,RPS8,CAP2,CAP1,PPP1R12A,PRKAR2B,TUBA4A,YWHAG,CKAP5,LCMT1,TUBA8,TUBB,SLC25A5,ATP6V1H,HSPB1,YWHAB,LMNA,RAB2A,SIRT2,RAB1B,CAPZB,COL1A2,CTSD,DNM1,ICAM1,ITGB1,SH3GL2,ICAM5,KIF3A,DNM3,FBXO2,CAMK2B,CAMK2G,FGF1,PIP4K2B,PIP4K2C,SYNGAP1,HSPA2,S100B,LGALS3
13_Member	Reactome Gene Sets	R-HSA-3858494	Beta-catenin independent WNT signaling	-12.2686	-10.1513	19/146	160,387,815,1173,1175,1212,2775,5216,5530,5532,5579,5692,5706,5709,5720,10213,23236,54331,55970	AP2A1,RHOA,CAMK2A,AP2M1,AP2S1,CLTB,GNAO1,PFN1,PPP3CA,PPP3CB,PRKCB,PSMB4,PSMC6,PSMD3,PSME1,PSMD14,PLCB1,GNG2,GNG12
13_Member	Reactome Gene Sets	R-HSA-4086400	PCP/CE pathway	-8.3075	-6.55492	11/92	160,387,1173,1175,1212,5216,5579,5706,5709,5720,10213	AP2A1,RHOA,AP2M1,AP2S1,CLTB,PFN1,PRKCB,PSMC6,PSMD3,PSME1,PSMD14
13_Member	Reactome Gene Sets	R-HSA-195721	Signaling by WNT	-7.59856	-5.90288	21/332	160,387,815,1173,1175,1212,1457,2775,5216,5530,5532,5579,5692,5706,5709,5720,8340,10213,23236,54331,55970	AP2A1,RHOA,CAMK2A,AP2M1,AP2S1,CLTB,CSNK2A1,GNAO1,PFN1,PPP3CA,PPP3CB,PRKCB,PSMB4,PSMC6,PSMD3,PSME1,H2BC13,PSMD14,PLCB1,GNG2,GNG12
13_Member	Reactome Gene Sets	R-HSA-376176	Signaling by ROBO receptors	-6.05635	-4.56341	15/218	387,1981,5058,5216,5532,5692,5706,5709,5720,6129,6175,6202,10213,10486,10487	RHOA,EIF4G1,PAK1,PFN1,PPP3CB,PSMB4,PSMC6,PSMD3,PSME1,RPL7,RPLP0,RPS8,PSMD14,CAP2,CAP1
13_Member	Reactome Gene Sets	R-HSA-69275	G2/M Transition	-5.1552	-3.80449	13/196	4659,5577,5692,5706,5709,5720,7277,7532,9793,10213,51451,51807,203068	PPP1R12A,PRKAR2B,PSMB4,PSMC6,PSMD3,PSME1,TUBA4A,YWHAG,CKAP5,PSMD14,LCMT1,TUBA8,TUBB
13_Member	Reactome Gene Sets	R-HSA-453274	Mitotic G2-G2/M phases	-5.10747	-3.76066	13/198	4659,5577,5692,5706,5709,5720,7277,7532,9793,10213,51451,51807,203068	PPP1R12A,PRKAR2B,PSMB4,PSMC6,PSMD3,PSME1,TUBA4A,YWHAG,CKAP5,PSMD14,LCMT1,TUBA8,TUBB
13_Member	Reactome Gene Sets	R-HSA-162909	Host Interactions of HIV factors	-4.89716	-3.63468	9/130	160,292,1173,1175,5706,5709,5720,10213,51606	AP2A1,SLC25A5,AP2M1,AP2S1,PSMC6,PSMD3,PSME1,PSMD14,ATP6V1H
13_Member	Reactome Gene Sets	R-HSA-450408	AUF1 (hnRNP D0) binds and destabilizes mRNA	-4.76984	-3.46787	7/56	1981,3315,5692,5706,5709,5720,10213	EIF4G1,HSPB1,PSMB4,PSMC6,PSMD3,PSME1,PSMD14
13_Member	Reactome Gene Sets	R-HSA-1168372	Downstream signaling events of B Cell Receptor (BCR)	-4.52889	-3.26959	8/83	5530,5532,5579,5692,5706,5709,5720,10213	PPP3CA,PPP3CB,PRKCB,PSMB4,PSMC6,PSMD3,PSME1,PSMD14
13_Member	Reactome Gene Sets	R-HSA-450531	Regulation of mRNA stability by proteins that bind AU-rich elements	-4.34438	-3.10972	8/88	1981,3315,5692,5706,5709,5720,7529,10213	EIF4G1,HSPB1,PSMB4,PSMC6,PSMD3,PSME1,YWHAB,PSMD14
13_Member	Reactome Gene Sets	R-HSA-68886	M Phase	-4.28762	-3.05594	18/418	1457,4000,5577,5579,5692,5706,5709,5720,5862,7277,7532,8340,9793,10213,22933,51807,81876,203068	CSNK2A1,LMNA,PRKAR2B,PRKCB,PSMB4,PSMC6,PSMD3,PSME1,RAB2A,TUBA4A,YWHAG,H2BC13,CKAP5,PSMD14,SIRT2,TUBA8,RAB1B,TUBB
13_Member	Reactome Gene Sets	R-HSA-1280218	Adaptive Immune System	-4.16663	-2.9467	26/763	160,832,1173,1175,1278,1509,1759,3383,3688,5058,5530,5532,5579,5692,5706,5709,5720,6456,7087,7277,7529,10213,11127,26052,26232,51807	AP2A1,CAPZB,AP2M1,AP2S1,COL1A2,CTSD,DNM1,ICAM1,ITGB1,PAK1,PPP3CA,PPP3CB,PRKCB,PSMB4,PSMC6,PSMD3,PSME1,SH3GL2,ICAM5,TUBA4A,YWHAB,PSMD14,KIF3A,DNM3,FBXO2,TUBA8
13_Member	Reactome Gene Sets	R-HSA-8852276	The role of GTSE1 in G2/M progression after G2 checkpoint	-3.86835	-2.69504	7/77	5692,5706,5709,5720,7277,10213,51807	PSMB4,PSMC6,PSMD3,PSME1,TUBA4A,PSMD14,TUBA8
13_Member	Reactome Gene Sets	R-HSA-9006925	Intracellular signaling by second messengers	-3.81533	-2.7268	12/309	815,816,818,1457,2246,5577,5706,5709,5720,8396,10213,79837	CAMK2A,CAMK2B,CAMK2G,CSNK2A1,FGF1,PRKAR2B,PSMC6,PSMD3,PSME1,PIP4K2B,PSMD14,PIP4K2C
13_Member	Reactome Gene Sets	R-HSA-8932339	ROS sensing by NFE2L2	-3.73973	-2.59413	6/57	1457,5692,5706,5709,5720,10213	CSNK2A1,PSMB4,PSMC6,PSMD3,PSME1,PSMD14
13_Member	Reactome Gene Sets	R-HSA-5610787	Hedgehog 'off' state	-3.62881	-2.56924	7/113	5577,5706,5709,5720,7277,10213,11127	PRKAR2B,PSMC6,PSMD3,PSME1,TUBA4A,PSMD14,KIF3A
13_Member	Reactome Gene Sets	R-HSA-983705	Signaling by the B Cell Receptor (BCR)	-3.6073	-2.47373	8/112	5530,5532,5579,5692,5706,5709,5720,10213	PPP3CA,PPP3CB,PRKCB,PSMB4,PSMC6,PSMD3,PSME1,PSMD14
13_Member	Reactome Gene Sets	R-HSA-69278	Cell Cycle, Mitotic	-3.59503	-2.46383	20/560	1457,4000,4659,5577,5579,5692,5706,5709,5720,5862,7277,7532,8340,9793,10213,22933,51451,51807,81876,203068	CSNK2A1,LMNA,PPP1R12A,PRKAR2B,PRKCB,PSMB4,PSMC6,PSMD3,PSME1,RAB2A,TUBA4A,YWHAG,H2BC13,CKAP5,PSMD14,SIRT2,LCMT1,TUBA8,RAB1B,TUBB
13_Member	Reactome Gene Sets	R-HSA-5687128	MAPK6/MAPK4 signaling	-3.47625	-2.36353	7/89	3315,5058,5692,5706,5709,5720,10213	HSPB1,PAK1,PSMB4,PSMC6,PSMD3,PSME1,PSMD14
13_Member	Reactome Gene Sets	R-HSA-9707587	Regulation of HMOX1 expression and activity	-3.42514	-2.32137	6/65	1457,5692,5706,5709,5720,10213	CSNK2A1,PSMB4,PSMC6,PSMD3,PSME1,PSMD14
13_Member	Reactome Gene Sets	R-HSA-1169091	Activation of NF-kappaB in B cells	-3.35365	-2.25865	6/67	5579,5692,5706,5709,5720,10213	PRKCB,PSMB4,PSMC6,PSMD3,PSME1,PSMD14
13_Member	Reactome Gene Sets	R-HSA-5658442	Regulation of RAS by GAPs	-3.31885	-2.23032	6/68	5692,5706,5709,5720,8831,10213	PSMB4,PSMC6,PSMD3,PSME1,SYNGAP1,PSMD14
13_Member	Reactome Gene Sets	R-HSA-8948751	Regulation of PTEN stability and activity	-3.28465	-2.20059	6/69	1457,5692,5706,5709,5720,10213	CSNK2A1,PSMB4,PSMC6,PSMD3,PSME1,PSMD14
13_Member	Reactome Gene Sets	R-HSA-1640170	Cell Cycle	-3.21556	-2.14175	22/691	1457,3306,4000,4659,5577,5579,5692,5706,5709,5720,5862,7277,7529,7532,8340,9793,10213,22933,51451,51807,81876,203068	CSNK2A1,HSPA2,LMNA,PPP1R12A,PRKAR2B,PRKCB,PSMB4,PSMC6,PSMD3,PSME1,RAB2A,TUBA4A,YWHAB,YWHAG,H2BC13,CKAP5,PSMD14,SIRT2,LCMT1,TUBA8,RAB1B,TUBB
13_Member	Reactome Gene Sets	R-HSA-5607764	CLEC7A (Dectin-1) signaling	-3.14386	-2.09419	7/101	5530,5532,5692,5706,5709,5720,10213	PPP3CA,PPP3CB,PSMB4,PSMC6,PSMD3,PSME1,PSMD14
13_Member	Reactome Gene Sets	R-HSA-1236978	Cross-presentation of soluble exogenous antigens (endosomes)	-3.13521	-2.08943	5/49	5692,5706,5709,5720,10213	PSMB4,PSMC6,PSMD3,PSME1,PSMD14
13_Member	Reactome Gene Sets	R-HSA-211733	Regulation of activated PAK-2p34 by proteasome mediated degradation	-3.09463	-2.06033	5/50	5692,5706,5709,5720,10213	PSMB4,PSMC6,PSMD3,PSME1,PSMD14
13_Member	Reactome Gene Sets	R-HSA-2454202	Fc epsilon receptor (FCERI) signaling	-3.08614	-2.05372	8/134	5058,5530,5532,5692,5706,5709,5720,10213	PAK1,PPP3CA,PPP3CB,PSMB4,PSMC6,PSMD3,PSME1,PSMD14
13_Member	Reactome Gene Sets	R-HSA-350562	Regulation of ornithine decarboxylase (ODC)	-3.055	-2.02633	5/51	5692,5706,5709,5720,10213	PSMB4,PSMC6,PSMD3,PSME1,PSMD14
13_Member	Reactome Gene Sets	R-HSA-180534	Vpu mediated degradation of CD4	-3.01627	-1.99865	5/52	5692,5706,5709,5720,10213	PSMB4,PSMC6,PSMD3,PSME1,PSMD14
13_Member	Reactome Gene Sets	R-HSA-349425	Autodegradation of the E3 ubiquitin ligase COP1	-3.01627	-1.99865	5/52	5692,5706,5709,5720,10213	PSMB4,PSMC6,PSMD3,PSME1,PSMD14
13_Member	Reactome Gene Sets	R-HSA-69601	Ubiquitin Mediated Degradation of Phosphorylated Cdc25A	-3.01627	-1.99865	5/52	5692,5706,5709,5720,10213	PSMB4,PSMC6,PSMD3,PSME1,PSMD14
13_Member	Reactome Gene Sets	R-HSA-69610	p53-Independent DNA Damage Response	-3.01627	-1.99865	5/52	5692,5706,5709,5720,10213	PSMB4,PSMC6,PSMD3,PSME1,PSMD14
13_Member	Reactome Gene Sets	R-HSA-69613	p53-Independent G1/S DNA damage checkpoint	-3.01627	-1.99865	5/52	5692,5706,5709,5720,10213	PSMB4,PSMC6,PSMD3,PSME1,PSMD14
13_Member	Reactome Gene Sets	R-HSA-75815	Ubiquitin-dependent degradation of Cyclin D	-3.01627	-1.99865	5/52	5692,5706,5709,5720,10213	PSMB4,PSMC6,PSMD3,PSME1,PSMD14
13_Member	Reactome Gene Sets	R-HSA-169911	Regulation of Apoptosis	-2.97842	-1.968	5/53	5692,5706,5709,5720,10213	PSMB4,PSMC6,PSMD3,PSME1,PSMD14
13_Member	Reactome Gene Sets	R-HSA-162906	HIV Infection	-2.96792	-2.04465	9/234	160,292,1173,1175,5706,5709,5720,10213,51606	AP2A1,SLC25A5,AP2M1,AP2S1,PSMC6,PSMD3,PSME1,PSMD14,ATP6V1H
13_Member	Reactome Gene Sets	R-HSA-180585	Vif-mediated degradation of APOBEC3G	-2.94139	-1.94157	5/54	5692,5706,5709,5720,10213	PSMB4,PSMC6,PSMD3,PSME1,PSMD14
13_Member	Reactome Gene Sets	R-HSA-8854050	FBXL7 down-regulates AURKA during mitotic entry and in early mitosis	-2.94139	-1.94157	5/54	5692,5706,5709,5720,10213	PSMB4,PSMC6,PSMD3,PSME1,PSMD14
13_Member	Reactome Gene Sets	R-HSA-9604323	Negative regulation of NOTCH4 signaling	-2.94139	-1.94157	5/54	5692,5706,5709,5720,10213	PSMB4,PSMC6,PSMD3,PSME1,PSMD14
13_Member	Reactome Gene Sets	R-HSA-5621481	C-type lectin receptors (CLRs)	-2.92306	-1.92671	8/142	5058,5530,5532,5692,5706,5709,5720,10213	PAK1,PPP3CA,PPP3CB,PSMB4,PSMC6,PSMD3,PSME1,PSMD14
13_Member	Reactome Gene Sets	R-HSA-5358351	Signaling by Hedgehog	-2.91087	-2.00057	7/149	5577,5706,5709,5720,7277,10213,11127	PRKAR2B,PSMC6,PSMD3,PSME1,TUBA4A,PSMD14,KIF3A
13_Member	Reactome Gene Sets	R-HSA-174113	SCF-beta-TrCP mediated degradation of Emi1	-2.90518	-1.92245	5/55	5692,5706,5709,5720,10213	PSMB4,PSMC6,PSMD3,PSME1,PSMD14
13_Member	Reactome Gene Sets	R-HSA-4641257	Degradation of AXIN	-2.90518	-1.92245	5/55	5692,5706,5709,5720,10213	PSMB4,PSMC6,PSMD3,PSME1,PSMD14
13_Member	Reactome Gene Sets	R-HSA-8941858	Regulation of RUNX3 expression and activity	-2.90518	-1.92245	5/55	5692,5706,5709,5720,10213	PSMB4,PSMC6,PSMD3,PSME1,PSMD14
13_Member	Reactome Gene Sets	R-HSA-5362768	Hh mutants are degraded by ERAD	-2.86973	-1.88868	5/56	5692,5706,5709,5720,10213	PSMB4,PSMC6,PSMD3,PSME1,PSMD14
13_Member	Reactome Gene Sets	R-HSA-4641258	Degradation of DVL	-2.83503	-1.8573	5/57	5692,5706,5709,5720,10213	PSMB4,PSMC6,PSMD3,PSME1,PSMD14
13_Member	Reactome Gene Sets	R-HSA-69541	Stabilization of p53	-2.83503	-1.8573	5/57	5692,5706,5709,5720,10213	PSMB4,PSMC6,PSMD3,PSME1,PSMD14
13_Member	Reactome Gene Sets	R-HSA-5632684	Hedgehog 'on' state	-2.80741	-1.83299	6/85	5692,5706,5709,5720,10213,11127	PSMB4,PSMC6,PSMD3,PSME1,PSMD14,KIF3A
13_Member	Reactome Gene Sets	R-HSA-68827	CDT1 association with the CDC6:ORC:origin complex	-2.80104	-1.83153	5/58	5692,5706,5709,5720,10213	PSMB4,PSMC6,PSMD3,PSME1,PSMD14
13_Member	Reactome Gene Sets	R-HSA-351202	Metabolism of polyamines	-2.76775	-1.80789	5/59	5692,5706,5709,5720,10213	PSMB4,PSMC6,PSMD3,PSME1,PSMD14
13_Member	Reactome Gene Sets	R-HSA-5387390	Hh mutants abrogate ligand secretion	-2.76775	-1.80789	5/59	5692,5706,5709,5720,10213	PSMB4,PSMC6,PSMD3,PSME1,PSMD14
13_Member	Reactome Gene Sets	R-HSA-5676590	NIK-->noncanonical NF-kB signaling	-2.76775	-1.80789	5/59	5692,5706,5709,5720,10213	PSMB4,PSMC6,PSMD3,PSME1,PSMD14
13_Member	Reactome Gene Sets	R-HSA-187577	SCF(Skp2)-mediated degradation of p27/p21	-2.73513	-1.79395	5/60	5692,5706,5709,5720,10213	PSMB4,PSMC6,PSMD3,PSME1,PSMD14
13_Member	Reactome Gene Sets	R-HSA-5607761	Dectin-1 mediated noncanonical NF-kB signaling	-2.73513	-1.79395	5/60	5692,5706,5709,5720,10213	PSMB4,PSMC6,PSMD3,PSME1,PSMD14
13_Member	Reactome Gene Sets	R-HSA-5610780	Degradation of GLI1 by the proteasome	-2.73513	-1.79395	5/60	5692,5706,5709,5720,10213	PSMB4,PSMC6,PSMD3,PSME1,PSMD14
13_Member	Reactome Gene Sets	R-HSA-5610783	Degradation of GLI2 by the proteasome	-2.73513	-1.79395	5/60	5692,5706,5709,5720,10213	PSMB4,PSMC6,PSMD3,PSME1,PSMD14
13_Member	Reactome Gene Sets	R-HSA-5610785	GLI3 is processed to GLI3R by the proteasome	-2.73513	-1.79395	5/60	5692,5706,5709,5720,10213	PSMB4,PSMC6,PSMD3,PSME1,PSMD14
13_Member	Reactome Gene Sets	R-HSA-5678895	Defective CFTR causes cystic fibrosis	-2.70315	-1.76651	5/61	5692,5706,5709,5720,10213	PSMB4,PSMC6,PSMD3,PSME1,PSMD14
13_Member	Reactome Gene Sets	R-HSA-174084	Autodegradation of Cdh1 by Cdh1:APC/C	-2.61086	-1.68759	5/64	5692,5706,5709,5720,10213	PSMB4,PSMC6,PSMD3,PSME1,PSMD14
13_Member	Reactome Gene Sets	R-HSA-4608870	Asymmetric localization of PCP proteins	-2.61086	-1.68759	5/64	5692,5706,5709,5720,10213	PSMB4,PSMC6,PSMD3,PSME1,PSMD14
13_Member	Reactome Gene Sets	R-HSA-5358346	Hedgehog ligand biogenesis	-2.58125	-1.66667	5/65	5692,5706,5709,5720,10213	PSMB4,PSMC6,PSMD3,PSME1,PSMD14
13_Member	Reactome Gene Sets	R-HSA-1234176	Oxygen-dependent proline hydroxylation of Hypoxia-inducible Factor Alpha	-2.55219	-1.64472	5/66	5692,5706,5709,5720,10213	PSMB4,PSMC6,PSMD3,PSME1,PSMD14
13_Member	Reactome Gene Sets	R-HSA-69563	p53-Dependent G1 DNA Damage Response	-2.55219	-1.64472	5/66	5692,5706,5709,5720,10213	PSMB4,PSMC6,PSMD3,PSME1,PSMD14
13_Member	Reactome Gene Sets	R-HSA-69580	p53-Dependent G1/S DNA damage checkpoint	-2.55219	-1.64472	5/66	5692,5706,5709,5720,10213	PSMB4,PSMC6,PSMD3,PSME1,PSMD14
13_Member	Reactome Gene Sets	R-HSA-174154	APC/C:Cdc20 mediated degradation of Securin	-2.49564	-1.59553	5/68	5692,5706,5709,5720,10213	PSMB4,PSMC6,PSMD3,PSME1,PSMD14
13_Member	Reactome Gene Sets	R-HSA-69615	G1/S DNA Damage Checkpoints	-2.49564	-1.59553	5/68	5692,5706,5709,5720,10213	PSMB4,PSMC6,PSMD3,PSME1,PSMD14
13_Member	Reactome Gene Sets	R-HSA-69481	G2/M Checkpoints	-2.48252	-1.5848	8/167	5692,5706,5709,5720,7529,7532,8340,10213	PSMB4,PSMC6,PSMD3,PSME1,YWHAB,YWHAG,H2BC13,PSMD14
13_Member	Reactome Gene Sets	R-HSA-68949	Orc1 removal from chromatin	-2.44107	-1.55425	5/70	5692,5706,5709,5720,10213	PSMB4,PSMC6,PSMD3,PSME1,PSMD14
13_Member	Reactome Gene Sets	R-HSA-9020702	Interleukin-1 signaling	-2.38794	-1.5038	6/103	5692,5706,5709,5720,6285,10213	PSMB4,PSMC6,PSMD3,PSME1,S100B,PSMD14
13_Member	Reactome Gene Sets	R-HSA-174184	Cdc20:Phospho-APC/C mediated degradation of Cyclin A	-2.36271	-1.48388	5/73	5692,5706,5709,5720,10213	PSMB4,PSMC6,PSMD3,PSME1,PSMD14
13_Member	Reactome Gene Sets	R-HSA-69017	CDK-mediated phosphorylation and removal of Cdc6	-2.36271	-1.48388	5/73	5692,5706,5709,5720,10213	PSMB4,PSMC6,PSMD3,PSME1,PSMD14
13_Member	Reactome Gene Sets	R-HSA-8939902	Regulation of RUNX2 expression and activity	-2.36271	-1.48388	5/73	5692,5706,5709,5720,10213	PSMB4,PSMC6,PSMD3,PSME1,PSMD14
13_Member	Reactome Gene Sets	R-HSA-174178	APC/C:Cdh1 mediated degradation of Cdc20 and other APC/C:Cdh1 targeted proteins in late mitosis/early G1	-2.33746	-1.46257	5/74	5692,5706,5709,5720,10213	PSMB4,PSMC6,PSMD3,PSME1,PSMD14
13_Member	Reactome Gene Sets	R-HSA-179419	APC:Cdc20 mediated degradation of cell cycle proteins prior to satisfation of the cell cycle checkpoint	-2.33746	-1.46257	5/74	5692,5706,5709,5720,10213	PSMB4,PSMC6,PSMD3,PSME1,PSMD14
13_Member	Reactome Gene Sets	R-HSA-8878171	Transcriptional regulation by RUNX1	-2.32917	-1.53845	8/239	1457,3958,5579,5706,5709,5720,8340,10213	CSNK2A1,LGALS3,PRKCB,PSMC6,PSMD3,PSME1,H2BC13,PSMD14
13_Member	Reactome Gene Sets	R-HSA-1234174	Cellular response to hypoxia	-2.31263	-1.43905	5/75	5692,5706,5709,5720,10213	PSMB4,PSMC6,PSMD3,PSME1,PSMD14
13_Member	Reactome Gene Sets	R-HSA-2467813	Separation of Sister Chromatids	-2.30789	-1.52003	7/191	5706,5709,5720,7277,9793,10213,51807	PSMC6,PSMD3,PSME1,TUBA4A,CKAP5,PSMD14,TUBA8
13_Member	Reactome Gene Sets	R-HSA-176409	APC/C:Cdc20 mediated degradation of mitotic proteins	-2.28821	-1.41723	5/76	5692,5706,5709,5720,10213	PSMB4,PSMC6,PSMD3,PSME1,PSMD14
13_Member	Reactome Gene Sets	R-HSA-176814	Activation of APC/C and APC/C:Cdc20 mediated degradation of mitotic proteins	-2.26418	-1.39449	5/77	5692,5706,5709,5720,10213	PSMB4,PSMC6,PSMD3,PSME1,PSMD14
13_Member	Reactome Gene Sets	R-HSA-202403	TCR signaling	-2.06983	-1.20932	6/120	5058,5692,5706,5709,5720,10213	PAK1,PSMB4,PSMC6,PSMD3,PSME1,PSMD14
13_Member	Reactome Gene Sets	R-HSA-1257604	PIP3 activates AKT signaling	-2.05014	-1.31021	8/267	1457,2246,5706,5709,5720,8396,10213,79837	CSNK2A1,FGF1,PSMC6,PSMD3,PSME1,PIP4K2B,PSMD14,PIP4K2C
14_Summary	Reactome Gene Sets	R-HSA-9716542	Signaling by Rho GTPases, Miro GTPases and RHOBTB3	-12.1181	-10.0231	40/723	120,387,388,389,613,832,1742,2316,3163,3688,4637,4659,4722,5058,5216,5300,5361,5579,6093,7277,7431,7529,7532,8340,8826,9352,9732,9793,10226,10409,10458,10552,10652,10963,23580,26999,51517,51807,55914,57580	ADD3,RHOA,RHOB,RHOC,BCR,CAPZB,DLG4,FLNA,HMOX2,ITGB1,MYL6,PPP1R12A,NDUFS3,PAK1,PFN1,PIN1,PLXNA1,PRKCB,ROCK1,TUBA4A,VIM,YWHAB,YWHAG,H2BC13,IQGAP1,TXNL1,DOCK4,CKAP5,PLIN3,BASP1,BAIAP2,ARPC1A,YKT6,STIP1,CDC42EP4,CYFIP2,NCKIPSD,TUBA8,ERBIN,PREX1
14_Member	Reactome Gene Sets	R-HSA-9716542	Signaling by Rho GTPases, Miro GTPases and RHOBTB3	-12.1181	-10.0231	40/723	120,387,388,389,613,832,1742,2316,3163,3688,4637,4659,4722,5058,5216,5300,5361,5579,6093,7277,7431,7529,7532,8340,8826,9352,9732,9793,10226,10409,10458,10552,10652,10963,23580,26999,51517,51807,55914,57580	ADD3,RHOA,RHOB,RHOC,BCR,CAPZB,DLG4,FLNA,HMOX2,ITGB1,MYL6,PPP1R12A,NDUFS3,PAK1,PFN1,PIN1,PLXNA1,PRKCB,ROCK1,TUBA4A,VIM,YWHAB,YWHAG,H2BC13,IQGAP1,TXNL1,DOCK4,CKAP5,PLIN3,BASP1,BAIAP2,ARPC1A,YKT6,STIP1,CDC42EP4,CYFIP2,NCKIPSD,TUBA8,ERBIN,PREX1
14_Member	Reactome Gene Sets	R-HSA-194315	Signaling by Rho GTPases	-11.7857	-9.73214	39/707	120,387,388,389,613,832,1742,2316,3163,3688,4637,4659,4722,5058,5216,5300,5361,5579,6093,7277,7431,7529,7532,8340,8826,9352,9732,9793,10409,10458,10552,10652,10963,23580,26999,51517,51807,55914,57580	ADD3,RHOA,RHOB,RHOC,BCR,CAPZB,DLG4,FLNA,HMOX2,ITGB1,MYL6,PPP1R12A,NDUFS3,PAK1,PFN1,PIN1,PLXNA1,PRKCB,ROCK1,TUBA4A,VIM,YWHAB,YWHAG,H2BC13,IQGAP1,TXNL1,DOCK4,CKAP5,BASP1,BAIAP2,ARPC1A,YKT6,STIP1,CDC42EP4,CYFIP2,NCKIPSD,TUBA8,ERBIN,PREX1
14_Member	Reactome Gene Sets	R-HSA-195258	RHO GTPase Effectors	-9.89714	-7.97823	24/327	387,388,389,1742,2316,3688,4637,4659,5058,5216,5300,5579,6093,7277,7529,7532,8340,8826,9793,10458,10552,26999,51517,51807	RHOA,RHOB,RHOC,DLG4,FLNA,ITGB1,MYL6,PPP1R12A,PAK1,PFN1,PIN1,PRKCB,ROCK1,TUBA4A,YWHAB,YWHAG,H2BC13,IQGAP1,CKAP5,BAIAP2,ARPC1A,CYFIP2,NCKIPSD,TUBA8
14_Member	Reactome Gene Sets	R-HSA-9012999	RHO GTPase cycle	-7.1981	-5.59446	24/449	120,387,388,389,613,832,3163,3688,4722,5058,5361,6093,7431,8826,9352,9732,10409,10458,10652,10963,23580,26999,55914,57580	ADD3,RHOA,RHOB,RHOC,BCR,CAPZB,HMOX2,ITGB1,NDUFS3,PAK1,PLXNA1,ROCK1,VIM,IQGAP1,TXNL1,DOCK4,BASP1,BAIAP2,YKT6,STIP1,CDC42EP4,CYFIP2,ERBIN,PREX1
14_Member	Reactome Gene Sets	R-HSA-9013404	RAC2 GTPase cycle	-4.34438	-3.10972	8/88	613,3688,5058,8826,9732,23580,55914,57580	BCR,ITGB1,PAK1,IQGAP1,DOCK4,CDC42EP4,ERBIN,PREX1
14_Member	Reactome Gene Sets	R-HSA-9013149	RAC1 GTPase cycle	-4.02241	-2.82504	11/185	613,3688,5058,8826,9732,10458,10652,23580,26999,55914,57580	BCR,ITGB1,PAK1,IQGAP1,DOCK4,BAIAP2,YKT6,CDC42EP4,CYFIP2,ERBIN,PREX1
14_Member	Reactome Gene Sets	R-HSA-9013106	RHOC GTPase cycle	-3.97797	-2.78877	7/74	387,389,613,6093,8826,55914,57580	RHOA,RHOC,BCR,ROCK1,IQGAP1,ERBIN,PREX1
14_Member	Reactome Gene Sets	R-HSA-9013408	RHOG GTPase cycle	-3.12219	-2.07835	6/74	3688,4722,9732,10652,55914,57580	ITGB1,NDUFS3,DOCK4,YKT6,ERBIN,PREX1
14_Member	Reactome Gene Sets	R-HSA-8980692	RHOA GTPase cycle	-2.82709	-1.85103	8/147	387,613,3163,6093,8826,10652,55914,57580	RHOA,BCR,HMOX2,ROCK1,IQGAP1,YKT6,ERBIN,PREX1
15_Summary	Reactome Gene Sets	R-HSA-437239	Recycling pathway of L1	-10.2052	-8.25635	11/47	160,1173,1175,1759,4478,6456,7277,7430,26052,51807,57698,1212,5579,51606,832,1509,11127,387,4637,5058,6093,10552,1020,5898,6457,7529,57552,3069	AP2A1,AP2M1,AP2S1,DNM1,MSN,SH3GL2,TUBA4A,EZR,DNM3,TUBA8,SHTN1,CLTB,PRKCB,ATP6V1H,CAPZB,CTSD,KIF3A,RHOA,MYL6,PAK1,ROCK1,ARPC1A,CDK5,RALA,SH3GL3,YWHAB,NCEH1,HDLBP
15_Member	Reactome Gene Sets	R-HSA-437239	Recycling pathway of L1	-10.2052	-8.25635	11/47	160,1173,1175,1759,4478,6456,7277,7430,26052,51807,57698	AP2A1,AP2M1,AP2S1,DNM1,MSN,SH3GL2,TUBA4A,EZR,DNM3,TUBA8,SHTN1
15_Member	Reactome Gene Sets	R-HSA-177504	Retrograde neurotrophin signalling	-7.59133	-5.90288	6/14	160,1173,1175,1759,6456,26052	AP2A1,AP2M1,AP2S1,DNM1,SH3GL2,DNM3
15_Member	Reactome Gene Sets	R-HSA-5099900	WNT5A-dependent internalization of FZD4	-6.40463	-4.92242	5/15	160,1173,1175,1212,5579	AP2A1,AP2M1,AP2S1,CLTB,PRKCB
15_Member	Reactome Gene Sets	R-HSA-182218	Nef Mediated CD8 Down-regulation	-6.33927	-4.87267	4/7	160,1173,1175,51606	AP2A1,AP2M1,AP2S1,ATP6V1H
15_Member	Reactome Gene Sets	R-HSA-2132295	MHC class II antigen presentation	-6.01279	-4.57581	10/123	160,832,1173,1175,1509,1759,6456,7277,11127,51807	AP2A1,CAPZB,AP2M1,AP2S1,CTSD,DNM1,SH3GL2,TUBA4A,KIF3A,TUBA8
15_Member	Reactome Gene Sets	R-HSA-2682334	EPH-Ephrin signaling	-6.00182	-4.51961	10/92	160,387,1173,1175,1212,1759,4637,5058,6093,10552	AP2A1,RHOA,AP2M1,AP2S1,CLTB,DNM1,MYL6,PAK1,ROCK1,ARPC1A
15_Member	Reactome Gene Sets	R-HSA-187037	Signaling by NTRK1 (TRKA)	-5.98063	-4.50888	11/115	160,387,1020,1173,1175,1759,5898,6456,6457,7529,26052	AP2A1,RHOA,CDK5,AP2M1,AP2S1,DNM1,RALA,SH3GL2,SH3GL3,YWHAB,DNM3
15_Member	Reactome Gene Sets	R-HSA-167590	Nef Mediated CD4 Down-regulation	-5.79042	-4.37211	4/9	160,1173,1175,51606	AP2A1,AP2M1,AP2S1,ATP6V1H
15_Member	Reactome Gene Sets	R-HSA-166520	Signaling by NTRKs	-5.32657	-3.93837	11/134	160,387,1020,1173,1175,1759,5898,6456,6457,7529,26052	AP2A1,RHOA,CDK5,AP2M1,AP2S1,DNM1,RALA,SH3GL2,SH3GL3,YWHAB,DNM3
15_Member	Reactome Gene Sets	R-HSA-5140745	WNT5A-dependent internalization of FZD2, FZD5 and ROR2	-5.05136	-3.76592	4/13	160,1173,1175,1212	AP2A1,AP2M1,AP2S1,CLTB
15_Member	Reactome Gene Sets	R-HSA-8964038	LDL clearance	-4.33956	-3.15036	4/19	160,1173,1175,57552	AP2A1,AP2M1,AP2S1,NCEH1
15_Member	Reactome Gene Sets	R-HSA-164938	Nef-mediates down modulation of cell surface receptors by recruiting them to clathrin adapters	-4.15829	-3.00031	4/21	160,1173,1175,51606	AP2A1,AP2M1,AP2S1,ATP6V1H
15_Member	Reactome Gene Sets	R-HSA-8964043	Plasma lipoprotein clearance	-3.95698	-2.77047	5/33	160,1173,1175,3069,57552	AP2A1,AP2M1,AP2S1,HDLBP,NCEH1
15_Member	Reactome Gene Sets	R-HSA-190828	Gap junction trafficking	-3.81951	-2.72884	5/47	1173,1212,1759,7277,51807	AP2M1,CLTB,DNM1,TUBA4A,TUBA8
15_Member	Reactome Gene Sets	R-HSA-157858	Gap junction trafficking and regulation	-3.73266	-2.6505	5/49	1173,1212,1759,7277,51807	AP2M1,CLTB,DNM1,TUBA4A,TUBA8
15_Member	Reactome Gene Sets	R-HSA-196025	Formation of annular gap junctions	-3.71264	-2.63883	3/11	1173,1212,1759	AP2M1,CLTB,DNM1
15_Member	Reactome Gene Sets	R-HSA-164952	The role of Nef in HIV-1 replication and disease pathogenesis	-3.65004	-2.58771	4/28	160,1173,1175,51606	AP2A1,AP2M1,AP2S1,ATP6V1H
15_Member	Reactome Gene Sets	R-HSA-3928665	EPH-ephrin mediated repulsion of cells	-3.64975	-2.58771	5/51	160,1173,1175,1212,1759	AP2A1,AP2M1,AP2S1,CLTB,DNM1
15_Member	Reactome Gene Sets	R-HSA-190873	Gap junction degradation	-3.59119	-2.548	3/12	1173,1212,1759	AP2M1,CLTB,DNM1
15_Member	Reactome Gene Sets	R-HSA-8866427	VLDLR internalisation and degradation	-3.59119	-2.548	3/12	160,1173,1175	AP2A1,AP2M1,AP2S1
15_Member	Reactome Gene Sets	R-HSA-174824	Plasma lipoprotein assembly, remodeling, and clearance	-2.44107	-1.55425	5/70	160,1173,1175,3069,57552	AP2A1,AP2M1,AP2S1,HDLBP,NCEH1
16_Summary	Reactome Gene Sets	R-HSA-373755	Semaphorin interactions	-9.78548	-7.88082	12/65	387,388,389,1020,1809,3688,4637,5058,5361,6093,7094,10570,4659,1742,7529,7532,8340,54331,55970,57580,5216,7277,9793,51807	RHOA,RHOB,RHOC,CDK5,DPYSL3,ITGB1,MYL6,PAK1,PLXNA1,ROCK1,TLN1,DPYSL4,PPP1R12A,DLG4,YWHAB,YWHAG,H2BC13,GNG2,GNG12,PREX1,PFN1,TUBA4A,CKAP5,TUBA8
16_Member	Reactome Gene Sets	R-HSA-373755	Semaphorin interactions	-9.78548	-7.88082	12/65	387,388,389,1020,1809,3688,4637,5058,5361,6093,7094,10570	RHOA,RHOB,RHOC,CDK5,DPYSL3,ITGB1,MYL6,PAK1,PLXNA1,ROCK1,TLN1,DPYSL4
16_Member	Reactome Gene Sets	R-HSA-5627117	RHO GTPases Activate ROCKs	-8.04879	-6.27601	7/20	387,388,389,4637,4659,5058,6093	RHOA,RHOB,RHOC,MYL6,PPP1R12A,PAK1,ROCK1
16_Member	Reactome Gene Sets	R-HSA-5625900	RHO GTPases activate CIT	-6.51283	-4.98604	6/20	387,388,389,1742,4637,4659	RHOA,RHOB,RHOC,DLG4,MYL6,PPP1R12A
16_Member	Reactome Gene Sets	R-HSA-5625740	RHO GTPases activate PKNs	-4.96402	-3.64426	9/95	387,388,389,4637,4659,5058,7529,7532,8340	RHOA,RHOB,RHOC,MYL6,PPP1R12A,PAK1,YWHAB,YWHAG,H2BC13
16_Member	Reactome Gene Sets	R-HSA-416572	Sema4D induced cell migration and growth-cone collapse	-4.9611	-3.64426	5/21	387,388,389,4637,6093	RHOA,RHOB,RHOC,MYL6,ROCK1
16_Member	Reactome Gene Sets	R-HSA-400685	Sema4D in semaphorin signaling	-4.56524	-3.29954	5/25	387,388,389,4637,6093	RHOA,RHOB,RHOC,MYL6,ROCK1
16_Member	Reactome Gene Sets	R-HSA-416482	G alpha (12/13) signalling events	-3.76373	-2.61568	7/80	387,388,389,6093,54331,55970,57580	RHOA,RHOB,RHOC,ROCK1,GNG2,GNG12,PREX1
16_Member	Reactome Gene Sets	R-HSA-5663220	RHO GTPases Activate Formins	-2.9627	-1.95761	8/140	387,388,389,3688,5216,7277,9793,51807	RHOA,RHOB,RHOC,ITGB1,PFN1,TUBA4A,CKAP5,TUBA8
17_Summary	Reactome Gene Sets	R-HSA-382551	Transport of small molecules	-9.00433	-7.13978	35/729	119,120,160,292,476,478,481,483,529,815,816,818,1173,1175,2039,3069,3163,5577,5692,5706,5709,5720,6506,6507,6515,9114,10213,51382,51606,53826,54331,55970,57030,57552,79751,3688,6093,203068,301,302,4637,5058,7094,7414,7431	ADD2,ADD3,AP2A1,SLC25A5,ATP1A1,ATP1A3,ATP1B1,ATP1B3,ATP6V1E1,CAMK2A,CAMK2B,CAMK2G,AP2M1,AP2S1,DMTN,HDLBP,HMOX2,PRKAR2B,PSMB4,PSMC6,PSMD3,PSME1,SLC1A2,SLC1A3,SLC2A3,ATP6V0D1,PSMD14,ATP6V1D,ATP6V1H,FXYD6,GNG2,GNG12,SLC17A7,NCEH1,SLC25A22,ITGB1,ROCK1,TUBB,ANXA1,ANXA2,MYL6,PAK1,TLN1,VCL,VIM
17_Member	Reactome Gene Sets	R-HSA-382551	Transport of small molecules	-9.00433	-7.13978	35/729	119,120,160,292,476,478,481,483,529,815,816,818,1173,1175,2039,3069,3163,5577,5692,5706,5709,5720,6506,6507,6515,9114,10213,51382,51606,53826,54331,55970,57030,57552,79751	ADD2,ADD3,AP2A1,SLC25A5,ATP1A1,ATP1A3,ATP1B1,ATP1B3,ATP6V1E1,CAMK2A,CAMK2B,CAMK2G,AP2M1,AP2S1,DMTN,HDLBP,HMOX2,PRKAR2B,PSMB4,PSMC6,PSMD3,PSME1,SLC1A2,SLC1A3,SLC2A3,ATP6V0D1,PSMD14,ATP6V1D,ATP6V1H,FXYD6,GNG2,GNG12,SLC17A7,NCEH1,SLC25A22
17_Member	Reactome Gene Sets	R-HSA-9679191	Potential therapeutics for SARS	-7.17431	-5.57763	11/88	160,476,478,481,483,1173,1175,3688,6093,53826,203068	AP2A1,ATP1A1,ATP1A3,ATP1B1,ATP1B3,AP2M1,AP2S1,ITGB1,ROCK1,FXYD6,TUBB
17_Member	Reactome Gene Sets	R-HSA-397014	Muscle contraction	-6.61872	-5.08003	15/197	301,302,476,478,481,483,815,816,818,4637,5058,7094,7414,7431,53826	ANXA1,ANXA2,ATP1A1,ATP1A3,ATP1B1,ATP1B3,CAMK2A,CAMK2B,CAMK2G,MYL6,PAK1,TLN1,VCL,VIM,FXYD6
17_Member	Reactome Gene Sets	R-HSA-5578775	Ion homeostasis	-5.82317	-4.36666	8/56	476,478,481,483,815,816,818,53826	ATP1A1,ATP1A3,ATP1B1,ATP1B3,CAMK2A,CAMK2B,CAMK2G,FXYD6
17_Member	Reactome Gene Sets	R-HSA-936837	Ion transport by P-type ATPases	-5.76303	-4.32366	8/57	476,478,481,483,815,816,818,53826	ATP1A1,ATP1A3,ATP1B1,ATP1B3,CAMK2A,CAMK2B,CAMK2G,FXYD6
17_Member	Reactome Gene Sets	R-HSA-983712	Ion channel transport	-4.68408	-3.39186	12/186	476,478,481,483,529,815,816,818,9114,51382,51606,53826	ATP1A1,ATP1A3,ATP1B1,ATP1B3,ATP6V1E1,CAMK2A,CAMK2B,CAMK2G,ATP6V0D1,ATP6V1D,ATP6V1H,FXYD6
17_Member	Reactome Gene Sets	R-HSA-9679506	SARS-CoV Infections	-4.64676	-3.36468	11/158	160,476,478,481,483,1173,1175,3688,6093,53826,203068	AP2A1,ATP1A1,ATP1A3,ATP1B1,ATP1B3,AP2M1,AP2S1,ITGB1,ROCK1,FXYD6,TUBB
17_Member	Reactome Gene Sets	R-HSA-5576891	Cardiac conduction	-3.2795	-2.29509	7/129	476,478,481,815,816,818,53826	ATP1A1,ATP1A3,ATP1B1,CAMK2A,CAMK2B,CAMK2G,FXYD6
18_Summary	Reactome Gene Sets	R-HSA-71291	Metabolism of amino acids and derivatives	-8.72252	-6.8828	24/374	223,2184,2744,2805,3176,4357,4507,5160,5692,5706,5709,5720,6129,6175,6202,7263,7296,8424,8604,10213,10247,26275,29968,80150	ALDH9A1,FAH,GLS,GOT1,HNMT,MPST,MTAP,PDHA1,PSMB4,PSMC6,PSMD3,PSME1,RPL7,RPLP0,RPS8,TST,TXNRD1,BBOX1,SLC25A12,PSMD14,RIDA,HIBCH,PSAT1,ASRGL1
18_Member	Reactome Gene Sets	R-HSA-71291	Metabolism of amino acids and derivatives	-8.72252	-6.8828	24/374	223,2184,2744,2805,3176,4357,4507,5160,5692,5706,5709,5720,6129,6175,6202,7263,7296,8424,8604,10213,10247,26275,29968,80150	ALDH9A1,FAH,GLS,GOT1,HNMT,MPST,MTAP,PDHA1,PSMB4,PSMC6,PSMD3,PSME1,RPL7,RPLP0,RPS8,TST,TXNRD1,BBOX1,SLC25A12,PSMD14,RIDA,HIBCH,PSAT1,ASRGL1
19_Summary	Reactome Gene Sets	R-HSA-8950505	Gene and protein expression by JAK-STAT signaling after Interleukin-12 stimulation	-8.50272	-6.68648	9/38	302,3936,4282,4478,4507,5898,6175,6647,6648,301,815,816,818,960,1278,1981,2316,2317,3383,3684,3688,3911,5300,5692,5706,5709,5720,6285,6776,6804,7431,10213	ANXA2,LCP1,MIF,MSN,MTAP,RALA,RPLP0,SOD1,SOD2,ANXA1,CAMK2A,CAMK2B,CAMK2G,CD44,COL1A2,EIF4G1,FLNA,FLNB,ICAM1,ITGAM,ITGB1,LAMA5,PIN1,PSMB4,PSMC6,PSMD3,PSME1,S100B,STAT5A,STX1A,VIM,PSMD14
19_Member	Reactome Gene Sets	R-HSA-8950505	Gene and protein expression by JAK-STAT signaling after Interleukin-12 stimulation	-8.50272	-6.68648	9/38	302,3936,4282,4478,4507,5898,6175,6647,6648	ANXA2,LCP1,MIF,MSN,MTAP,RALA,RPLP0,SOD1,SOD2
19_Member	Reactome Gene Sets	R-HSA-9020591	Interleukin-12 signaling	-7.63108	-5.92525	9/47	302,3936,4282,4478,4507,5898,6175,6647,6648	ANXA2,LCP1,MIF,MSN,MTAP,RALA,RPLP0,SOD1,SOD2
19_Member	Reactome Gene Sets	R-HSA-1280215	Cytokine Signaling in Immune system	-7.55913	-5.87911	32/715	301,302,815,816,818,960,1278,1981,2316,2317,3383,3684,3688,3911,3936,4282,4478,4507,5300,5692,5706,5709,5720,5898,6175,6285,6647,6648,6776,6804,7431,10213	ANXA1,ANXA2,CAMK2A,CAMK2B,CAMK2G,CD44,COL1A2,EIF4G1,FLNA,FLNB,ICAM1,ITGAM,ITGB1,LAMA5,LCP1,MIF,MSN,MTAP,PIN1,PSMB4,PSMC6,PSMD3,PSME1,RALA,RPLP0,S100B,SOD1,SOD2,STAT5A,STX1A,VIM,PSMD14
19_Member	Reactome Gene Sets	R-HSA-449147	Signaling by Interleukins	-6.96843	-5.39195	24/462	301,302,1278,3383,3684,3688,3911,3936,4282,4478,4507,5692,5706,5709,5720,5898,6175,6285,6647,6648,6776,6804,7431,10213	ANXA1,ANXA2,COL1A2,ICAM1,ITGAM,ITGB1,LAMA5,LCP1,MIF,MSN,MTAP,PSMB4,PSMC6,PSMD3,PSME1,RALA,RPLP0,S100B,SOD1,SOD2,STAT5A,STX1A,VIM,PSMD14
19_Member	Reactome Gene Sets	R-HSA-447115	Interleukin-12 family signaling	-6.86748	-5.30396	9/57	302,3936,4282,4478,4507,5898,6175,6647,6648	ANXA2,LCP1,MIF,MSN,MTAP,RALA,RPLP0,SOD1,SOD2
20_Summary	Reactome Gene Sets	R-HSA-111885	Opioid Signalling	-7.98528	-6.23271	12/92	815,816,818,1020,2767,5530,5532,5577,23236,54331,55970,84152,301,387,388,389,2781,5058,5138,5579,6093,26086,57580	CAMK2A,CAMK2B,CAMK2G,CDK5,GNA11,PPP3CA,PPP3CB,PRKAR2B,PLCB1,GNG2,GNG12,PPP1R1B,ANXA1,RHOA,RHOB,RHOC,GNAZ,PAK1,PDE2A,PRKCB,ROCK1,GPSM1,PREX1
20_Member	Reactome Gene Sets	R-HSA-111885	Opioid Signalling	-7.98528	-6.23271	12/92	815,816,818,1020,2767,5530,5532,5577,23236,54331,55970,84152	CAMK2A,CAMK2B,CAMK2G,CDK5,GNA11,PPP3CA,PPP3CB,PRKAR2B,PLCB1,GNG2,GNG12,PPP1R1B
20_Member	Reactome Gene Sets	R-HSA-180024	DARPP-32 events	-4.47771	-3.23235	5/26	1020,5530,5532,5577,84152	CDK5,PPP3CA,PPP3CB,PRKAR2B,PPP1R1B
20_Member	Reactome Gene Sets	R-HSA-388396	GPCR downstream signalling	-4.20125	-2.97841	23/629	301,387,388,389,815,816,818,1020,2767,2781,5058,5138,5530,5532,5577,5579,6093,23236,26086,54331,55970,57580,84152	ANXA1,RHOA,RHOB,RHOC,CAMK2A,CAMK2B,CAMK2G,CDK5,GNA11,GNAZ,PAK1,PDE2A,PPP3CA,PPP3CB,PRKAR2B,PRKCB,ROCK1,PLCB1,GPSM1,GNG2,GNG12,PREX1,PPP1R1B
20_Member	Reactome Gene Sets	R-HSA-418594	G alpha (i) signalling events	-4.10247	-2.89114	15/318	301,815,816,818,1020,2767,2781,5530,5532,5577,23236,26086,54331,55970,84152	ANXA1,CAMK2A,CAMK2B,CAMK2G,CDK5,GNA11,GNAZ,PPP3CA,PPP3CB,PRKAR2B,PLCB1,GPSM1,GNG2,GNG12,PPP1R1B
20_Member	Reactome Gene Sets	R-HSA-372790	Signaling by GPCR	-3.49167	-2.3744	23/704	301,387,388,389,815,816,818,1020,2767,2781,5058,5138,5530,5532,5577,5579,6093,23236,26086,54331,55970,57580,84152	ANXA1,RHOA,RHOB,RHOC,CAMK2A,CAMK2B,CAMK2G,CDK5,GNA11,GNAZ,PAK1,PDE2A,PPP3CA,PPP3CB,PRKAR2B,PRKCB,ROCK1,PLCB1,GPSM1,GNG2,GNG12,PREX1,PPP1R1B
