# Supplementary material for: Sex-divergent effects on the NAD+-dependent deacetylase sirtuin signaling across the olfactory–entorhinal–amygdaloid axis in Alzheimer’s and Parkinson’s diseases
Source: Biol Sex Differ. 2023 Feb 8;14:5. doi: 10.1186/s13293-023-00487-x (PMC9906849; doi:10.1186/s13293-023-00487-x)
Supplement: Supplementary file 6 — Additional file 6: Table S6. Functional analysis of OT DEPs in PD using Reactome database through Metascape tool. [file 13293_2023_487_MOESM6_ESM.xlsx]

## Sheet: Functional annotation
Category	CategoryID	GO	Description	PARENT_GO	LogP	Enrichment	Z-score	#TotalGeneInLibrary	#GeneInGO	#GeneInHitList	#GeneInGOAndHitList	%InGO	STDV %InGO	GeneID	Hits	Log(q-value)	GeneList
Reactome Gene Sets	6	R-HSA-1428517	The citric acid (TCA) cycle and respiratory electron transport		-11	12	12	30242	178	198	14	7.1	1.8	521|1327|4513|4714|4722|4729|7416|10632|23530|25874|54539|81889|126328|374291	ATP5ME|COX4I1|COX2|NDUFB8|NDUFS3|NDUFV2|VDAC1|ATP5MG|NNT|MPC2|NDUFB11|FAHD1|NDUFA11|NDUFS7	-7.5	PD WOMEN
Reactome Gene Sets	6	R-HSA-112315	Transmission across Chemical Synapses		-9.4	8.5	10	30242	270	198	15	7.6	1.9	160|815|816|1173|2744|4137|4747|4905|5577|5864|6506|6804|6857|7277|10550	AP2A1|CAMK2A|CAMK2B|AP2M1|GLS|MAPT|NEFL|NSF|PRKAR2B|RAB3A|SLC1A2|STX1A|SYT1|TUBA4A|ARL6IP5	-6.3	PD WOMEN
Reactome Gene Sets	6	R-HSA-112316	Neuronal System		-8.7	6.3	8.8	30242	410	198	17	8.6	2	160|815|816|1173|2744|4137|4747|4905|5577|5864|6506|6804|6857|7277|10211|10550|23136	AP2A1|CAMK2A|CAMK2B|AP2M1|GLS|MAPT|NEFL|NSF|PRKAR2B|RAB3A|SLC1A2|STX1A|SYT1|TUBA4A|FLOT1|ARL6IP5|EPB41L3	-5.8	PD WOMEN
Reactome Gene Sets	6	R-HSA-210500	Glutamate Neurotransmitter Release Cycle		-8.1	38	15	30242	24	198	6	3	1.2	2744|5864|6506|6804|6857|10550	GLS|RAB3A|SLC1A2|STX1A|SYT1|ARL6IP5	-5.3	PD WOMEN
Reactome Gene Sets	6	R-HSA-9711123	Cellular response to chemical stress		-8	11	9.8	30242	160	198	11	5.6	1.6	1327|2950|3163|4513|5052|5695|5698|6233|6647|9588|10935	COX4I1|GSTP1|HMOX2|COX2|PRDX1|PSMB7|PSMB9|RPS27A|SOD1|PRDX6|PRDX3	-5.3	PD WOMEN
Reactome Gene Sets	6	R-HSA-163200	Respiratory electron transport, ATP synthesis by chemiosmotic coupling, and heat production by uncoupling proteins.		-7.9	12	10	30242	127	198	10	5.1	1.6	521|1327|4513|4714|4722|4729|10632|54539|126328|374291	ATP5ME|COX4I1|COX2|NDUFB8|NDUFS3|NDUFV2|ATP5MG|NDUFB11|NDUFA11|NDUFS7	-5.3	PD WOMEN
Reactome Gene Sets	6	R-HSA-6798695	Neutrophil degranulation		-7.7	5.4	7.9	30242	480	198	17	8.6	2	1508|1522|1992|2934|2950|3163|3684|5211|5269|5315|5547|5695|5864|5870|6515|9588|23406	CTSB|CTSZ|SERPINB1|GSN|GSTP1|HMOX2|ITGAM|PFKL|SERPINB6|PKM|PRCP|PSMB7|RAB3A|RAB6A|SLC2A3|PRDX6|COTL1	-5.1	PD WOMEN
Reactome Gene Sets	6	R-HSA-437239	Recycling pathway of L1		-7.6	23	12	30242	47	198	7	3.5	1.3	160|1173|3897|6456|7277|7430|57698	AP2A1|AP2M1|L1CAM|SH3GL2|TUBA4A|EZR|SHTN1	-5.1	PD WOMEN
Reactome Gene Sets	6	R-HSA-8953897	Cellular responses to stimuli		-7.4	4.2	7.2	30242	771	198	21	11	2.2	37|815|816|1327|1465|2950|3163|3306|4513|5052|5695|5698|6233|6620|6647|7277|9114|9588|10935|51606|259217	ACADVL|CAMK2A|CAMK2B|COX4I1|CSRP1|GSTP1|HMOX2|HSPA2|COX2|PRDX1|PSMB7|PSMB9|RPS27A|SNCB|SOD1|TUBA4A|ATP6V0D1|PRDX6|PRDX3|ATP6V1H|HSPA12A	-5	PD WOMEN
Reactome Gene Sets	6	R-HSA-199991	Membrane Trafficking		-7.4	4.6	7.4	30242	634	198	19	9.6	2.1	160|273|547|1173|1522|4905|5864|5870|6233|6456|6857|7277|7533|9829|9919|29924|29993|63908|84251	AP2A1|AMPH|KIF1A|AP2M1|CTSZ|NSF|RAB3A|RAB6A|RPS27A|SH3GL2|SYT1|TUBA4A|YWHAH|DNAJC6|SEC16A|EPN1|PACSIN1|NAPB|SGIP1	-5	PD WOMEN
Reactome Gene Sets	6	R-HSA-8856828	Clathrin-mediated endocytosis		-7.3	10	9.3	30242	146	198	10	5.1	1.6	160|273|1173|6233|6456|6857|9829|29924|29993|84251	AP2A1|AMPH|AP2M1|RPS27A|SH3GL2|SYT1|DNAJC6|EPN1|PACSIN1|SGIP1	-5	PD WOMEN
Reactome Gene Sets	6	R-HSA-373760	L1CAM interactions		-7	12	9.4	30242	119	198	9	4.5	1.5	160|1173|3897|5058|6456|7277|7430|10752|57698	AP2A1|AP2M1|L1CAM|PAK1|SH3GL2|TUBA4A|EZR|CHL1|SHTN1	-4.7	PD WOMEN
Reactome Gene Sets	6	R-HSA-5653656	Vesicle-mediated transport		-7	4.3	7.1	30242	673	198	19	9.6	2.1	160|273|547|1173|1522|4905|5864|5870|6233|6456|6857|7277|7533|9829|9919|29924|29993|63908|84251	AP2A1|AMPH|KIF1A|AP2M1|CTSZ|NSF|RAB3A|RAB6A|RPS27A|SH3GL2|SYT1|TUBA4A|YWHAH|DNAJC6|SEC16A|EPN1|PACSIN1|NAPB|SGIP1	-4.7	PD WOMEN
Reactome Gene Sets	6	R-HSA-9675108	Nervous system development		-6.5	4.5	6.9	30242	577	198	17	8.6	2	160|389|1020|1173|1809|3897|4099|5058|5216|5695|5698|6233|6456|7277|7430|10752|57698	AP2A1|RHOC|CDK5|AP2M1|DPYSL3|L1CAM|MAG|PAK1|PFN1|PSMB7|PSMB9|RPS27A|SH3GL2|TUBA4A|EZR|CHL1|SHTN1	-4.3	PD WOMEN
Reactome Gene Sets	6	R-HSA-382551	Transport of small molecules		-6.4	4	6.6	30242	729	198	19	9.6	2.1	160|476|478|481|815|816|1173|3163|5577|5695|5698|6233|6506|6515|7416|9114|51606|57552|79751	AP2A1|ATP1A1|ATP1A3|ATP1B1|CAMK2A|CAMK2B|AP2M1|HMOX2|PRKAR2B|PSMB7|PSMB9|RPS27A|SLC1A2|SLC2A3|VDAC1|ATP6V0D1|ATP6V1H|NCEH1|SLC25A22	-4.2	PD WOMEN
Reactome Gene Sets	6	R-HSA-611105	Respiratory electron transport		-6.4	12	9	30242	103	198	8	4	1.4	1327|4513|4714|4722|4729|54539|126328|374291	COX4I1|COX2|NDUFB8|NDUFS3|NDUFV2|NDUFB11|NDUFA11|NDUFS7	-4.2	PD WOMEN
Reactome Gene Sets	6	R-HSA-71387	Metabolism of carbohydrates		-6.2	6.2	7.3	30242	295	198	12	6.1	1.7	2597|5211|5315|6233|6652|7086|8402|8604|10165|25796|51084|283209	GAPDH|PFKL|PKM|RPS27A|SORD|TKT|SLC25A11|SLC25A12|SLC25A13|PGLS|CRYL1|PGM2L1	-4.1	PD WOMEN
Reactome Gene Sets	6	R-HSA-2262752	Cellular responses to stress		-6.2	3.8	6.4	30242	757	198	19	9.6	2.1	37|815|816|1327|2950|3163|3306|4513|5052|5695|5698|6233|6647|7277|9114|9588|10935|51606|259217	ACADVL|CAMK2A|CAMK2B|COX4I1|GSTP1|HMOX2|HSPA2|COX2|PRDX1|PSMB7|PSMB9|RPS27A|SOD1|TUBA4A|ATP6V0D1|PRDX6|PRDX3|ATP6V1H|HSPA12A	-4.1	PD WOMEN
Reactome Gene Sets	6	R-HSA-109582	Hemostasis		-6.1	4.2	6.5	30242	621	198	17	8.6	2	308|481|547|928|1020|3684|3897|4099|5138|5216|5269|5547|5577|6647|7277|30845|135228	ANXA5|ATP1B1|KIF1A|CD9|CDK5|ITGAM|L1CAM|MAG|PDE2A|PFN1|SERPINB6|PRCP|PRKAR2B|SOD1|TUBA4A|EHD3|CD109	-4	PD WOMEN
Reactome Gene Sets	6	R-HSA-422475	Axon guidance		-6.1	4.4	6.6	30242	552	198	16	8.1	1.9	160|389|1020|1173|1809|3897|5058|5216|5695|5698|6233|6456|7277|7430|10752|57698	AP2A1|RHOC|CDK5|AP2M1|DPYSL3|L1CAM|PAK1|PFN1|PSMB7|PSMB9|RPS27A|SH3GL2|TUBA4A|EZR|CHL1|SHTN1	-4	PD WOMEN
Reactome Gene Sets	6	R-HSA-112310	Neurotransmitter release cycle		-6	18	9.8	30242	51	198	6	3	1.2	2744|5864|6506|6804|6857|10550	GLS|RAB3A|SLC1A2|STX1A|SYT1|ARL6IP5	-3.9	PD WOMEN
Reactome Gene Sets	6	R-HSA-71291	Metabolism of amino acids and derivatives		-5.9	5.3	6.8	30242	374	198	13	6.6	1.8	223|1428|2744|4507|5695|5698|6233|7263|8604|10165|10247|26275|80150	ALDH9A1|CRYM|GLS|MTAP|PSMB7|PSMB9|RPS27A|TST|SLC25A12|SLC25A13|RIDA|HIBCH|ASRGL1	-3.9	PD WOMEN
Reactome Gene Sets	6	R-HSA-399721	Glutamate binding, activation of AMPA receptors and synaptic plasticity		-5.8	25	11	30242	31	198	5	2.5	1.1	160|815|816|1173|4905	AP2A1|CAMK2A|CAMK2B|AP2M1|NSF	-3.8	PD WOMEN
Reactome Gene Sets	6	R-HSA-399719	Trafficking of AMPA receptors		-5.8	25	11	30242	31	198	5	2.5	1.1	160|815|816|1173|4905	AP2A1|CAMK2A|CAMK2B|AP2M1|NSF	-3.8	PD WOMEN
Reactome Gene Sets	6	R-HSA-6799198	Complex I biogenesis		-5.7	16	9.2	30242	57	198	6	3	1.2	4714|4722|4729|54539|126328|374291	NDUFB8|NDUFS3|NDUFV2|NDUFB11|NDUFA11|NDUFS7	-3.7	PD WOMEN
Reactome Gene Sets	6	R-HSA-70326	Glucose metabolism		-5.6	12	8.3	30242	91	198	7	3.5	1.3	2597|5211|5315|8402|8604|10165|283209	GAPDH|PFKL|PKM|SLC25A11|SLC25A12|SLC25A13|PGM2L1	-3.7	PD WOMEN
Reactome Gene Sets	6	R-HSA-3299685	Detoxification of Reactive Oxygen Species		-5.4	21	9.7	30242	37	198	5	2.5	1.1	2950|5052|6647|9588|10935	GSTP1|PRDX1|SOD1|PRDX6|PRDX3	-3.4	PD WOMEN
Reactome Gene Sets	6	R-HSA-8856825	Cargo recognition for clathrin-mediated endocytosis		-5.2	10	7.6	30242	106	198	7	3.5	1.3	160|1173|6233|6456|6857|29924|84251	AP2A1|AP2M1|RPS27A|SH3GL2|SYT1|EPN1|SGIP1	-3.3	PD WOMEN
Reactome Gene Sets	6	R-HSA-112314	Neurotransmitter receptors and postsynaptic signal transmission		-5	6.7	6.7	30242	205	198	9	4.5	1.5	160|815|816|1173|4137|4747|4905|5577|7277	AP2A1|CAMK2A|CAMK2B|AP2M1|MAPT|NEFL|NSF|PRKAR2B|TUBA4A	-3.2	PD WOMEN
Reactome Gene Sets	6	R-HSA-9013106	RHOC GTPase cycle		-5	12	8	30242	74	198	6	3	1.2	389|5585|7112|10211|54443|55914	RHOC|PKN1|TMPO|FLOT1|ANLN|ERBIN	-3.2	PD WOMEN
Reactome Gene Sets	6	R-HSA-182218	Nef Mediated CD8 Down-regulation		-5	65	14	30242	7	198	3	1.5	0.87	160|1173|51606	AP2A1|AP2M1|ATP6V1H	-3.2	PD WOMEN
Reactome Gene Sets	6	R-HSA-9659379	Sensory processing of sound		-5	12	7.8	30242	76	198	6	3	1.2	2934|5864|6804|6855|7430|23136	GSN|RAB3A|STX1A|SYP|EZR|EPB41L3	-3.1	PD WOMEN
Reactome Gene Sets	6	R-HSA-9609507	Protein localization		-4.9	7.5	6.8	30242	163	198	8	4	1.4	4714|6233|6804|7416|8604|9868|10165|54332	NDUFB8|RPS27A|STX1A|VDAC1|SLC25A12|TOMM70|SLC25A13|GDAP1	-3.1	PD WOMEN
Reactome Gene Sets	6	R-HSA-438064	Post NMDA receptor activation events		-4.8	11	7.6	30242	80	198	6	3	1.2	815|816|4137|4747|5577|7277	CAMK2A|CAMK2B|MAPT|NEFL|PRKAR2B|TUBA4A	-3.1	PD WOMEN
Reactome Gene Sets	6	R-HSA-167590	Nef Mediated CD4 Down-regulation		-4.6	51	12	30242	9	198	3	1.5	0.87	160|1173|51606	AP2A1|AP2M1|ATP6V1H	-2.9	PD WOMEN
Reactome Gene Sets	6	R-HSA-168799	Neurotoxicity of clostridium toxins		-4.5	46	12	30242	10	198	3	1.5	0.87	6804|6857|112755	STX1A|SYT1|STX1B	-2.8	PD WOMEN
Reactome Gene Sets	6	R-HSA-4086400	PCP/CE pathway		-4.5	10	7	30242	92	198	6	3	1.2	160|1173|5216|5695|5698|6233	AP2A1|AP2M1|PFN1|PSMB7|PSMB9|RPS27A	-2.8	PD WOMEN
Reactome Gene Sets	6	R-HSA-983712	Ion channel transport		-4.5	6.6	6.2	30242	186	198	8	4	1.4	476|478|481|815|816|6233|9114|51606	ATP1A1|ATP1A3|ATP1B1|CAMK2A|CAMK2B|RPS27A|ATP6V0D1|ATP6V1H	-2.8	PD WOMEN
Reactome Gene Sets	6	R-HSA-5578775	Ion homeostasis		-4.5	14	7.7	30242	56	198	5	2.5	1.1	476|478|481|815|816	ATP1A1|ATP1A3|ATP1B1|CAMK2A|CAMK2B	-2.8	PD WOMEN
Reactome Gene Sets	6	R-HSA-442755	Activation of NMDA receptors and postsynaptic events		-4.5	9.9	6.9	30242	93	198	6	3	1.2	815|816|4137|4747|5577|7277	CAMK2A|CAMK2B|MAPT|NEFL|PRKAR2B|TUBA4A	-2.8	PD WOMEN
Reactome Gene Sets	6	R-HSA-936837	Ion transport by P-type ATPases		-4.4	13	7.6	30242	57	198	5	2.5	1.1	476|478|481|815|816	ATP1A1|ATP1A3|ATP1B1|CAMK2A|CAMK2B	-2.7	PD WOMEN
Reactome Gene Sets	6	R-HSA-5339562	Uptake and actions of bacterial toxins		-4.3	20	8.5	30242	31	198	4	2	1	928|6804|6857|112755	CD9|STX1A|SYT1|STX1B	-2.6	PD WOMEN
Reactome Gene Sets	6	R-HSA-3858494	Beta-catenin independent WNT signaling		-4.3	7.3	6.2	30242	146	198	7	3.5	1.3	160|815|1173|5216|5695|5698|6233	AP2A1|CAMK2A|AP2M1|PFN1|PSMB7|PSMB9|RPS27A	-2.6	PD WOMEN
Reactome Gene Sets	6	R-HSA-1268020	Mitochondrial protein import		-4.2	12	7.1	30242	64	198	5	2.5	1.1	4714|7416|8604|9868|10165	NDUFB8|VDAC1|SLC25A12|TOMM70|SLC25A13	-2.5	PD WOMEN
Reactome Gene Sets	6	R-HSA-70263	Gluconeogenesis		-4.1	18	8	30242	34	198	4	2	1	2597|8402|8604|10165	GAPDH|SLC25A11|SLC25A12|SLC25A13	-2.5	PD WOMEN
Reactome Gene Sets	6	R-HSA-5357801	Programmed Cell Death		-4.1	5.8	5.7	30242	210	198	8	4	1.4	2934|4137|4976|5695|5698|6233|7533|10211	GSN|MAPT|OPA1|PSMB7|PSMB9|RPS27A|YWHAH|FLOT1	-2.5	PD WOMEN
Reactome Gene Sets	6	R-HSA-5658442	Regulation of RAS by GAPs		-4.1	11	6.9	30242	68	198	5	2.5	1.1	4763|5695|5698|6233|8831	NF1|PSMB7|PSMB9|RPS27A|SYNGAP1	-2.4	PD WOMEN
Reactome Gene Sets	6	R-HSA-9662360	Sensory processing of sound by inner hair cells of the cochlea		-4	11	6.8	30242	69	198	5	2.5	1.1	5864|6804|6855|7430|23136	RAB3A|STX1A|SYP|EZR|EPB41L3	-2.4	PD WOMEN
Reactome Gene Sets	6	R-HSA-177504	Retrograde neurotrophin signalling		-4	33	9.6	30242	14	198	3	1.5	0.87	160|1173|6456	AP2A1|AP2M1|SH3GL2	-2.4	PD WOMEN
Reactome Gene Sets	6	R-HSA-9609736	Assembly and cell surface presentation of NMDA receptors		-3.8	15	7.2	30242	41	198	4	2	1	815|816|4747|7277	CAMK2A|CAMK2B|NEFL|TUBA4A	-2.2	PD WOMEN
Reactome Gene Sets	6	R-HSA-9707564	Cytoprotection by HMOX1		-3.8	7.4	5.8	30242	124	198	6	3	1.2	1327|3163|4513|5695|5698|6233	COX4I1|HMOX2|COX2|PSMB7|PSMB9|RPS27A	-2.2	PD WOMEN
Reactome Gene Sets	6	R-HSA-416993	Trafficking of GluR2-containing AMPA receptors		-3.8	27	8.7	30242	17	198	3	1.5	0.87	160|1173|4905	AP2A1|AP2M1|NSF	-2.2	PD WOMEN
Reactome Gene Sets	6	R-HSA-264642	Acetylcholine Neurotransmitter Release Cycle		-3.8	27	8.7	30242	17	198	3	1.5	0.87	5864|6804|6857	RAB3A|STX1A|SYT1	-2.2	PD WOMEN
Reactome Gene Sets	6	R-HSA-9006934	Signaling by Receptor Tyrosine Kinases		-3.7	3.5	4.7	30242	521	198	12	6.1	1.7	160|1020|1173|3925|5058|6233|6456|9114|10458|29924|51606|55914	AP2A1|CDK5|AP2M1|STMN1|PAK1|RPS27A|SH3GL2|ATP6V0D1|BAIAP2|EPN1|ATP6V1H|ERBIN	-2.2	PD WOMEN
Reactome Gene Sets	6	R-HSA-109581	Apoptosis		-3.7	5.9	5.4	30242	180	198	7	3.5	1.3	2934|4137|4976|5695|5698|6233|7533	GSN|MAPT|OPA1|PSMB7|PSMB9|RPS27A|YWHAH	-2.2	PD WOMEN
Reactome Gene Sets	6	R-HSA-9012999	RHO GTPase cycle		-3.7	3.7	4.8	30242	449	198	11	5.6	1.6	389|3163|4722|5058|5585|7112|9590|10211|10458|54443|55914	RHOC|HMOX2|NDUFS3|PAK1|PKN1|TMPO|AKAP12|FLOT1|BAIAP2|ANLN|ERBIN	-2.2	PD WOMEN
Reactome Gene Sets	6	R-HSA-181430	Norepinephrine Neurotransmitter Release Cycle		-3.7	25	8.4	30242	18	198	3	1.5	0.87	5864|6804|6857	RAB3A|STX1A|SYT1	-2.2	PD WOMEN
Reactome Gene Sets	6	R-HSA-181429	Serotonin Neurotransmitter Release Cycle		-3.7	25	8.4	30242	18	198	3	1.5	0.87	5864|6804|6857	RAB3A|STX1A|SYT1	-2.2	PD WOMEN
Reactome Gene Sets	6	R-HSA-114608	Platelet degranulation		-3.7	7.1	5.6	30242	129	198	6	3	1.2	308|928|5216|6647|7277|135228	ANXA5|CD9|PFN1|SOD1|TUBA4A|CD109	-2.2	PD WOMEN
Reactome Gene Sets	6	R-HSA-162909	Host Interactions of HIV factors		-3.7	7	5.6	30242	130	198	6	3	1.2	160|1173|5695|5698|6233|51606	AP2A1|AP2M1|PSMB7|PSMB9|RPS27A|ATP6V1H	-2.1	PD WOMEN
Reactome Gene Sets	6	R-HSA-888590	GABA synthesis, release, reuptake and degradation		-3.6	24	8.2	30242	19	198	3	1.5	0.87	5864|6804|6857	RAB3A|STX1A|SYT1	-2.1	PD WOMEN
Reactome Gene Sets	6	R-HSA-8964038	LDL clearance		-3.6	24	8.2	30242	19	198	3	1.5	0.87	160|1173|57552	AP2A1|AP2M1|NCEH1	-2.1	PD WOMEN
Reactome Gene Sets	6	R-HSA-194315	Signaling by Rho GTPases		-3.6	3	4.4	30242	707	198	14	7.1	1.8	389|3163|4722|5058|5216|5585|7112|7277|7533|9590|10211|10458|54443|55914	RHOC|HMOX2|NDUFS3|PAK1|PFN1|PKN1|TMPO|TUBA4A|YWHAH|AKAP12|FLOT1|BAIAP2|ANLN|ERBIN	-2.1	PD WOMEN
Reactome Gene Sets	6	R-HSA-76005	Response to elevated platelet cytosolic Ca2+		-3.6	6.8	5.5	30242	134	198	6	3	1.2	308|928|5216|6647|7277|135228	ANXA5|CD9|PFN1|SOD1|TUBA4A|CD109	-2.1	PD WOMEN
Reactome Gene Sets	6	R-HSA-5628897	TP53 Regulates Metabolic Genes		-3.6	8.8	5.9	30242	87	198	5	2.5	1.1	1327|2744|4513|5052|7533	COX4I1|GLS|COX2|PRDX1|YWHAH	-2.1	PD WOMEN
Reactome Gene Sets	6	R-HSA-9679191	Potential therapeutics for SARS		-3.5	8.7	5.9	30242	88	198	5	2.5	1.1	160|476|478|481|1173	AP2A1|ATP1A1|ATP1A3|ATP1B1|AP2M1	-2.1	PD WOMEN
Reactome Gene Sets	6	R-HSA-5683057	MAPK family signaling cascades		-3.5	4.2	4.8	30242	325	198	9	4.5	1.5	815|816|4747|4763|5058|5695|5698|6233|8831	CAMK2A|CAMK2B|NEFL|NF1|PAK1|PSMB7|PSMB9|RPS27A|SYNGAP1	-2	PD WOMEN
Reactome Gene Sets	6	R-HSA-9716542	Signaling by Rho GTPases, Miro GTPases and RHOBTB3		-3.5	3	4.3	30242	723	198	14	7.1	1.8	389|3163|4722|5058|5216|5585|7112|7277|7533|9590|10211|10458|54443|55914	RHOC|HMOX2|NDUFS3|PAK1|PFN1|PKN1|TMPO|TUBA4A|YWHAH|AKAP12|FLOT1|BAIAP2|ANLN|ERBIN	-2	PD WOMEN
Reactome Gene Sets	6	R-HSA-164938	Nef-mediates down modulation of cell surface receptors by recruiting them to clathrin adapters		-3.5	22	7.7	30242	21	198	3	1.5	0.87	160|1173|51606	AP2A1|AP2M1|ATP6V1H	-2	PD WOMEN
Reactome Gene Sets	6	R-HSA-442982	Ras activation upon Ca2+ influx through NMDA receptor		-3.5	22	7.7	30242	21	198	3	1.5	0.87	815|816|4747	CAMK2A|CAMK2B|NEFL	-2	PD WOMEN
Reactome Gene Sets	6	R-HSA-438066	Unblocking of NMDA receptors, glutamate binding and activation		-3.4	21	7.6	30242	22	198	3	1.5	0.87	815|816|4747	CAMK2A|CAMK2B|NEFL	-2	PD WOMEN
Reactome Gene Sets	6	R-HSA-5205685	PINK1-PRKN Mediated Mitophagy		-3.4	21	7.6	30242	22	198	3	1.5	0.87	6233|7416|9868	RPS27A|VDAC1|TOMM70	-2	PD WOMEN
Reactome Gene Sets	6	R-HSA-9617324	Negative regulation of NMDA receptor-mediated neuronal transmission		-3.4	21	7.6	30242	22	198	3	1.5	0.87	815|816|4747	CAMK2A|CAMK2B|NEFL	-2	PD WOMEN
Reactome Gene Sets	6	R-HSA-169911	Regulation of Apoptosis		-3.4	12	6.2	30242	53	198	4	2	1	4976|5695|5698|6233	OPA1|PSMB7|PSMB9|RPS27A	-2	PD WOMEN
Reactome Gene Sets	6	R-HSA-8980692	RHOA GTPase cycle		-3.4	6.2	5.2	30242	147	198	6	3	1.2	3163|5585|7112|10211|54443|55914	HMOX2|PKN1|TMPO|FLOT1|ANLN|ERBIN	-1.9	PD WOMEN
Reactome Gene Sets	6	R-HSA-212676	Dopamine Neurotransmitter Release Cycle		-3.4	20	7.4	30242	23	198	3	1.5	0.87	5864|6804|6857	RAB3A|STX1A|SYT1	-1.9	PD WOMEN
Reactome Gene Sets	6	R-HSA-71406	Pyruvate metabolism and Citric Acid (TCA) cycle		-3.3	11	6.1	30242	55	198	4	2	1	7416|23530|25874|81889	VDAC1|NNT|MPC2|FAHD1	-1.9	PD WOMEN
Reactome Gene Sets	6	R-HSA-15869	Metabolism of nucleotides		-3.3	7.7	5.4	30242	99	198	5	2.5	1.1	203|2618|3704|25939|26289	AK1|GART|ITPA|SAMHD1|AK5	-1.9	PD WOMEN
Reactome Gene Sets	6	R-HSA-3371571	HSF1-dependent transactivation		-3.3	19	7.2	30242	24	198	3	1.5	0.87	815|816|3306	CAMK2A|CAMK2B|HSPA2	-1.9	PD WOMEN
Reactome Gene Sets	6	R-HSA-9620244	Long-term potentiation		-3.3	19	7.2	30242	24	198	3	1.5	0.87	815|816|4747	CAMK2A|CAMK2B|NEFL	-1.9	PD WOMEN
Reactome Gene Sets	6	R-HSA-5673001	RAF/MAP kinase cascade		-3.3	4.4	4.6	30242	280	198	8	4	1.4	815|816|4747|4763|5695|5698|6233|8831	CAMK2A|CAMK2B|NEFL|NF1|PSMB7|PSMB9|RPS27A|SYNGAP1	-1.9	PD WOMEN
Reactome Gene Sets	6	R-HSA-210991	Basigin interactions		-3.2	18	7	30242	25	198	3	1.5	0.87	481|3897|4099	ATP1B1|L1CAM|MAG	-1.9	PD WOMEN
Reactome Gene Sets	6	R-HSA-917937	Iron uptake and transport		-3.2	11	5.9	30242	58	198	4	2	1	3163|6233|9114|51606	HMOX2|RPS27A|ATP6V0D1|ATP6V1H	-1.9	PD WOMEN
Reactome Gene Sets	6	R-HSA-5684996	MAPK1/MAPK3 signaling		-3.2	4.3	4.5	30242	286	198	8	4	1.4	815|816|4747|4763|5695|5698|6233|8831	CAMK2A|CAMK2B|NEFL|NF1|PSMB7|PSMB9|RPS27A|SYNGAP1	-1.9	PD WOMEN
Reactome Gene Sets	6	R-HSA-9679506	SARS-CoV Infections		-3.2	5.8	4.9	30242	158	198	6	3	1.2	160|476|478|481|1173|6233	AP2A1|ATP1A1|ATP1A3|ATP1B1|AP2M1|RPS27A	-1.9	PD WOMEN
Reactome Gene Sets	6	R-HSA-211859	Biological oxidations		-3.2	4.8	4.6	30242	222	198	7	3.5	1.3	95|874|2098|2950|8574|10380|27430	ACY1|CBR3|ESD|GSTP1|AKR7A2|BPNT1|MAT2B	-1.8	PD WOMEN
Reactome Gene Sets	6	R-HSA-3700989	Transcriptional Regulation by TP53		-3.1	3.8	4.3	30242	365	198	9	4.5	1.5	1020|1327|2744|4513|5052|6233|7533|8396|79837	CDK5|COX4I1|GLS|COX2|PRDX1|RPS27A|YWHAH|PIP4K2B|PIP4K2C	-1.8	PD WOMEN
Reactome Gene Sets	6	R-HSA-164952	The role of Nef in HIV-1 replication and disease pathogenesis		-3.1	16	6.6	30242	28	198	3	1.5	0.87	160|1173|51606	AP2A1|AP2M1|ATP6V1H	-1.8	PD WOMEN
Reactome Gene Sets	6	R-HSA-373755	Semaphorin interactions		-3.1	9.4	5.5	30242	65	198	4	2	1	389|1020|1809|5058	RHOC|CDK5|DPYSL3|PAK1	-1.7	PD WOMEN
Reactome Gene Sets	6	R-HSA-442742	CREB1 phosphorylation through NMDA receptor-mediated activation of RAS signaling		-3.1	16	6.5	30242	29	198	3	1.5	0.87	815|816|4747	CAMK2A|CAMK2B|NEFL	-1.7	PD WOMEN
Reactome Gene Sets	6	R-HSA-5205647	Mitophagy		-3.1	16	6.5	30242	29	198	3	1.5	0.87	6233|7416|9868	RPS27A|VDAC1|TOMM70	-1.7	PD WOMEN
Reactome Gene Sets	6	R-HSA-5610787	Hedgehog 'off' state		-3	6.8	5	30242	113	198	5	2.5	1.1	5577|5695|5698|6233|7277	PRKAR2B|PSMB7|PSMB9|RPS27A|TUBA4A	-1.7	PD WOMEN
Reactome Gene Sets	6	R-HSA-9006925	Intracellular signaling by second messengers		-3	4	4.2	30242	309	198	8	4	1.4	815|816|5577|5695|5698|6233|8396|79837	CAMK2A|CAMK2B|PRKAR2B|PSMB7|PSMB9|RPS27A|PIP4K2B|PIP4K2C	-1.7	PD WOMEN
Reactome Gene Sets	6	R-HSA-204005	COPII-mediated vesicle transport		-3	9	5.4	30242	68	198	4	2	1	1522|4905|9919|63908	CTSZ|NSF|SEC16A|NAPB	-1.7	PD WOMEN
Reactome Gene Sets	6	R-HSA-182971	EGFR downregulation		-3	15	6.2	30242	31	198	3	1.5	0.87	6233|6456|29924	RPS27A|SH3GL2|EPN1	-1.7	PD WOMEN
Reactome Gene Sets	6	R-HSA-9013026	RHOB GTPase cycle		-2.9	8.7	5.3	30242	70	198	4	2	1	5585|10211|54443|55914	PKN1|FLOT1|ANLN|ERBIN	-1.6	PD WOMEN
Reactome Gene Sets	6	R-HSA-70171	Glycolysis		-2.9	8.6	5.2	30242	71	198	4	2	1	2597|5211|5315|283209	GAPDH|PFKL|PKM|PGM2L1	-1.6	PD WOMEN
Reactome Gene Sets	6	R-HSA-8964043	Plasma lipoprotein clearance		-2.9	14	6	30242	33	198	3	1.5	0.87	160|1173|57552	AP2A1|AP2M1|NCEH1	-1.6	PD WOMEN
Reactome Gene Sets	6	R-HSA-2132295	MHC class II antigen presentation		-2.9	6.2	4.7	30242	123	198	5	2.5	1.1	160|1173|1508|6456|7277	AP2A1|AP2M1|CTSB|SH3GL2|TUBA4A	-1.6	PD WOMEN
Reactome Gene Sets	6	R-HSA-196849	Metabolism of water-soluble vitamins and cofactors		-2.9	6.2	4.7	30242	123	198	5	2.5	1.1	6515|10243|10840|55739|326625	SLC2A3|GPHN|ALDH1L1|NAXD|MMAB	-1.6	PD WOMEN
Reactome Gene Sets	6	R-HSA-432720	Lysosome Vesicle Biogenesis		-2.8	13	5.8	30242	35	198	3	1.5	0.87	1522|6456|9829	CTSZ|SH3GL2|DNAJC6	-1.6	PD WOMEN
Reactome Gene Sets	6	R-HSA-196854	Metabolism of vitamins and cofactors		-2.8	4.8	4.3	30242	190	198	6	3	1.2	6515|6697|10243|10840|55739|326625	SLC2A3|SPR|GPHN|ALDH1L1|NAXD|MMAB	-1.5	PD WOMEN
Reactome Gene Sets	6	R-HSA-5576891	Cardiac conduction		-2.8	5.9	4.5	30242	129	198	5	2.5	1.1	476|478|481|815|816	ATP1A1|ATP1A3|ATP1B1|CAMK2A|CAMK2B	-1.5	PD WOMEN
Reactome Gene Sets	6	R-HSA-8852276	The role of GTSE1 in G2/M progression after G2 checkpoint		-2.8	7.9	4.9	30242	77	198	4	2	1	5695|5698|6233|7277	PSMB7|PSMB9|RPS27A|TUBA4A	-1.5	PD WOMEN
Reactome Gene Sets	6	R-HSA-111933	Calmodulin induced events		-2.7	12	5.6	30242	37	198	3	1.5	0.87	815|816|5577	CAMK2A|CAMK2B|PRKAR2B	-1.5	PD WOMEN
Reactome Gene Sets	6	R-HSA-111997	CaM pathway		-2.7	12	5.6	30242	37	198	3	1.5	0.87	815|816|5577	CAMK2A|CAMK2B|PRKAR2B	-1.5	PD WOMEN
Reactome Gene Sets	6	R-HSA-8856688	Golgi-to-ER retrograde transport		-2.7	5.7	4.4	30242	133	198	5	2.5	1.1	547|4905|5870|7277|63908	KIF1A|NSF|RAB6A|TUBA4A|NAPB	-1.5	PD WOMEN
Reactome Gene Sets	6	R-HSA-397014	Muscle contraction		-2.7	4.7	4.2	30242	197	198	6	3	1.2	476|478|481|815|816|5058	ATP1A1|ATP1A3|ATP1B1|CAMK2A|CAMK2B|PAK1	-1.5	PD WOMEN
Reactome Gene Sets	6	R-HSA-9663891	Selective autophagy		-2.7	7.5	4.8	30242	81	198	4	2	1	6233|7277|7416|9868	RPS27A|TUBA4A|VDAC1|TOMM70	-1.5	PD WOMEN
Reactome Gene Sets	6	R-HSA-111996	Ca-dependent events		-2.7	12	5.5	30242	39	198	3	1.5	0.87	815|816|5577	CAMK2A|CAMK2B|PRKAR2B	-1.4	PD WOMEN
Reactome Gene Sets	6	R-HSA-6794362	Protein-protein interactions at synapses		-2.6	7.1	4.6	30242	86	198	4	2	1	6804|6857|10211|23136	STX1A|SYT1|FLOT1|EPB41L3	-1.4	PD WOMEN
Reactome Gene Sets	6	R-HSA-1489509	DAG and IP3 signaling		-2.6	11	5.1	30242	43	198	3	1.5	0.87	815|816|5577	CAMK2A|CAMK2B|PRKAR2B	-1.3	PD WOMEN
Reactome Gene Sets	6	R-HSA-3371556	Cellular response to heat stress		-2.5	6.9	4.5	30242	89	198	4	2	1	815|816|3306|259217	CAMK2A|CAMK2B|HSPA2|HSPA12A	-1.3	PD WOMEN
Reactome Gene Sets	6	R-HSA-5687128	MAPK6/MAPK4 signaling		-2.5	6.9	4.5	30242	89	198	4	2	1	5058|5695|5698|6233	PAK1|PSMB7|PSMB9|RPS27A	-1.3	PD WOMEN
Reactome Gene Sets	6	R-HSA-5358351	Signaling by Hedgehog		-2.5	5.1	4.1	30242	149	198	5	2.5	1.1	5577|5695|5698|6233|7277	PRKAR2B|PSMB7|PSMB9|RPS27A|TUBA4A	-1.3	PD WOMEN
Reactome Gene Sets	6	R-HSA-111885	Opioid Signalling		-2.5	6.6	4.4	30242	92	198	4	2	1	815|816|1020|5577	CAMK2A|CAMK2B|CDK5|PRKAR2B	-1.3	PD WOMEN
Reactome Gene Sets	6	R-HSA-5689880	Ub-specific processing proteases		-2.5	4.2	3.8	30242	220	198	6	3	1.2	5695|5698|6233|7416|9868|27430	PSMB7|PSMB9|RPS27A|VDAC1|TOMM70|MAT2B	-1.3	PD WOMEN
Reactome Gene Sets	6	R-HSA-9013423	RAC3 GTPase cycle		-2.5	6.5	4.3	30242	94	198	4	2	1	5058|7112|10458|55914	PAK1|TMPO|BAIAP2|ERBIN	-1.3	PD WOMEN
Reactome Gene Sets	6	R-HSA-199977	ER to Golgi Anterograde Transport		-2.5	5	4	30242	154	198	5	2.5	1.1	1522|4905|7277|9919|63908	CTSZ|NSF|TUBA4A|SEC16A|NAPB	-1.3	PD WOMEN
Reactome Gene Sets	6	R-HSA-5625740	RHO GTPases activate PKNs		-2.4	6.4	4.3	30242	95	198	4	2	1	389|5058|5585|7533	RHOC|PAK1|PKN1|YWHAH	-1.3	PD WOMEN
Reactome Gene Sets	6	R-HSA-446203	Asparagine N-linked glycosylation		-2.4	3.5	3.6	30242	304	198	7	3.5	1.3	1522|4905|5238|6233|7277|9919|63908	CTSZ|NSF|PGM3|RPS27A|TUBA4A|SEC16A|NAPB	-1.3	PD WOMEN
Reactome Gene Sets	6	R-HSA-6811440	Retrograde transport at the Trans-Golgi-Network		-2.4	9.4	4.7	30242	49	198	3	1.5	0.87	4905|5870|63908	NSF|RAB6A|NAPB	-1.3	PD WOMEN
Reactome Gene Sets	6	R-HSA-6811434	COPI-dependent Golgi-to-ER retrograde traffic		-2.4	6.2	4.2	30242	99	198	4	2	1	547|4905|7277|63908	KIF1A|NSF|TUBA4A|NAPB	-1.3	PD WOMEN
Reactome Gene Sets	6	R-HSA-177929	Signaling by EGFR		-2.4	9.2	4.7	30242	50	198	3	1.5	0.87	6233|6456|29924	RPS27A|SH3GL2|EPN1	-1.2	PD WOMEN
Reactome Gene Sets	6	R-HSA-211733	Regulation of activated PAK-2p34 by proteasome mediated degradation		-2.4	9.2	4.7	30242	50	198	3	1.5	0.87	5695|5698|6233	PSMB7|PSMB9|RPS27A	-1.2	PD WOMEN
Reactome Gene Sets	6	R-HSA-162906	HIV Infection		-2.3	3.9	3.6	30242	234	198	6	3	1.2	160|1173|5695|5698|6233|51606	AP2A1|AP2M1|PSMB7|PSMB9|RPS27A|ATP6V1H	-1.2	PD WOMEN
Reactome Gene Sets	6	R-HSA-112043	PLC beta mediated events		-2.3	9	4.6	30242	51	198	3	1.5	0.87	815|816|5577	CAMK2A|CAMK2B|PRKAR2B	-1.2	PD WOMEN
Reactome Gene Sets	6	R-HSA-69601	Ubiquitin Mediated Degradation of Phosphorylated Cdc25A		-2.3	8.8	4.6	30242	52	198	3	1.5	0.87	5695|5698|6233	PSMB7|PSMB9|RPS27A	-1.2	PD WOMEN
Reactome Gene Sets	6	R-HSA-69613	p53-Independent G1/S DNA damage checkpoint		-2.3	8.8	4.6	30242	52	198	3	1.5	0.87	5695|5698|6233	PSMB7|PSMB9|RPS27A	-1.2	PD WOMEN
Reactome Gene Sets	6	R-HSA-75815	Ubiquitin-dependent degradation of Cyclin D		-2.3	8.8	4.6	30242	52	198	3	1.5	0.87	5695|5698|6233	PSMB7|PSMB9|RPS27A	-1.2	PD WOMEN
Reactome Gene Sets	6	R-HSA-180534	Vpu mediated degradation of CD4		-2.3	8.8	4.6	30242	52	198	3	1.5	0.87	5695|5698|6233	PSMB7|PSMB9|RPS27A	-1.2	PD WOMEN
Reactome Gene Sets	6	R-HSA-69610	p53-Independent DNA Damage Response		-2.3	8.8	4.6	30242	52	198	3	1.5	0.87	5695|5698|6233	PSMB7|PSMB9|RPS27A	-1.2	PD WOMEN
Reactome Gene Sets	6	R-HSA-349425	Autodegradation of the E3 ubiquitin ligase COP1		-2.3	8.8	4.6	30242	52	198	3	1.5	0.87	5695|5698|6233	PSMB7|PSMB9|RPS27A	-1.2	PD WOMEN
Reactome Gene Sets	6	R-HSA-983231	Factors involved in megakaryocyte development and platelet production		-2.3	4.5	3.7	30242	168	198	5	2.5	1.1	547|1020|5577|7277|30845	KIF1A|CDK5|PRKAR2B|TUBA4A|EHD3	-1.2	PD WOMEN
Reactome Gene Sets	6	R-HSA-8854050	FBXL7 down-regulates AURKA during mitotic entry and in early mitosis		-2.3	8.5	4.5	30242	54	198	3	1.5	0.87	5695|5698|6233	PSMB7|PSMB9|RPS27A	-1.2	PD WOMEN
Reactome Gene Sets	6	R-HSA-9662361	Sensory processing of sound by outer hair cells of the cochlea		-2.3	8.5	4.5	30242	54	198	3	1.5	0.87	2934|7430|23136	GSN|EZR|EPB41L3	-1.2	PD WOMEN
Reactome Gene Sets	6	R-HSA-9604323	Negative regulation of NOTCH4 signaling		-2.3	8.5	4.5	30242	54	198	3	1.5	0.87	5695|5698|6233	PSMB7|PSMB9|RPS27A	-1.2	PD WOMEN
Reactome Gene Sets	6	R-HSA-180585	Vif-mediated degradation of APOBEC3G		-2.3	8.5	4.5	30242	54	198	3	1.5	0.87	5695|5698|6233	PSMB7|PSMB9|RPS27A	-1.2	PD WOMEN
Reactome Gene Sets	6	R-HSA-6794361	Neurexins and neuroligins		-2.2	8.3	4.4	30242	55	198	3	1.5	0.87	6804|6857|23136	STX1A|SYT1|EPB41L3	-1.2	PD WOMEN
Reactome Gene Sets	6	R-HSA-4641257	Degradation of AXIN		-2.2	8.3	4.4	30242	55	198	3	1.5	0.87	5695|5698|6233	PSMB7|PSMB9|RPS27A	-1.2	PD WOMEN
Reactome Gene Sets	6	R-HSA-8941858	Regulation of RUNX3 expression and activity		-2.2	8.3	4.4	30242	55	198	3	1.5	0.87	5695|5698|6233	PSMB7|PSMB9|RPS27A	-1.2	PD WOMEN
Reactome Gene Sets	6	R-HSA-174113	SCF-beta-TrCP mediated degradation of Emi1		-2.2	8.3	4.4	30242	55	198	3	1.5	0.87	5695|5698|6233	PSMB7|PSMB9|RPS27A	-1.2	PD WOMEN
Reactome Gene Sets	6	R-HSA-156580	Phase II - Conjugation of compounds		-2.2	5.6	3.9	30242	109	198	4	2	1	2098|2950|10380|27430	ESD|GSTP1|BPNT1|MAT2B	-1.2	PD WOMEN
Reactome Gene Sets	6	R-HSA-450408	AUF1 (hnRNP D0) binds and destabilizes mRNA		-2.2	8.2	4.4	30242	56	198	3	1.5	0.87	5695|5698|6233	PSMB7|PSMB9|RPS27A	-1.2	PD WOMEN
Reactome Gene Sets	6	R-HSA-112040	G-protein mediated events		-2.2	8.2	4.4	30242	56	198	3	1.5	0.87	815|816|5577	CAMK2A|CAMK2B|PRKAR2B	-1.2	PD WOMEN
Reactome Gene Sets	6	R-HSA-5362768	Hh mutants are degraded by ERAD		-2.2	8.2	4.4	30242	56	198	3	1.5	0.87	5695|5698|6233	PSMB7|PSMB9|RPS27A	-1.2	PD WOMEN
Reactome Gene Sets	6	R-HSA-195258	RHO GTPase Effectors		-2.2	3.3	3.3	30242	327	198	7	3.5	1.3	389|5058|5216|5585|7277|7533|10458	RHOC|PAK1|PFN1|PKN1|TUBA4A|YWHAH|BAIAP2	-1.2	PD WOMEN
Reactome Gene Sets	6	R-HSA-4641258	Degradation of DVL		-2.2	8	4.3	30242	57	198	3	1.5	0.87	5695|5698|6233	PSMB7|PSMB9|RPS27A	-1.1	PD WOMEN
Reactome Gene Sets	6	R-HSA-69541	Stabilization of p53		-2.2	8	4.3	30242	57	198	3	1.5	0.87	5695|5698|6233	PSMB7|PSMB9|RPS27A	-1.1	PD WOMEN
Reactome Gene Sets	6	R-HSA-8932339	ROS sensing by NFE2L2		-2.2	8	4.3	30242	57	198	3	1.5	0.87	5695|5698|6233	PSMB7|PSMB9|RPS27A	-1.1	PD WOMEN
Reactome Gene Sets	6	R-HSA-8978868	Fatty acid metabolism		-2.2	4.3	3.6	30242	177	198	5	2.5	1.1	37|873|3030|7923|145482	ACADVL|CBR1|HADHA|HSD17B8|PTGR2	-1.1	PD WOMEN
Reactome Gene Sets	6	R-HSA-195721	Signaling by WNT		-2.2	3.2	3.3	30242	332	198	7	3.5	1.3	160|815|1173|5216|5695|5698|6233	AP2A1|CAMK2A|AP2M1|PFN1|PSMB7|PSMB9|RPS27A	-1.1	PD WOMEN
Reactome Gene Sets	6	R-HSA-68827	CDT1 association with the CDC6:ORC:origin complex		-2.2	7.9	4.3	30242	58	198	3	1.5	0.87	5695|5698|6233	PSMB7|PSMB9|RPS27A	-1.1	PD WOMEN
Reactome Gene Sets	6	R-HSA-5676590	NIK-->noncanonical NF-kB signaling		-2.2	7.8	4.2	30242	59	198	3	1.5	0.87	5695|5698|6233	PSMB7|PSMB9|RPS27A	-1.1	PD WOMEN
Reactome Gene Sets	6	R-HSA-5387390	Hh mutants abrogate ligand secretion		-2.2	7.8	4.2	30242	59	198	3	1.5	0.87	5695|5698|6233	PSMB7|PSMB9|RPS27A	-1.1	PD WOMEN
Reactome Gene Sets	6	R-HSA-187037	Signaling by NTRK1 (TRKA)		-2.2	5.3	3.8	30242	115	198	4	2	1	160|1020|1173|6456	AP2A1|CDK5|AP2M1|SH3GL2	-1.1	PD WOMEN
Reactome Gene Sets	6	R-HSA-5610783	Degradation of GLI2 by the proteasome		-2.1	7.6	4.2	30242	60	198	3	1.5	0.87	5695|5698|6233	PSMB7|PSMB9|RPS27A	-1.1	PD WOMEN
Reactome Gene Sets	6	R-HSA-187577	SCF(Skp2)-mediated degradation of p27/p21		-2.1	7.6	4.2	30242	60	198	3	1.5	0.87	5695|5698|6233	PSMB7|PSMB9|RPS27A	-1.1	PD WOMEN
Reactome Gene Sets	6	R-HSA-5610780	Degradation of GLI1 by the proteasome		-2.1	7.6	4.2	30242	60	198	3	1.5	0.87	5695|5698|6233	PSMB7|PSMB9|RPS27A	-1.1	PD WOMEN
Reactome Gene Sets	6	R-HSA-5607761	Dectin-1 mediated noncanonical NF-kB signaling		-2.1	7.6	4.2	30242	60	198	3	1.5	0.87	5695|5698|6233	PSMB7|PSMB9|RPS27A	-1.1	PD WOMEN
Reactome Gene Sets	6	R-HSA-5610785	GLI3 is processed to GLI3R by the proteasome		-2.1	7.6	4.2	30242	60	198	3	1.5	0.87	5695|5698|6233	PSMB7|PSMB9|RPS27A	-1.1	PD WOMEN
Reactome Gene Sets	6	R-HSA-5678895	Defective CFTR causes cystic fibrosis		-2.1	7.5	4.1	30242	61	198	3	1.5	0.87	5695|5698|6233	PSMB7|PSMB9|RPS27A	-1.1	PD WOMEN
Reactome Gene Sets	6	R-HSA-9013149	RAC1 GTPase cycle		-2.1	4.1	3.5	30242	185	198	5	2.5	1.1	5058|5585|7112|10458|55914	PAK1|PKN1|TMPO|BAIAP2|ERBIN	-1.1	PD WOMEN
Reactome Gene Sets	6	R-HSA-948021	Transport to the Golgi and subsequent modification		-2.1	4.1	3.5	30242	185	198	5	2.5	1.1	1522|4905|7277|9919|63908	CTSZ|NSF|TUBA4A|SEC16A|NAPB	-1.1	PD WOMEN
Reactome Gene Sets	6	R-HSA-8986944	Transcriptional Regulation by MECP2		-2.1	7.4	4.1	30242	62	198	3	1.5	0.87	815|816|6515	CAMK2A|CAMK2B|SLC2A3	-1.1	PD WOMEN
Reactome Gene Sets	6	R-HSA-76002	Platelet activation, signaling and aggregation		-2.1	3.5	3.3	30242	263	198	6	3	1.2	308|928|5216|6647|7277|135228	ANXA5|CD9|PFN1|SOD1|TUBA4A|CD109	-1.1	PD WOMEN
Reactome Gene Sets	6	R-HSA-202403	TCR signaling		-2.1	5.1	3.6	30242	120	198	4	2	1	5058|5695|5698|6233	PAK1|PSMB7|PSMB9|RPS27A	-1.1	PD WOMEN
Reactome Gene Sets	6	R-HSA-174084	Autodegradation of Cdh1 by Cdh1:APC/C		-2.1	7.2	4	30242	64	198	3	1.5	0.87	5695|5698|6233	PSMB7|PSMB9|RPS27A	-1.1	PD WOMEN
Reactome Gene Sets	6	R-HSA-4608870	Asymmetric localization of PCP proteins		-2.1	7.2	4	30242	64	198	3	1.5	0.87	5695|5698|6233	PSMB7|PSMB9|RPS27A	-1.1	PD WOMEN
Reactome Gene Sets	6	R-HSA-5358346	Hedgehog ligand biogenesis		-2	7	4	30242	65	198	3	1.5	0.87	5695|5698|6233	PSMB7|PSMB9|RPS27A	-1	PD WOMEN
Reactome Gene Sets	6	R-HSA-9707587	Regulation of HMOX1 expression and activity		-2	7	4	30242	65	198	3	1.5	0.87	5695|5698|6233	PSMB7|PSMB9|RPS27A	-1	PD WOMEN
Reactome Gene Sets	6	R-HSA-69563	p53-Dependent G1 DNA Damage Response		-2	6.9	3.9	30242	66	198	3	1.5	0.87	5695|5698|6233	PSMB7|PSMB9|RPS27A	-1	PD WOMEN
Reactome Gene Sets	6	R-HSA-1234176	Oxygen-dependent proline hydroxylation of Hypoxia-inducible Factor Alpha		-2	6.9	3.9	30242	66	198	3	1.5	0.87	5695|5698|6233	PSMB7|PSMB9|RPS27A	-1	PD WOMEN
Reactome Gene Sets	6	R-HSA-69580	p53-Dependent G1/S DNA damage checkpoint		-2	6.9	3.9	30242	66	198	3	1.5	0.87	5695|5698|6233	PSMB7|PSMB9|RPS27A	-1	PD WOMEN
Reactome Gene Sets	6	R-HSA-69275	G2/M Transition		-2	3.9	3.3	30242	196	198	5	2.5	1.1	5577|5695|5698|6233|7277	PRKAR2B|PSMB7|PSMB9|RPS27A|TUBA4A	-1	PD WOMEN
Reactome Gene Sets	6	R-HSA-1169091	Activation of NF-kappaB in B cells		-2	6.8	3.9	30242	67	198	3	1.5	0.87	5695|5698|6233	PSMB7|PSMB9|RPS27A	-1	PD WOMEN
Reactome Gene Sets	6	R-HSA-453274	Mitotic G2-G2/M phases		-2	3.9	3.3	30242	198	198	5	2.5	1.1	5577|5695|5698|6233|7277	PRKAR2B|PSMB7|PSMB9|RPS27A|TUBA4A	-1	PD WOMEN
Reactome Gene Sets	6	R-HSA-9675108	Nervous system development		-6.6	6.6	7.7	30242	577	95	12	13	3.4	286|4099|4155|5879|6129|6136|6146|6453|26986|51807|84617|375790	ANK1|MAG|MBP|RAC1|RPL7|RPL12|RPL22|ITSN1|PABPC1|TUBA8|TUBB6|AGRN	-4.3	PD MEN
Reactome Gene Sets	6	R-HSA-5626467	RHO GTPases activate IQGAPs		-5.5	40	12	30242	32	95	4	4.2	2.1	5879|8826|51807|84617	RAC1|IQGAP1|TUBA8|TUBB6	-3.6	PD MEN
Reactome Gene Sets	6	R-HSA-438064	Post NMDA receptor activation events		-5.3	20	9.5	30242	80	95	5	5.3	2.3	818|4747|5879|51807|84617	CAMK2G|NEFL|RAC1|TUBA8|TUBB6	-3.3	PD MEN
Reactome Gene Sets	6	R-HSA-9609736	Assembly and cell surface presentation of NMDA receptors		-5.1	31	11	30242	41	95	4	4.2	2.1	818|4747|51807|84617	CAMK2G|NEFL|TUBA8|TUBB6	-3.2	PD MEN
Reactome Gene Sets	6	R-HSA-5653656	Vesicle-mediated transport		-5.1	5.2	6.2	30242	673	95	11	12	3.3	286|5879|6288|6453|10226|11345|29763|51429|51807|84617|85439	ANK1|RAC1|SAA1|ITSN1|PLIN3|GABARAPL2|PACSIN3|SNX9|TUBA8|TUBB6|STON2	-3.2	PD MEN
Reactome Gene Sets	6	R-HSA-422475	Axon guidance		-5	5.8	6.3	30242	552	95	10	11	3.1	286|5879|6129|6136|6146|6453|26986|51807|84617|375790	ANK1|RAC1|RPL7|RPL12|RPL22|ITSN1|PABPC1|TUBA8|TUBB6|AGRN	-3.2	PD MEN
Reactome Gene Sets	6	R-HSA-442755	Activation of NMDA receptors and postsynaptic events		-4.9	17	8.7	30242	93	95	5	5.3	2.3	818|4747|5879|51807|84617	CAMK2G|NEFL|RAC1|TUBA8|TUBB6	-3.1	PD MEN
Reactome Gene Sets	6	R-HSA-112315	Transmission across Chemical Synapses		-4.6	8.3	6.7	30242	270	95	7	7.4	2.7	818|2752|4747|5879|6507|51807|84617	CAMK2G|GLUL|NEFL|RAC1|SLC1A3|TUBA8|TUBB6	-2.9	PD MEN
Reactome Gene Sets	6	R-HSA-199991	Membrane Trafficking		-4.5	5	5.7	30242	634	95	10	11	3.1	286|5879|6453|10226|11345|29763|51429|51807|84617|85439	ANK1|RAC1|ITSN1|PLIN3|GABARAPL2|PACSIN3|SNX9|TUBA8|TUBB6|STON2	-2.8	PD MEN
Reactome Gene Sets	6	R-HSA-389977	Post-chaperonin tubulin folding pathway		-4.4	43	11	30242	22	95	3	3.2	1.8	6905|51807|84617	TBCE|TUBA8|TUBB6	-2.7	PD MEN
Reactome Gene Sets	6	R-HSA-210991	Basigin interactions		-4.2	38	10	30242	25	95	3	3.2	1.8	482|483|4099	ATP1B2|ATP1B3|MAG	-2.5	PD MEN
Reactome Gene Sets	6	R-HSA-9716542	Signaling by Rho GTPases, Miro GTPases and RHOBTB3		-4	4.4	5.2	30242	723	95	10	11	3.1	4659|5879|6453|8826|9590|10226|51807|54443|63916|84617	PPP1R12A|RAC1|ITSN1|IQGAP1|AKAP12|PLIN3|TUBA8|ANLN|ELMO2|TUBB6	-2.4	PD MEN
Reactome Gene Sets	6	R-HSA-2995410	Nuclear Envelope (NE) Reassembly		-4	17	7.8	30242	75	95	4	4.2	2.1	8815|22933|51807|84617	BANF1|SIRT2|TUBA8|TUBB6	-2.4	PD MEN
Reactome Gene Sets	6	R-HSA-2262752	Cellular responses to stress		-3.9	4.2	5	30242	757	95	10	11	3.1	818|1410|5034|6129|6136|6146|6767|51807|84617|259217	CAMK2G|CRYAB|P4HB|RPL7|RPL12|RPL22|ST13|TUBA8|TUBB6|HSPA12A	-2.3	PD MEN
Reactome Gene Sets	6	R-HSA-8953897	Cellular responses to stimuli		-3.8	4.1	4.9	30242	771	95	10	11	3.1	818|1410|5034|6129|6136|6146|6767|51807|84617|259217	CAMK2G|CRYAB|P4HB|RPL7|RPL12|RPL22|ST13|TUBA8|TUBB6|HSPA12A	-2.2	PD MEN
Reactome Gene Sets	6	R-HSA-3371556	Cellular response to heat stress		-3.7	14	7.1	30242	89	95	4	4.2	2.1	818|1410|6767|259217	CAMK2G|CRYAB|ST13|HSPA12A	-2.2	PD MEN
Reactome Gene Sets	6	R-HSA-975956	Nonsense Mediated Decay (NMD) independent of the Exon Junction Complex (EJC)		-3.6	13	6.8	30242	95	95	4	4.2	2.1	6129|6136|6146|26986	RPL7|RPL12|RPL22|PABPC1	-2.1	PD MEN
Reactome Gene Sets	6	R-HSA-112316	Neuronal System		-3.5	5.4	5.1	30242	410	95	7	7.4	2.7	818|2752|4747|5879|6507|51807|84617	CAMK2G|GLUL|NEFL|RAC1|SLC1A3|TUBA8|TUBB6	-2	PD MEN
Reactome Gene Sets	6	R-HSA-194315	Signaling by Rho GTPases		-3.4	4.1	4.6	30242	707	95	9	9.5	3	4659|5879|6453|8826|9590|51807|54443|63916|84617	PPP1R12A|RAC1|ITSN1|IQGAP1|AKAP12|TUBA8|ANLN|ELMO2|TUBB6	-2	PD MEN
Reactome Gene Sets	6	R-HSA-156827	L13a-mediated translational silencing of Ceruloplasmin expression		-3.4	11	6.2	30242	111	95	4	4.2	2.1	6129|6136|6146|26986	RPL7|RPL12|RPL22|PABPC1	-2	PD MEN
Reactome Gene Sets	6	R-HSA-112314	Neurotransmitter receptors and postsynaptic signal transmission		-3.3	7.8	5.5	30242	205	95	5	5.3	2.3	818|4747|5879|51807|84617	CAMK2G|NEFL|RAC1|TUBA8|TUBB6	-1.9	PD MEN
Reactome Gene Sets	6	R-HSA-927802	Nonsense-Mediated Decay (NMD)		-3.3	11	6.1	30242	115	95	4	4.2	2.1	6129|6136|6146|26986	RPL7|RPL12|RPL22|PABPC1	-1.9	PD MEN
Reactome Gene Sets	6	R-HSA-975957	Nonsense Mediated Decay (NMD) enhanced by the Exon Junction Complex (EJC)		-3.3	11	6.1	30242	115	95	4	4.2	2.1	6129|6136|6146|26986	RPL7|RPL12|RPL22|PABPC1	-1.9	PD MEN
Reactome Gene Sets	6	R-HSA-373760	L1CAM interactions		-3.3	11	6	30242	119	95	4	4.2	2.1	286|5879|51807|84617	ANK1|RAC1|TUBA8|TUBB6	-1.9	PD MEN
Reactome Gene Sets	6	R-HSA-72737	Cap-dependent Translation Initiation		-3.3	11	6	30242	119	95	4	4.2	2.1	6129|6136|6146|26986	RPL7|RPL12|RPL22|PABPC1	-1.9	PD MEN
Reactome Gene Sets	6	R-HSA-72613	Eukaryotic Translation Initiation		-3.3	11	6	30242	119	95	4	4.2	2.1	6129|6136|6146|26986	RPL7|RPL12|RPL22|PABPC1	-1.9	PD MEN
Reactome Gene Sets	6	R-HSA-376176	Signaling by ROBO receptors		-3.2	7.3	5.2	30242	218	95	5	5.3	2.3	5879|6129|6136|6146|26986	RAC1|RPL7|RPL12|RPL22|PABPC1	-1.8	PD MEN
Reactome Gene Sets	6	R-HSA-5578775	Ion homeostasis		-3.1	17	6.8	30242	56	95	3	3.2	1.8	482|483|818	ATP1B2|ATP1B3|CAMK2G	-1.8	PD MEN
Reactome Gene Sets	6	R-HSA-6809371	Formation of the cornified envelope		-3.1	9.8	5.6	30242	130	95	4	4.2	2.1	3848|3849|3857|3858	KRT1|KRT2|KRT9|KRT10	-1.8	PD MEN
Reactome Gene Sets	6	R-HSA-936837	Ion transport by P-type ATPases		-3.1	17	6.7	30242	57	95	3	3.2	1.8	482|483|818	ATP1B2|ATP1B3|CAMK2G	-1.8	PD MEN
Reactome Gene Sets	6	R-HSA-6798695	Neutrophil degranulation		-3.1	4.6	4.5	30242	480	95	7	7.4	2.7	929|3848|5211|5879|7276|8826|9961	CD14|KRT1|PFKL|RAC1|TTR|IQGAP1|MVP	-1.8	PD MEN
Reactome Gene Sets	6	R-HSA-1632852	Macroautophagy		-3	9.4	5.5	30242	136	95	4	4.2	2.1	10226|11345|51807|84617	PLIN3|GABARAPL2|TUBA8|TUBB6	-1.7	PD MEN
Reactome Gene Sets	6	R-HSA-202733	Cell surface interactions at the vascular wall		-3	9.3	5.5	30242	137	95	4	4.2	2.1	482|483|972|4099	ATP1B2|ATP1B3|CD74|MAG	-1.7	PD MEN
Reactome Gene Sets	6	R-HSA-8856828	Clathrin-mediated endocytosis		-2.9	8.7	5.3	30242	146	95	4	4.2	2.1	6453|29763|51429|85439	ITSN1|PACSIN3|SNX9|STON2	-1.6	PD MEN
Reactome Gene Sets	6	R-HSA-9612973	Autophagy		-2.9	8.4	5.1	30242	151	95	4	4.2	2.1	10226|11345|51807|84617	PLIN3|GABARAPL2|TUBA8|TUBB6	-1.6	PD MEN
Reactome Gene Sets	6	R-HSA-1445148	Translocation of SLC2A4 (GLUT4) to the plasma membrane		-2.8	13	5.8	30242	72	95	3	3.2	1.8	5879|51807|84617	RAC1|TUBA8|TUBB6	-1.6	PD MEN
Reactome Gene Sets	6	R-HSA-9010553	Regulation of expression of SLITs and ROBOs		-2.7	7.4	4.7	30242	171	95	4	4.2	2.1	6129|6136|6146|26986	RPL7|RPL12|RPL22|PABPC1	-1.4	PD MEN
Reactome Gene Sets	6	R-HSA-9663891	Selective autophagy		-2.7	12	5.5	30242	81	95	3	3.2	1.8	10226|51807|84617	PLIN3|TUBA8|TUBB6	-1.4	PD MEN
Reactome Gene Sets	6	R-HSA-168928	DDX58/IFIH1-mediated induction of interferon-alpha/beta		-2.7	12	5.4	30242	82	95	3	3.2	1.8	3093|6285|6288	UBE2K|S100B|SAA1	-1.4	PD MEN
Reactome Gene Sets	6	R-HSA-72766	Translation		-2.6	5.5	4.3	30242	291	95	5	5.3	2.3	6129|6136|6146|8565|26986	RPL7|RPL12|RPL22|YARS1|PABPC1	-1.4	PD MEN
Reactome Gene Sets	6	R-HSA-156902	Peptide chain elongation		-2.6	11	5.2	30242	89	95	3	3.2	1.8	6129|6136|6146	RPL7|RPL12|RPL22	-1.3	PD MEN
Reactome Gene Sets	6	R-HSA-192823	Viral mRNA Translation		-2.6	11	5.2	30242	89	95	3	3.2	1.8	6129|6136|6146	RPL7|RPL12|RPL22	-1.3	PD MEN
Reactome Gene Sets	6	R-HSA-9012999	RHO GTPase cycle		-2.5	4.3	3.9	30242	449	95	6	6.3	2.5	5879|6453|8826|9590|54443|63916	RAC1|ITSN1|IQGAP1|AKAP12|ANLN|ELMO2	-1.3	PD MEN
Reactome Gene Sets	6	R-HSA-975138	TRAF6 mediated induction of NFkB and MAP kinases upon TLR7/8 or 9 activation		-2.5	10	5.1	30242	91	95	3	3.2	1.8	929|6285|6288	CD14|S100B|SAA1	-1.3	PD MEN
Reactome Gene Sets	6	R-HSA-975155	MyD88 dependent cascade initiated on endosome		-2.5	10	5.1	30242	92	95	3	3.2	1.8	929|6285|6288	CD14|S100B|SAA1	-1.3	PD MEN
Reactome Gene Sets	6	R-HSA-2408557	Selenocysteine synthesis		-2.5	10	5	30242	93	95	3	3.2	1.8	6129|6136|6146	RPL7|RPL12|RPL22	-1.3	PD MEN
Reactome Gene Sets	6	R-HSA-168181	Toll Like Receptor 7/8 (TLR7/8) Cascade		-2.5	10	5	30242	93	95	3	3.2	1.8	929|6285|6288	CD14|S100B|SAA1	-1.3	PD MEN
Reactome Gene Sets	6	R-HSA-72764	Eukaryotic Translation Termination		-2.5	10	5	30242	93	95	3	3.2	1.8	6129|6136|6146	RPL7|RPL12|RPL22	-1.3	PD MEN
Reactome Gene Sets	6	R-HSA-156842	Eukaryotic Translation Elongation		-2.5	10	5	30242	93	95	3	3.2	1.8	6129|6136|6146	RPL7|RPL12|RPL22	-1.3	PD MEN
Reactome Gene Sets	6	R-HSA-109582	Hemostasis		-2.5	3.6	3.7	30242	621	95	7	7.4	2.7	482|483|972|4099|5879|51807|84617	ATP1B2|ATP1B3|CD74|MAG|RAC1|TUBA8|TUBB6	-1.3	PD MEN
Reactome Gene Sets	6	R-HSA-168138	Toll Like Receptor 9 (TLR9) Cascade		-2.5	9.9	4.9	30242	96	95	3	3.2	1.8	929|6285|6288	CD14|S100B|SAA1	-1.3	PD MEN
Reactome Gene Sets	6	R-HSA-193704	p75 NTR receptor-mediated signalling		-2.4	9.8	4.9	30242	97	95	3	3.2	1.8	4099|5879|6453	MAG|RAC1|ITSN1	-1.3	PD MEN
Reactome Gene Sets	6	R-HSA-391251	Protein folding		-2.4	9.8	4.9	30242	97	95	3	3.2	1.8	6905|51807|84617	TBCE|TUBA8|TUBB6	-1.3	PD MEN
Reactome Gene Sets	6	R-HSA-195258	RHO GTPase Effectors		-2.4	4.9	3.9	30242	327	95	5	5.3	2.3	4659|5879|8826|51807|84617	PPP1R12A|RAC1|IQGAP1|TUBA8|TUBB6	-1.3	PD MEN
Reactome Gene Sets	6	R-HSA-937061	TRIF(TICAM1)-mediated TLR4 signaling		-2.4	9.6	4.8	30242	99	95	3	3.2	1.8	929|6285|6288	CD14|S100B|SAA1	-1.3	PD MEN
Reactome Gene Sets	6	R-HSA-166166	MyD88-independent TLR4 cascade		-2.4	9.6	4.8	30242	99	95	3	3.2	1.8	929|6285|6288	CD14|S100B|SAA1	-1.3	PD MEN
Reactome Gene Sets	6	R-HSA-168188	Toll Like Receptor TLR6:TLR2 Cascade		-2.4	9.5	4.8	30242	101	95	3	3.2	1.8	929|6285|6288	CD14|S100B|SAA1	-1.3	PD MEN
Reactome Gene Sets	6	R-HSA-72689	Formation of a pool of free 40S subunits		-2.4	9.5	4.8	30242	101	95	3	3.2	1.8	6129|6136|6146	RPL7|RPL12|RPL22	-1.3	PD MEN
Reactome Gene Sets	6	R-HSA-6807878	COPI-mediated anterograde transport		-2.4	9.5	4.8	30242	101	95	3	3.2	1.8	286|51807|84617	ANK1|TUBA8|TUBB6	-1.3	PD MEN
Reactome Gene Sets	6	R-HSA-9633012	Response of EIF2AK4 (GCN2) to amino acid deficiency		-2.4	9.5	4.8	30242	101	95	3	3.2	1.8	6129|6136|6146	RPL7|RPL12|RPL22	-1.3	PD MEN
Reactome Gene Sets	6	R-HSA-166058	MyD88:MAL(TIRAP) cascade initiated on plasma membrane		-2.4	9.5	4.8	30242	101	95	3	3.2	1.8	929|6285|6288	CD14|S100B|SAA1	-1.3	PD MEN
Reactome Gene Sets	6	R-HSA-168179	Toll Like Receptor TLR1:TLR2 Cascade		-2.4	9.2	4.7	30242	104	95	3	3.2	1.8	929|6285|6288	CD14|S100B|SAA1	-1.2	PD MEN
Reactome Gene Sets	6	R-HSA-181438	Toll Like Receptor 2 (TLR2) Cascade		-2.4	9.2	4.7	30242	104	95	3	3.2	1.8	929|6285|6288	CD14|S100B|SAA1	-1.2	PD MEN
Reactome Gene Sets	6	R-HSA-6805567	Keratinization		-2.3	6	4.1	30242	214	95	4	4.2	2.1	3848|3849|3857|3858	KRT1|KRT2|KRT9|KRT10	-1.2	PD MEN
Reactome Gene Sets	6	R-HSA-72706	GTP hydrolysis and joining of the 60S ribosomal subunit		-2.3	8.5	4.5	30242	112	95	3	3.2	1.8	6129|6136|6146	RPL7|RPL12|RPL22	-1.2	PD MEN
Reactome Gene Sets	6	R-HSA-1799339	SRP-dependent cotranslational protein targeting to membrane		-2.3	8.5	4.5	30242	112	95	3	3.2	1.8	6129|6136|6146	RPL7|RPL12|RPL22	-1.2	PD MEN
Reactome Gene Sets	6	R-HSA-2408522	Selenoamino acid metabolism		-2.2	8.1	4.3	30242	118	95	3	3.2	1.8	6129|6136|6146	RPL7|RPL12|RPL22	-1.1	PD MEN
Reactome Gene Sets	6	R-HSA-71291	Metabolism of amino acids and derivatives		-2.2	4.3	3.6	30242	374	95	5	5.3	2.3	2752|6129|6136|6146|84245	GLUL|RPL7|RPL12|RPL22|MRI1	-1.1	PD MEN
Reactome Gene Sets	6	R-HSA-68882	Mitotic Anaphase		-2.2	5.4	3.8	30242	236	95	4	4.2	2.1	8815|22933|51807|84617	BANF1|SIRT2|TUBA8|TUBB6	-1.1	PD MEN
Reactome Gene Sets	6	R-HSA-2555396	Mitotic Metaphase and Anaphase		-2.2	5.4	3.8	30242	237	95	4	4.2	2.1	8815|22933|51807|84617	BANF1|SIRT2|TUBA8|TUBB6	-1.1	PD MEN
Reactome Gene Sets	6	R-HSA-2132295	MHC class II antigen presentation		-2.2	7.8	4.2	30242	123	95	3	3.2	1.8	972|51807|84617	CD74|TUBA8|TUBB6	-1.1	PD MEN
Reactome Gene Sets	6	R-HSA-5576891	Cardiac conduction		-2.1	7.4	4.1	30242	129	95	3	3.2	1.8	482|483|818	ATP1B2|ATP1B3|CAMK2G	-1.1	PD MEN
Reactome Gene Sets	6	R-HSA-382551	Transport of small molecules		-2.1	3.1	3.2	30242	729	95	7	7.4	2.7	347|482|483|818|5034|6507|57552	APOD|ATP1B2|ATP1B3|CAMK2G|P4HB|SLC1A3|NCEH1	-1.1	PD MEN
Reactome Gene Sets	6	R-HSA-166016	Toll Like Receptor 4 (TLR4) Cascade		-2	7.1	4	30242	135	95	3	3.2	1.8	929|6285|6288	CD14|S100B|SAA1	-1	PD MEN
Reactome Gene Sets	6	R-HSA-168273	Influenza Viral RNA Transcription and Replication		-2	7.1	4	30242	135	95	3	3.2	1.8	6129|6136|6146	RPL7|RPL12|RPL22	-1	PD MEN
Reactome Gene Sets	6	R-HSA-5663220	RHO GTPases Activate Formins		-2	6.8	3.9	30242	140	95	3	3.2	1.8	5879|51807|84617	RAC1|TUBA8|TUBB6	-1	PD MEN

## Sheet: Annotation Top20
Gene	original_id	PD_FEMALES	PD_MALES	R-HSA-112315 Transmission across Chemical S	R-HSA-9675108 Nervous system development	R-HSA-5653656 Vesicle-mediated transport	R-HSA-1428517 The citric acid (TCA) cycle an	R-HSA-8953897 Cellular responses to stimuli	R-HSA-6798695 Neutrophil degranulation	R-HSA-210500 Glutamate Neurotransmitter Rel	R-HSA-9711123 Cellular response to chemical	R-HSA-71291 Metabolism of amino acids and	R-HSA-109582 Hemostasis	R-HSA-382551 Transport of small molecules	R-HSA-71387 Metabolism of carbohydrates	R-HSA-9716542 Signaling by Rho GTPases, Miro	R-HSA-5626467 RHO GTPases activate IQGAPs	R-HSA-9663891 Selective autophagy	R-HSA-182218 Nef Mediated CD8 Down-regulati	R-HSA-9659379 Sensory processing of sound	R-HSA-376176 Signaling by ROBO receptors	R-HSA-9006934 Signaling by Receptor Tyrosine	R-HSA-5628897 TP53 Regulates Metabolic Genes	TotalEvidenceCount
9118	INA	1	1	0	0	0	0	0	0	0	0	0	0	0	0	0	0	0	0	0	0	0	0	0
4747	NEFL	1	1	1	0	0	0	0	0	0	0	0	0	0	0	0	0	0	0	0	0	0	0	0
3800	KIF5C	1	1	0	0	0	0	0	0	0	0	0	0	0	0	0	0	0	0	0	0	0	0	0
10105	PPIF	1	1	0	0	0	0	0	0	0	0	0	0	0	0	0	0	0	0	0	0	0	0	0
57552	NCEH1	1	1	0	0	0	0	0	0	0	0	0	0	1	0	0	0	0	1	0	0	0	0	0
54443	ANLN	1	1	0	0	0	0	0	0	0	0	0	0	0	0	1	0	0	0	0	0	0	0	0
92521	SPECC1	1	1	0	0	0	0	0	0	0	0	0	0	0	0	0	0	0	0	0	0	0	0	0
51062	ATL1	1	1	0	0	0	0	0	0	0	0	0	0	0	0	0	0	0	0	0	0	0	0	0
28912	IGKV3-20	1	1	0	0	0	0	0	0	0	0	0	0	0	0	0	0	0	0	0	0	0	0	0
4744	NEFH	1	1	0	0	0	0	0	0	0	0	0	0	0	0	0	0	0	0	0	0	0	0	0
2823	GPM6A	1	1	0	0	0	0	0	0	0	0	0	0	0	0	0	0	0	0	0	0	0	0	0
259217	HSPA12A	1	1	1	0	0	0	1	0	0	0	0	0	0	0	0	0	0	0	0	0	0	0	0
9590	AKAP12	1	1	0	0	0	0	0	0	0	0	0	0	0	0	1	0	0	0	0	0	0	0	0
5211	PFKL	1	1	0	0	0	0	0	1	0	0	0	0	0	1	0	0	0	0	0	0	0	0	0
60484	HAPLN2	1	1	0	0	0	0	0	0	0	0	0	0	0	0	0	0	0	0	0	0	0	0	0
10243	GPHN	1	1	0	0	0	0	0	0	0	0	0	0	0	0	0	0	0	0	0	0	0	0	0
4741	NEFM	1	1	0	0	0	0	0	0	0	0	0	0	0	0	0	0	0	0	0	0	0	0	0
4099	MAG	1	1	0	1	0	0	0	0	0	0	0	1	1	0	0	0	0	0	0	0	0	0	0
51228	GLTP	1	1	0	0	0	0	0	0	0	0	0	0	0	0	0	0	0	0	0	0	0	0	0
6623	SNCG	1	1	0	0	0	0	0	0	0	0	0	0	0	0	0	0	0	0	0	0	0	0	0
9829	DNAJC6	1	0	0	0	1	0	0	0	0	0	0	0	0	0	0	0	0	0	0	0	0	0	0
29924	EPN1	1	0	0	0	1	0	0	0	0	0	0	0	0	0	0	0	0	0	0	0	1	0	0
539	ATP5PO	0	1	0	0	0	1	0	0	0	0	0	0	0	0	0	0	0	0	0	0	0	0	0
1173	AP2M1	1	0	1	1	1	0	0	0	0	1	0	0	1	0	0	0	0	1	0	0	1	0	0
6857	SYT1	1	0	1	0	1	0	0	0	1	0	0	0	0	0	0	0	0	0	0	0	0	0	0
10211	FLOT1	1	0	1	0	0	0	0	0	1	1	0	0	0	0	1	0	0	0	0	0	0	0	0
10935	PRDX3	1	0	0	0	0	0	1	0	0	1	0	0	0	0	0	0	0	0	0	0	0	0	0
23406	COTL1	1	0	0	0	0	0	0	1	0	0	0	0	0	0	0	0	0	0	0	0	0	0	0
2819	GPD1	0	1	0	0	0	0	0	0	0	0	0	0	0	0	0	0	0	0	0	0	0	0	0
3925	STMN1	1	0	0	0	0	0	0	0	0	0	0	0	0	0	0	0	0	0	0	0	1	0	0
7555	CNBP	1	0	0	0	0	0	0	0	0	0	0	0	0	0	0	0	0	0	0	0	0	0	0
81889	FAHD1	1	0	0	0	0	1	0	0	0	0	0	0	0	0	0	0	0	0	0	0	0	0	0
482	ATP1B2	0	1	0	0	0	0	0	0	0	0	0	1	1	0	0	0	0	0	0	0	0	0	0
8604	SLC25A12	1	0	0	0	0	0	0	0	0	0	1	0	0	1	0	0	1	0	0	0	0	0	0
7178	TPT1	0	1	0	0	0	0	0	0	0	0	0	0	0	0	0	0	0	0	0	0	0	0	0
112755	STX1B	1	0	0	0	0	0	0	0	1	0	0	0	0	0	0	0	0	0	0	0	0	0	0
51440	HPCAL4	1	0	0	0	0	0	0	0	0	0	0	0	0	0	0	0	0	0	0	0	0	0	0
6767	ST13	0	1	1	0	0	0	1	0	0	0	0	0	0	0	0	0	0	0	0	0	0	0	0
5547	PRCP	1	0	0	0	0	0	0	1	0	0	0	1	0	0	0	0	0	0	0	0	0	0	0
9961	MVP	0	1	0	0	0	0	0	1	0	0	0	0	0	0	0	0	0	0	0	0	0	0	0
483	ATP1B3	0	1	0	0	0	0	0	0	0	0	0	1	1	0	0	0	0	0	0	0	0	0	0
5034	P4HB	0	1	0	0	0	0	1	0	0	1	0	0	1	0	0	0	0	0	0	0	0	0	0
23576	DDAH1	1	0	0	0	0	0	0	0	0	0	0	0	0	0	0	0	0	0	0	0	0	0	0
1809	DPYSL3	1	0	0	1	0	0	0	0	0	0	0	0	0	0	0	0	0	0	0	0	0	0	0
3991	LIPE	0	1	0	0	0	0	0	0	0	0	0	0	0	0	0	0	0	0	0	0	0	0	0
6453	ITSN1	0	1	0	1	1	0	0	0	0	0	0	0	0	0	1	0	0	0	0	0	0	0	0
347	APOD	0	1	0	0	0	0	0	0	0	0	0	0	1	0	0	0	0	0	0	0	0	0	0
6456	SH3GL2	1	0	0	1	1	0	0	0	0	0	0	0	0	0	0	0	0	1	0	0	1	0	0
5238	PGM3	1	0	0	0	0	0	0	0	0	0	0	0	0	0	0	1	0	0	0	0	0	0	0
160	AP2A1	1	0	1	1	1	0	0	0	0	1	0	0	1	0	0	0	0	1	0	0	1	0	0
1992	SERPINB1	1	0	0	0	0	0	0	1	0	0	0	0	0	0	0	0	0	0	0	0	0	0	0
80150	ASRGL1	1	0	0	0	0	0	0	0	0	0	1	0	0	0	0	0	0	0	0	0	0	0	0
2688	GH1	0	1	0	0	0	0	0	0	0	0	0	0	0	0	0	0	0	0	0	0	0	0	0
57698	SHTN1	1	0	0	1	0	0	0	0	0	0	0	0	0	0	0	0	0	0	0	0	0	0	0
4976	OPA1	1	0	0	0	0	0	0	0	0	1	0	0	0	0	0	0	0	0	0	0	0	0	0
63916	ELMO2	0	1	0	0	0	0	0	0	0	0	0	0	0	0	1	0	0	0	0	0	1	0	0
135228	CD109	1	0	0	0	0	0	0	0	0	0	0	1	0	0	0	0	0	0	0	0	0	0	0
7276	TTR	0	1	0	0	0	0	0	1	0	0	0	0	0	0	0	0	0	0	0	0	0	0	0
7263	TST	1	0	0	0	0	0	0	0	0	0	1	0	0	0	0	0	0	0	0	0	0	0	0
873	CBR1	1	0	0	0	0	0	0	0	0	0	0	0	0	0	0	0	0	0	0	0	0	0	0
8574	AKR7A2	1	0	0	0	0	0	0	0	0	0	0	0	0	0	0	0	0	0	0	0	0	0	0
286	ANK1	0	1	0	1	1	0	0	0	0	0	0	0	0	0	0	1	0	0	0	0	0	0	0
8991	SELENBP1	1	0	0	0	0	0	0	0	0	0	0	0	0	0	0	0	0	0	0	0	0	0	0
4714	NDUFB8	1	0	0	0	0	1	0	0	0	0	0	0	0	0	0	0	1	0	0	0	0	0	0
54332	GDAP1	1	0	0	0	0	0	0	0	0	0	0	0	0	0	0	0	1	0	0	0	0	0	0
58473	PLEKHB1	0	1	0	0	0	0	0	0	0	0	0	0	0	0	0	0	0	0	0	0	0	0	0
328	APEX1	1	0	0	0	0	0	0	0	0	0	0	0	0	0	0	0	0	0	0	0	0	0	0
874	CBR3	1	0	0	0	0	0	0	0	0	0	0	0	0	0	0	0	0	0	0	0	0	0	0
10204	NUTF2	1	0	0	0	0	0	0	0	0	0	0	0	0	0	0	0	0	0	0	0	0	0	0
6620	SNCB	1	0	0	0	0	0	1	0	0	0	0	0	0	0	0	0	0	0	0	0	0	0	0
273	AMPH	1	0	0	0	1	0	0	0	0	0	0	0	0	0	0	0	0	0	0	0	0	0	0
7112	TMPO	1	0	0	0	0	0	0	0	0	0	0	0	0	0	1	1	0	0	0	0	0	0	0
8618	CADPS	0	1	0	0	0	0	0	0	0	0	0	0	0	0	0	0	0	0	0	0	0	0	0
2098	ESD	1	0	0	0	0	0	0	0	0	0	0	0	0	0	0	0	0	0	0	0	0	0	0
3849	KRT2	0	1	0	0	0	0	0	0	0	0	0	0	0	0	0	0	0	0	0	0	0	0	0
7923	HSD17B8	1	0	0	0	0	0	0	0	0	0	0	0	0	0	0	0	0	0	0	0	0	0	0
1428	CRYM	1	0	0	0	0	0	0	0	0	0	1	0	0	0	0	0	0	0	0	0	0	0	0
51024	FIS1	0	1	0	0	0	0	0	0	0	0	0	0	0	0	0	0	0	0	0	0	0	0	0
94081	SFXN1	1	0	0	0	0	0	0	0	0	0	0	0	0	0	0	0	0	0	0	0	0	0	0
448834	KPRP	0	1	0	0	0	0	0	0	0	0	0	0	0	0	0	0	0	0	0	0	0	0	0
29763	PACSIN3	0	1	0	0	1	0	0	0	0	0	0	0	0	0	0	0	0	0	0	0	0	0	0
27430	MAT2B	1	0	0	0	0	0	0	0	0	0	0	0	0	0	0	0	1	0	0	0	0	0	0
6738	RO60	1	0	0	0	0	0	0	0	0	0	0	0	0	0	0	0	0	0	0	0	0	0	0
79751	SLC25A22	1	0	0	0	0	0	0	0	0	0	0	0	1	0	0	0	0	0	0	0	0	0	0
2618	GART	1	0	0	0	0	0	0	0	0	0	0	0	0	0	0	0	0	0	0	0	0	0	0
326625	MMAB	1	0	0	0	0	0	0	0	0	0	0	0	0	0	0	0	0	0	0	0	0	0	0
26580	BSCL2	1	0	0	0	0	0	0	0	0	0	0	0	0	0	0	0	0	0	0	0	0	0	0
637	BID	0	1	0	0	0	0	0	0	0	1	0	0	0	0	0	0	0	0	0	0	0	0	0
7277	TUBA4A	1	0	1	1	1	0	1	0	0	1	0	1	0	0	1	1	1	0	0	0	0	0	0
22924	MAPRE3	1	0	0	0	0	0	0	0	0	0	0	0	0	0	0	0	0	0	0	0	0	0	0
374291	NDUFS7	1	0	0	0	0	1	0	0	0	0	0	0	0	0	0	0	0	0	0	0	0	0	0
26986	PABPC1	0	1	0	1	0	0	0	0	0	1	0	0	0	0	0	0	0	0	0	1	0	0	0
51429	SNX9	0	1	0	0	1	0	0	0	0	0	0	0	0	0	0	0	0	0	0	0	0	0	0
5269	SERPINB6	1	0	0	0	0	0	0	1	0	0	0	1	0	0	0	0	0	0	0	0	0	0	0
3306	HSPA2	1	0	1	0	0	0	1	0	0	0	0	0	0	0	0	0	0	0	0	0	0	0	0
2752	GLUL	0	1	1	0	0	0	0	0	0	0	1	0	0	0	0	0	0	0	0	0	0	0	0
11345	GABARAPL2	0	1	0	0	1	0	0	0	0	0	0	0	0	0	0	0	1	0	0	0	0	0	0
8723	SNX4	0	1	0	0	0	0	0	0	0	0	0	0	0	0	0	0	0	0	0	0	0	0	0
6285	S100B	0	1	0	0	0	0	0	0	0	0	0	0	0	0	0	0	0	0	0	0	1	0	0
8396	PIP4K2B	1	0	1	0	0	0	0	0	0	0	0	0	0	0	0	0	0	0	0	0	0	1	0
3858	KRT10	0	1	0	0	0	0	0	0	0	0	0	0	0	0	0	0	0	0	0	0	0	0	0
389	RHOC	1	0	0	1	0	0	0	0	0	0	0	0	0	0	1	1	0	0	0	0	0	0	0
23325	WASHC4	0	1	0	0	0	0	0	0	0	0	0	0	0	0	0	0	0	0	0	0	0	0	0
171024	SYNPO2	0	1	0	0	0	0	0	0	0	0	0	0	0	0	0	0	0	0	0	0	0	0	0
4905	NSF	1	0	1	0	1	0	0	0	0	0	0	0	0	0	0	1	0	1	0	0	0	0	0
10923	SUB1	1	0	0	0	0	0	0	0	0	0	0	0	0	0	0	0	0	0	0	0	0	0	0
8883	NAE1	1	0	0	0	0	0	0	0	0	0	0	0	0	0	0	0	0	0	0	0	0	0	0
8537	BCAS1	0	1	0	0	0	0	0	0	0	0	0	0	0	0	0	0	0	0	0	0	0	0	0
10226	PLIN3	0	1	0	0	1	0	0	0	0	0	0	0	0	0	1	1	1	0	0	0	0	0	0
55914	ERBIN	1	0	0	0	0	0	0	0	0	0	0	0	0	0	1	0	0	0	0	0	1	0	0
22933	SIRT2	0	1	0	0	0	0	0	0	0	0	0	0	0	0	0	1	0	0	0	0	0	0	0
6905	TBCE	0	1	0	0	0	0	0	0	0	0	0	0	0	0	0	1	0	0	0	0	0	0	0
8402	SLC25A11	1	0	0	0	0	0	0	0	0	0	0	0	0	1	0	0	0	0	0	0	0	0	0
1487	CTBP1	0	1	0	0	0	0	0	0	0	1	0	0	0	0	0	0	0	0	0	0	0	0	0
928	CD9	1	0	0	0	0	0	0	0	1	0	0	1	0	0	0	0	0	0	0	0	0	0	0
4710	NDUFB4	0	1	0	0	0	1	0	0	0	0	0	0	0	0	0	0	0	0	0	0	0	0	0
1465	CSRP1	1	0	0	0	0	0	1	0	0	0	0	0	0	0	0	0	0	0	0	0	0	0	0
6288	SAA1	0	1	0	0	1	0	0	0	0	0	0	0	0	0	0	0	0	0	0	0	0	0	0
37	ACADVL	1	0	0	0	0	0	1	0	0	0	0	0	0	0	0	0	0	0	0	0	0	0	0
23530	NNT	1	0	0	0	0	1	0	0	0	0	0	0	0	0	0	0	0	0	0	0	0	0	0
85439	STON2	0	1	0	0	1	0	0	0	0	0	0	0	0	0	0	0	0	0	0	0	0	0	0
84817	TXNDC17	1	0	0	0	0	0	0	0	0	0	0	0	0	0	0	0	0	0	0	0	0	0	0
3030	HADHA	1	0	0	0	0	0	0	0	0	0	0	0	0	0	0	0	0	0	0	0	0	0	0
84617	TUBB6	0	1	1	1	1	0	1	0	0	1	0	1	0	0	1	1	1	0	0	0	0	0	0
5864	RAB3A	1	0	1	0	1	0	0	1	1	0	0	0	0	0	0	0	0	0	1	0	0	0	0
57142	RTN4	1	0	0	0	0	0	0	0	0	0	0	0	0	0	0	0	0	0	0	0	0	0	0
3514	IGKC	1	0	0	0	0	0	0	0	0	0	0	0	0	0	0	0	0	0	0	0	0	0	0
133121	ENPP6	0	1	0	0	0	0	0	0	0	0	0	0	0	0	0	0	0	0	0	0	0	0	0
5204	PFDN5	1	0	0	0	0	0	0	0	0	0	0	0	0	0	0	1	0	0	0	0	0	0	0
6146	RPL22	0	1	0	1	0	0	1	0	0	0	1	0	0	0	0	0	0	0	0	1	0	0	0
3704	ITPA	1	0	0	0	0	0	0	0	0	0	0	0	0	0	0	0	0	0	0	0	0	0	0
2597	GAPDH	1	0	0	0	0	0	0	0	0	0	0	0	0	1	0	0	0	0	0	0	0	0	0
63908	NAPB	1	0	0	0	1	0	0	0	0	0	0	0	0	0	0	1	0	0	0	0	0	0	0
1410	CRYAB	0	1	1	0	0	0	1	0	0	0	0	0	0	0	0	0	0	0	0	0	0	0	0
6507	SLC1A3	0	1	1	0	0	0	0	0	1	0	0	0	1	0	0	0	0	0	0	0	0	0	0
481	ATP1B1	1	0	0	0	0	0	0	0	0	0	0	1	1	0	0	0	0	0	0	0	0	0	0
56898	BDH2	1	0	0	0	0	0	0	0	0	0	0	0	0	0	0	0	0	0	0	0	0	0	0
3848	KRT1	0	1	0	0	0	0	0	1	0	0	0	0	0	0	0	0	0	0	0	0	0	0	0
6129	RPL7	0	1	0	1	0	0	1	0	0	0	1	0	0	0	0	0	0	0	0	1	0	0	0
26289	AK5	1	0	0	0	0	0	0	0	0	0	0	0	0	0	0	0	0	0	0	0	0	0	0
5058	PAK1	1	0	1	1	0	0	0	0	0	1	0	0	1	0	1	0	0	0	0	1	1	0	0
1622	DBI	0	1	0	0	0	0	0	0	0	0	0	0	0	0	0	0	0	0	0	0	0	0	0
6697	SPR	1	0	0	0	0	0	0	0	0	0	0	0	0	0	0	0	0	0	0	0	0	0	0
972	CD74	0	1	0	1	0	0	0	0	0	0	0	1	1	0	0	0	0	0	0	0	0	0	0
5870	RAB6A	1	0	0	0	1	0	0	1	0	0	0	0	0	0	0	1	0	0	0	0	0	0	0
4507	MTAP	1	0	0	0	0	0	0	0	0	0	1	0	0	0	0	0	0	0	0	0	0	0	0
84251	SGIP1	1	0	0	0	1	0	0	0	0	0	0	0	0	0	0	0	0	0	0	0	0	0	0
126328	NDUFA11	1	0	0	0	0	1	0	0	0	0	0	0	0	0	0	0	0	0	0	0	0	0	0
2173	FABP7	1	0	0	0	0	0	0	0	0	0	0	0	0	0	0	0	0	0	0	0	0	0	0
10380	BPNT1	1	0	0	0	0	0	0	0	0	0	0	0	0	0	0	0	0	0	0	0	0	0	0
3897	L1CAM	1	0	0	1	0	0	0	0	0	0	0	1	1	0	0	0	0	0	0	0	0	0	0
23136	EPB41L3	1	0	1	0	0	0	0	0	1	0	0	0	0	0	0	0	0	0	1	0	0	0	0
9588	PRDX6	1	0	0	0	0	0	1	1	0	1	0	0	0	0	0	0	0	0	0	0	0	0	0
51084	CRYL1	1	0	0	0	0	0	0	0	0	0	0	0	0	1	0	0	0	0	0	0	0	0	0
7257	TSNAX	1	0	0	0	0	0	0	0	0	0	0	0	0	0	0	0	0	0	0	0	0	0	0
9805	SCRN1	1	0	0	0	0	0	0	0	0	0	0	0	0	0	0	0	0	0	0	0	0	0	0
140576	S100A16	0	1	0	0	0	0	0	0	0	0	0	0	0	0	0	0	0	0	0	0	0	0	0
6233	RPS27A	1	0	1	1	1	0	1	0	0	1	1	0	1	1	0	1	1	0	0	1	1	1	0
6652	SORD	1	0	0	0	0	0	0	0	0	0	0	0	0	1	0	0	0	0	0	0	0	0	0
2950	GSTP1	1	0	0	0	0	0	1	1	0	1	0	0	0	0	0	0	0	0	0	0	0	0	0
5879	RAC1	0	1	1	1	1	0	0	1	0	1	0	1	0	0	1	1	0	1	0	1	1	0	0
55074	OXR1	1	0	0	0	0	0	0	0	0	0	0	0	0	0	0	0	0	0	0	0	0	0	0
51377	UCHL5	0	1	0	0	0	0	0	0	0	0	0	0	0	0	0	0	0	0	0	0	0	0	0
5698	PSMB9	1	0	1	1	0	0	1	0	0	1	1	0	1	0	0	1	1	0	0	1	0	0	0
9104	RGN	1	0	0	0	0	0	0	0	0	0	0	0	0	0	0	0	0	0	0	0	0	0	0
4240	MFGE8	1	0	0	0	0	0	0	0	0	0	0	0	0	0	0	0	0	0	0	0	0	0	0
6647	SOD1	1	0	0	0	0	0	1	0	0	1	0	1	0	0	0	0	0	0	0	0	0	0	0
1327	COX4I1	1	0	0	0	0	1	1	0	0	1	0	0	0	0	0	0	0	0	0	0	0	1	0
10550	ARL6IP5	1	0	1	0	0	0	0	0	1	0	0	0	0	0	0	0	0	0	0	0	0	0	0
29993	PACSIN1	1	0	0	0	1	0	0	0	0	0	0	0	0	0	0	0	0	0	0	0	0	0	0
7416	VDAC1	1	0	0	0	0	1	0	0	0	0	0	0	1	0	0	0	1	0	0	0	0	0	0
10840	ALDH1L1	1	0	0	0	0	0	0	0	0	0	0	0	0	0	0	0	0	0	0	0	0	0	0
57687	VAT1L	1	0	0	0	0	0	0	0	0	0	0	0	0	0	0	0	0	0	0	0	0	0	0
95	ACY1	1	0	0	0	0	0	0	0	0	0	0	0	0	0	0	0	0	0	0	0	0	0	0
6136	RPL12	0	1	0	1	0	0	1	0	0	0	1	0	0	0	0	0	0	0	0	1	0	0	0
547	KIF1A	1	0	0	0	1	0	0	0	0	0	0	1	0	0	0	1	0	0	0	0	0	0	0
2947	GSTM3	0	1	0	0	0	0	0	0	0	0	0	0	0	0	0	0	0	0	0	0	0	0	0
83699	SH3BGRL2	0	1	0	0	0	0	0	0	0	0	0	0	0	0	0	0	0	0	0	0	0	0	0
815	CAMK2A	1	0	1	0	0	0	1	0	0	1	0	0	1	0	0	0	0	0	0	0	0	0	0
23467	NPTXR	0	1	0	0	0	0	0	0	0	0	0	0	0	0	0	0	0	0	0	0	0	0	0
51056	LAP3	1	0	0	0	0	0	0	0	0	0	0	0	0	0	0	0	0	0	0	0	0	0	0
6855	SYP	1	0	0	0	0	0	0	0	0	0	0	0	0	0	0	0	0	0	1	0	0	0	0
25874	MPC2	1	0	0	0	0	1	0	0	0	0	0	0	0	0	0	0	0	0	0	0	0	0	0
4722	NDUFS3	1	0	0	0	0	1	0	0	0	0	0	0	0	0	1	0	0	0	0	0	0	0	0
55739	NAXD	1	0	0	0	0	0	0	0	0	0	0	0	0	0	0	0	0	0	0	0	0	0	0
7533	YWHAH	1	0	0	0	1	0	0	0	0	1	0	0	0	0	1	1	0	0	0	0	0	1	0
1267	CNP	0	1	0	0	0	0	0	0	0	0	0	0	0	0	0	0	0	0	0	0	0	0	0
57617	VPS18	1	0	0	0	0	0	0	0	0	0	0	0	0	0	0	0	0	0	0	0	0	0	0
308	ANXA5	1	0	0	0	0	0	0	0	0	0	0	1	0	0	0	0	0	0	0	0	0	0	0
9919	SEC16A	1	0	0	0	1	0	0	0	0	0	0	0	0	0	0	1	0	0	0	0	0	0	0
6804	STX1A	1	0	1	0	0	0	0	0	1	0	0	0	0	0	0	0	1	0	1	0	0	0	0
3684	ITGAM	1	0	0	0	0	0	0	1	0	0	0	1	1	0	0	0	0	0	0	0	0	0	0
79837	PIP4K2C	1	0	1	0	0	0	0	0	0	0	0	0	0	0	0	0	0	0	0	0	0	1	0
478	ATP1A3	1	0	0	0	0	0	0	0	0	0	0	0	1	0	0	0	0	0	0	0	0	0	0
51606	ATP6V1H	1	0	0	0	0	0	1	0	0	1	0	0	1	0	0	0	0	1	0	0	1	0	0
23541	SEC14L2	1	0	0	0	0	0	0	0	0	0	0	0	0	0	0	0	0	0	0	0	0	0	0
8565	YARS1	0	1	0	0	0	0	0	0	0	0	0	0	0	0	0	0	0	0	0	1	0	0	0
26275	HIBCH	1	0	0	0	0	0	0	0	0	0	1	0	0	0	0	0	0	0	0	0	0	0	0
7070	THY1	1	0	0	0	0	0	0	0	0	0	0	0	0	0	0	0	0	0	0	0	0	0	0
25939	SAMHD1	1	0	0	0	0	0	0	0	0	0	0	0	0	0	0	0	0	0	0	0	0	0	0
64077	LHPP	1	0	0	0	0	0	0	0	0	0	0	0	0	0	0	0	0	0	0	0	0	0	0
816	CAMK2B	1	0	1	0	0	0	1	0	0	0	0	0	1	0	0	0	0	0	0	0	0	0	0
4763	NF1	1	0	1	0	0	0	0	0	0	1	0	0	0	0	0	0	0	0	0	0	0	0	0
283209	PGM2L1	1	0	0	0	0	0	0	0	0	0	0	0	0	1	0	0	0	0	0	0	0	0	0
4729	NDUFV2	1	0	0	0	0	1	0	0	0	0	0	0	0	0	0	0	0	0	0	0	0	0	0
2934	GSN	1	0	0	0	0	0	0	1	0	1	0	0	0	0	0	0	0	0	1	0	0	0	0
54539	NDUFB11	1	0	0	0	0	1	0	0	0	0	0	0	0	0	0	0	0	0	0	0	0	0	0
145482	PTGR2	1	0	0	0	0	0	0	0	0	0	0	0	0	0	0	0	0	0	0	0	0	0	0
8120	AP3B2	1	0	0	0	0	0	0	0	0	0	0	0	0	0	0	0	0	0	0	0	0	0	0
8831	SYNGAP1	1	0	1	0	0	0	0	0	0	1	0	0	0	0	0	0	0	0	0	0	0	0	0
4340	MOG	0	1	0	0	0	0	0	0	0	0	0	0	0	0	0	0	0	0	0	0	0	0	0
30845	EHD3	1	0	0	0	0	0	0	0	0	0	0	1	0	0	0	1	0	0	0	0	0	0	0
375790	AGRN	0	1	0	1	0	0	0	0	0	0	0	0	0	0	0	0	0	0	0	0	0	0	0
476	ATP1A1	1	0	0	0	0	0	0	0	0	0	0	0	1	0	0	0	0	0	0	0	0	0	0
10165	SLC25A13	1	0	0	0	0	0	0	0	0	0	1	0	0	1	0	0	1	0	0	0	0	0	0
5138	PDE2A	1	0	0	0	0	0	0	0	0	0	0	1	0	0	0	0	0	0	0	0	0	0	0
51115	RMDN1	1	0	0	0	0	0	0	0	0	0	0	0	0	0	0	0	0	0	0	0	0	0	0
5414	SEPTIN4	0	1	0	0	0	0	0	0	0	1	0	0	0	0	0	0	0	0	0	0	0	0	0
5315	PKM	1	0	0	0	0	0	0	1	0	0	0	0	0	1	0	0	0	0	0	0	0	0	0
84245	MRI1	0	1	0	0	0	0	0	0	0	0	1	0	0	0	0	0	0	0	0	0	0	0	0
10632	ATP5MG	1	0	0	0	0	1	0	0	0	0	0	0	0	0	0	0	0	0	0	0	0	0	0
3612	IMPA1	1	0	0	0	0	0	0	0	0	0	0	0	0	0	0	0	0	0	0	0	0	0	0
10247	RIDA	1	0	0	0	0	0	0	0	0	0	1	0	0	0	0	0	0	0	0	0	0	0	0
29959	NRBP1	0	1	0	0	0	0	0	0	0	0	0	0	0	0	0	0	0	0	0	0	0	0	0
203	AK1	1	0	0	0	0	0	0	0	0	0	0	0	0	0	0	0	0	0	0	0	0	0	0
2781	GNAZ	1	0	0	0	0	0	0	0	0	0	0	0	0	0	0	0	0	0	0	0	0	0	0
4513	MT-CO2	1	0	0	0	0	1	1	0	0	1	0	0	0	0	0	0	0	0	0	0	0	1	0
80349	WDR61	1	0	0	0	0	0	0	0	0	0	0	0	0	0	0	0	0	0	0	0	0	0	0
6294	SAFB	1	0	0	0	0	0	0	0	0	0	0	0	0	0	0	0	0	0	0	0	0	0	0
10458	BAIAP2	1	0	0	0	0	0	0	0	0	0	0	0	0	0	1	0	0	0	0	0	1	0	0
10752	CHL1	1	0	0	1	0	0	0	0	0	0	0	0	0	0	0	0	0	0	0	0	0	0	0
2744	GLS	1	0	1	0	0	0	0	0	1	0	1	0	0	0	0	0	0	0	0	0	0	1	0
4677	NARS1	1	0	0	0	0	0	0	0	0	0	0	0	0	0	0	0	0	0	0	0	0	0	0
1508	CTSB	1	0	0	1	0	0	0	1	0	0	0	0	0	0	0	0	0	0	0	0	0	0	0
51807	TUBA8	0	1	1	1	1	0	1	0	0	1	0	1	0	0	1	1	1	0	0	0	0	0	0
929	CD14	0	1	0	0	0	0	0	1	0	1	0	0	0	0	0	0	0	0	0	0	0	0	0
5052	PRDX1	1	0	0	0	0	0	1	0	0	1	0	0	0	0	0	0	0	0	0	0	0	1	0
223	ALDH9A1	1	0	0	0	0	0	0	0	0	0	1	0	0	0	0	0	0	0	0	0	0	0	0
4155	MBP	0	1	0	1	0	0	0	0	0	0	0	0	0	0	0	0	0	0	0	0	0	0	0
7447	VSNL1	1	0	0	0	0	0	0	0	0	0	0	0	0	0	0	0	0	0	0	0	0	0	0
25796	PGLS	1	0	0	0	0	0	0	0	0	0	0	0	0	1	0	0	0	0	0	0	0	0	0
51673	TPPP3	1	0	0	0	0	0	0	0	0	0	0	0	0	0	0	0	0	0	0	0	0	0	0
818	CAMK2G	0	1	1	0	0	0	1	0	0	0	0	0	1	0	0	0	0	0	0	0	0	0	0
23022	PALLD	0	1	0	0	0	0	0	0	0	0	0	0	0	0	0	0	0	0	0	0	0	0	0
1020	CDK5	1	0	1	1	0	0	0	0	0	0	0	1	0	0	0	1	0	1	0	0	1	1	0
5216	PFN1	1	0	0	1	0	0	0	0	0	1	0	1	0	0	1	1	0	0	0	1	0	0	0
22902	RUFY3	1	0	0	0	0	0	0	0	0	0	0	0	0	0	0	0	0	0	0	0	0	0	0
6515	SLC2A3	1	0	1	0	0	0	0	1	0	0	0	0	1	0	0	0	0	0	0	0	0	0	0
5695	PSMB7	1	0	1	1	0	0	1	1	0	1	1	0	1	0	0	1	1	0	0	1	0	0	0
57628	DPP10	1	0	0	0	0	0	0	0	0	0	0	0	0	0	0	0	0	0	0	0	0	0	0
828	CAPS	1	0	0	0	0	0	0	0	0	0	0	0	0	0	0	0	0	0	0	0	0	0	0
4137	MAPT	1	0	1	0	0	0	0	0	0	1	0	0	0	0	0	0	0	0	0	0	0	0	0
5375	PMP2	0	1	0	0	0	0	0	0	0	0	0	0	0	0	0	0	0	0	0	0	0	0	0
9114	ATP6V0D1	1	0	0	0	0	0	1	0	0	0	0	0	1	0	0	0	0	0	0	0	1	0	0
1522	CTSZ	1	0	0	0	1	0	0	1	0	0	0	0	0	0	0	1	0	0	0	0	0	0	0
1192	CLIC1	1	0	0	0	0	0	0	0	0	0	0	0	0	0	0	0	0	0	0	0	0	0	0
521	ATP5ME	1	0	0	0	0	1	0	0	0	0	0	0	0	0	0	0	0	0	0	0	0	0	0
5585	PKN1	1	0	0	0	0	0	0	0	0	0	0	0	0	0	1	0	0	0	0	0	0	0	0
9868	TOMM70	1	0	0	0	0	0	0	0	0	0	0	0	0	0	0	0	1	0	0	0	0	0	0
3857	KRT9	0	1	0	0	0	0	0	0	0	0	0	0	0	0	0	0	0	0	0	0	0	0	0
146691	TOM1L2	1	0	0	0	0	0	0	0	0	0	0	0	0	0	0	0	0	0	0	0	0	0	0
794	CALB2	0	1	0	0	0	0	0	0	0	0	0	0	0	0	0	0	0	0	0	0	0	0	0
8815	BANF1	0	1	0	0	0	0	0	0	0	1	0	0	0	0	0	1	0	0	0	0	0	0	0
7430	EZR	1	0	0	1	0	0	0	0	0	0	0	0	0	0	0	0	0	0	1	0	0	0	0
113246	C12orf57	0	1	0	0	0	0	0	0	0	0	0	0	0	0	0	0	0	0	0	0	0	0	0
4659	PPP1R12A	0	1	0	0	0	0	0	0	0	1	0	0	0	0	1	0	0	0	0	0	0	0	0
7086	TKT	1	0	0	0	0	0	0	0	0	0	0	0	0	1	0	0	0	0	0	0	0	0	0
6506	SLC1A2	1	0	1	0	0	0	0	0	1	0	0	0	1	0	0	0	0	0	0	0	0	0	0
3163	HMOX2	1	0	0	0	0	0	1	1	0	1	0	0	1	0	1	0	0	0	0	0	0	0	0
5250	SLC25A3	1	0	0	0	0	0	0	0	0	0	0	0	0	0	0	0	0	0	0	0	0	0	0
5577	PRKAR2B	1	0	1	0	0	0	0	0	0	1	0	1	1	0	0	1	0	0	0	0	0	0	0
3093	UBE2K	0	1	0	0	0	0	0	0	0	0	0	0	0	0	0	0	0	0	0	0	0	0	0
8826	IQGAP1	0	1	1	0	0	0	0	1	0	0	0	0	0	0	1	1	0	0	0	0	0	0	0

## Sheet: Enrichment Top20
GroupID	Category	Term	Description	LogP	Log(q-value)	InTerm_InList	Genes	Symbols
1_Summary	Reactome Gene Sets	R-HSA-112315	Transmission across Chemical Synapses	-13.1352	-9.7392	21/270	160,815,816,818,1173,2744,2752,4137,4747,4905,5577,5864,5879,6506,6507,6804,6857,7277,10550,51807,84617,10211,23136,1410,3306,6767,259217,4763,5058,5695,5698,6233,8826,8831,8396,79837,1020,6515	AP2A1,CAMK2A,CAMK2B,CAMK2G,AP2M1,GLS,GLUL,MAPT,NEFL,NSF,PRKAR2B,RAB3A,RAC1,SLC1A2,SLC1A3,STX1A,SYT1,TUBA4A,ARL6IP5,TUBA8,TUBB6,FLOT1,EPB41L3,CRYAB,HSPA2,ST13,HSPA12A,NF1,PAK1,PSMB7,PSMB9,RPS27A,IQGAP1,SYNGAP1,PIP4K2B,PIP4K2C,CDK5,SLC2A3
1_Member	Reactome Gene Sets	R-HSA-112315	Transmission across Chemical Synapses	-13.1352	-9.7392	21/270	160,815,816,818,1173,2744,2752,4137,4747,4905,5577,5864,5879,6506,6507,6804,6857,7277,10550,51807,84617	AP2A1,CAMK2A,CAMK2B,CAMK2G,AP2M1,GLS,GLUL,MAPT,NEFL,NSF,PRKAR2B,RAB3A,RAC1,SLC1A2,SLC1A3,STX1A,SYT1,TUBA4A,ARL6IP5,TUBA8,TUBB6
1_Member	Reactome Gene Sets	R-HSA-112316	Neuronal System	-11.3663	-8.66925	23/410	160,815,816,818,1173,2744,2752,4137,4747,4905,5577,5864,5879,6506,6507,6804,6857,7277,10211,10550,23136,51807,84617	AP2A1,CAMK2A,CAMK2B,CAMK2G,AP2M1,GLS,GLUL,MAPT,NEFL,NSF,PRKAR2B,RAB3A,RAC1,SLC1A2,SLC1A3,STX1A,SYT1,TUBA4A,FLOT1,ARL6IP5,EPB41L3,TUBA8,TUBB6
1_Member	Reactome Gene Sets	R-HSA-438064	Post NMDA receptor activation events	-8.54077	-6.34886	10/80	815,816,818,4137,4747,5577,5879,7277,51807,84617	CAMK2A,CAMK2B,CAMK2G,MAPT,NEFL,PRKAR2B,RAC1,TUBA4A,TUBA8,TUBB6
1_Member	Reactome Gene Sets	R-HSA-442755	Activation of NMDA receptors and postsynaptic events	-7.89464	-5.75389	10/93	815,816,818,4137,4747,5577,5879,7277,51807,84617	CAMK2A,CAMK2B,CAMK2G,MAPT,NEFL,PRKAR2B,RAC1,TUBA4A,TUBA8,TUBB6
1_Member	Reactome Gene Sets	R-HSA-112314	Neurotransmitter receptors and postsynaptic signal transmission	-7.28069	-5.26488	13/205	160,815,816,818,1173,4137,4747,4905,5577,5879,7277,51807,84617	AP2A1,CAMK2A,CAMK2B,CAMK2G,AP2M1,MAPT,NEFL,NSF,PRKAR2B,RAC1,TUBA4A,TUBA8,TUBB6
1_Member	Reactome Gene Sets	R-HSA-9609736	Assembly and cell surface presentation of NMDA receptors	-7.1066	-5.10852	7/41	815,816,818,4747,7277,51807,84617	CAMK2A,CAMK2B,CAMK2G,NEFL,TUBA4A,TUBA8,TUBB6
1_Member	Reactome Gene Sets	R-HSA-399719	Trafficking of AMPA receptors	-6.50581	-4.54115	6/31	160,815,816,818,1173,4905	AP2A1,CAMK2A,CAMK2B,CAMK2G,AP2M1,NSF
1_Member	Reactome Gene Sets	R-HSA-399721	Glutamate binding, activation of AMPA receptors and synaptic plasticity	-6.50581	-4.54115	6/31	160,815,816,818,1173,4905	AP2A1,CAMK2A,CAMK2B,CAMK2G,AP2M1,NSF
1_Member	Reactome Gene Sets	R-HSA-3371571	HSF1-dependent transactivation	-5.67073	-3.82471	5/24	815,816,818,1410,3306	CAMK2A,CAMK2B,CAMK2G,CRYAB,HSPA2
1_Member	Reactome Gene Sets	R-HSA-3371556	Cellular response to heat stress	-4.78037	-3.05242	7/89	815,816,818,1410,3306,6767,259217	CAMK2A,CAMK2B,CAMK2G,CRYAB,HSPA2,ST13,HSPA12A
1_Member	Reactome Gene Sets	R-HSA-442982	Ras activation upon Ca2+ influx through NMDA receptor	-4.46284	-2.81335	4/21	815,816,818,4747	CAMK2A,CAMK2B,CAMK2G,NEFL
1_Member	Reactome Gene Sets	R-HSA-438066	Unblocking of NMDA receptors, glutamate binding and activation	-4.37878	-2.75361	4/22	815,816,818,4747	CAMK2A,CAMK2B,CAMK2G,NEFL
1_Member	Reactome Gene Sets	R-HSA-9617324	Negative regulation of NMDA receptor-mediated neuronal transmission	-4.37878	-2.75361	4/22	815,816,818,4747	CAMK2A,CAMK2B,CAMK2G,NEFL
1_Member	Reactome Gene Sets	R-HSA-5683057	MAPK family signaling cascades	-4.34964	-2.73177	12/325	815,816,818,4747,4763,5058,5695,5698,5879,6233,8826,8831	CAMK2A,CAMK2B,CAMK2G,NEFL,NF1,PAK1,PSMB7,PSMB9,RAC1,RPS27A,IQGAP1,SYNGAP1
1_Member	Reactome Gene Sets	R-HSA-9620244	Long-term potentiation	-4.2228	-2.63295	4/24	815,816,818,4747	CAMK2A,CAMK2B,CAMK2G,NEFL
1_Member	Reactome Gene Sets	R-HSA-442742	CREB1 phosphorylation through NMDA receptor-mediated activation of RAS signaling	-3.8889	-2.36794	4/29	815,816,818,4747	CAMK2A,CAMK2B,CAMK2G,NEFL
1_Member	Reactome Gene Sets	R-HSA-5673001	RAF/MAP kinase cascade	-3.60052	-2.11831	10/280	815,816,818,4747,4763,5695,5698,6233,8826,8831	CAMK2A,CAMK2B,CAMK2G,NEFL,NF1,PSMB7,PSMB9,RPS27A,IQGAP1,SYNGAP1
1_Member	Reactome Gene Sets	R-HSA-5684996	MAPK1/MAPK3 signaling	-3.52735	-2.07085	10/286	815,816,818,4747,4763,5695,5698,6233,8826,8831	CAMK2A,CAMK2B,CAMK2G,NEFL,NF1,PSMB7,PSMB9,RPS27A,IQGAP1,SYNGAP1
1_Member	Reactome Gene Sets	R-HSA-111933	Calmodulin induced events	-3.46936	-2.04182	4/37	815,816,818,5577	CAMK2A,CAMK2B,CAMK2G,PRKAR2B
1_Member	Reactome Gene Sets	R-HSA-111997	CaM pathway	-3.46936	-2.04182	4/37	815,816,818,5577	CAMK2A,CAMK2B,CAMK2G,PRKAR2B
1_Member	Reactome Gene Sets	R-HSA-111996	Ca-dependent events	-3.3802	-1.9754	4/39	815,816,818,5577	CAMK2A,CAMK2B,CAMK2G,PRKAR2B
1_Member	Reactome Gene Sets	R-HSA-9006925	Intracellular signaling by second messengers	-3.2644	-1.9018	10/309	815,816,818,5577,5695,5698,5879,6233,8396,79837	CAMK2A,CAMK2B,CAMK2G,PRKAR2B,PSMB7,PSMB9,RAC1,RPS27A,PIP4K2B,PIP4K2C
1_Member	Reactome Gene Sets	R-HSA-1489509	DAG and IP3 signaling	-3.21627	-1.86164	4/43	815,816,818,5577	CAMK2A,CAMK2B,CAMK2G,PRKAR2B
1_Member	Reactome Gene Sets	R-HSA-112043	PLC beta mediated events	-2.93437	-1.62629	4/51	815,816,818,5577	CAMK2A,CAMK2B,CAMK2G,PRKAR2B
1_Member	Reactome Gene Sets	R-HSA-111885	Opioid Signalling	-2.82409	-1.53527	5/92	815,816,818,1020,5577	CAMK2A,CAMK2B,CAMK2G,CDK5,PRKAR2B
1_Member	Reactome Gene Sets	R-HSA-112040	G-protein mediated events	-2.78243	-1.50697	4/56	815,816,818,5577	CAMK2A,CAMK2B,CAMK2G,PRKAR2B
1_Member	Reactome Gene Sets	R-HSA-8986944	Transcriptional Regulation by MECP2	-2.61924	-1.37244	4/62	815,816,818,6515	CAMK2A,CAMK2B,CAMK2G,SLC2A3
2_Summary	Reactome Gene Sets	R-HSA-9675108	Nervous system development	-12.2073	-9.20035	28/577	160,286,389,1020,1173,1809,3897,4099,4155,5058,5216,5695,5698,5879,6129,6136,6146,6233,6453,6456,7277,7430,10752,26986,51807,57698,84617,375790,972,1508	AP2A1,ANK1,RHOC,CDK5,AP2M1,DPYSL3,L1CAM,MAG,MBP,PAK1,PFN1,PSMB7,PSMB9,RAC1,RPL7,RPL12,RPL22,RPS27A,ITSN1,SH3GL2,TUBA4A,EZR,CHL1,PABPC1,TUBA8,SHTN1,TUBB6,AGRN,CD74,CTSB
2_Member	Reactome Gene Sets	R-HSA-9675108	Nervous system development	-12.2073	-9.20035	28/577	160,286,389,1020,1173,1809,3897,4099,4155,5058,5216,5695,5698,5879,6129,6136,6146,6233,6453,6456,7277,7430,10752,26986,51807,57698,84617,375790	AP2A1,ANK1,RHOC,CDK5,AP2M1,DPYSL3,L1CAM,MAG,MBP,PAK1,PFN1,PSMB7,PSMB9,RAC1,RPL7,RPL12,RPL22,RPS27A,ITSN1,SH3GL2,TUBA4A,EZR,CHL1,PABPC1,TUBA8,SHTN1,TUBB6,AGRN
2_Member	Reactome Gene Sets	R-HSA-422475	Axon guidance	-11.0746	-8.52366	26/552	160,286,389,1020,1173,1809,3897,5058,5216,5695,5698,5879,6129,6136,6146,6233,6453,6456,7277,7430,10752,26986,51807,57698,84617,375790	AP2A1,ANK1,RHOC,CDK5,AP2M1,DPYSL3,L1CAM,PAK1,PFN1,PSMB7,PSMB9,RAC1,RPL7,RPL12,RPL22,RPS27A,ITSN1,SH3GL2,TUBA4A,EZR,CHL1,PABPC1,TUBA8,SHTN1,TUBB6,AGRN
2_Member	Reactome Gene Sets	R-HSA-373760	L1CAM interactions	-10.179	-7.75115	13/119	160,286,1173,3897,5058,5879,6456,7277,7430,10752,51807,57698,84617	AP2A1,ANK1,AP2M1,L1CAM,PAK1,RAC1,SH3GL2,TUBA4A,EZR,CHL1,TUBA8,SHTN1,TUBB6
2_Member	Reactome Gene Sets	R-HSA-437239	Recycling pathway of L1	-9.45309	-7.17101	9/47	160,1173,3897,6456,7277,7430,51807,57698,84617	AP2A1,AP2M1,L1CAM,SH3GL2,TUBA4A,EZR,TUBA8,SHTN1,TUBB6
2_Member	Reactome Gene Sets	R-HSA-2132295	MHC class II antigen presentation	-4.77634	-3.05242	8/123	160,972,1173,1508,6456,7277,51807,84617	AP2A1,CD74,AP2M1,CTSB,SH3GL2,TUBA4A,TUBA8,TUBB6
3_Summary	Reactome Gene Sets	R-HSA-5653656	Vesicle-mediated transport	-12.112	-9.20035	30/673	160,273,286,547,1173,1522,4905,5864,5870,5879,6233,6288,6453,6456,6857,7277,7533,9829,9919,10226,11345,29763,29924,29993,51429,51807,63908,84251,84617,85439	AP2A1,AMPH,ANK1,KIF1A,AP2M1,CTSZ,NSF,RAB3A,RAB6A,RAC1,RPS27A,SAA1,ITSN1,SH3GL2,SYT1,TUBA4A,YWHAH,DNAJC6,SEC16A,PLIN3,GABARAPL2,PACSIN3,EPN1,PACSIN1,SNX9,TUBA8,NAPB,SGIP1,TUBB6,STON2
3_Member	Reactome Gene Sets	R-HSA-5653656	Vesicle-mediated transport	-12.112	-9.20035	30/673	160,273,286,547,1173,1522,4905,5864,5870,5879,6233,6288,6453,6456,6857,7277,7533,9829,9919,10226,11345,29763,29924,29993,51429,51807,63908,84251,84617,85439	AP2A1,AMPH,ANK1,KIF1A,AP2M1,CTSZ,NSF,RAB3A,RAB6A,RAC1,RPS27A,SAA1,ITSN1,SH3GL2,SYT1,TUBA4A,YWHAH,DNAJC6,SEC16A,PLIN3,GABARAPL2,PACSIN3,EPN1,PACSIN1,SNX9,TUBA8,NAPB,SGIP1,TUBB6,STON2
3_Member	Reactome Gene Sets	R-HSA-199991	Membrane Trafficking	-11.9943	-9.20035	29/634	160,273,286,547,1173,1522,4905,5864,5870,5879,6233,6453,6456,6857,7277,7533,9829,9919,10226,11345,29763,29924,29993,51429,51807,63908,84251,84617,85439	AP2A1,AMPH,ANK1,KIF1A,AP2M1,CTSZ,NSF,RAB3A,RAB6A,RAC1,RPS27A,ITSN1,SH3GL2,SYT1,TUBA4A,YWHAH,DNAJC6,SEC16A,PLIN3,GABARAPL2,PACSIN3,EPN1,PACSIN1,SNX9,TUBA8,NAPB,SGIP1,TUBB6,STON2
3_Member	Reactome Gene Sets	R-HSA-8856828	Clathrin-mediated endocytosis	-10.1472	-7.75115	14/146	160,273,1173,6233,6453,6456,6857,9829,29763,29924,29993,51429,84251,85439	AP2A1,AMPH,AP2M1,RPS27A,ITSN1,SH3GL2,SYT1,DNAJC6,PACSIN3,EPN1,PACSIN1,SNX9,SGIP1,STON2
3_Member	Reactome Gene Sets	R-HSA-8856825	Cargo recognition for clathrin-mediated endocytosis	-6.27252	-4.35362	9/106	160,1173,6233,6453,6456,6857,29924,84251,85439	AP2A1,AP2M1,RPS27A,ITSN1,SH3GL2,SYT1,EPN1,SGIP1,STON2
4_Summary	Reactome Gene Sets	R-HSA-1428517	The citric acid (TCA) cycle and respiratory electron transport	-11.085	-8.52366	16/178	521,539,1327,4513,4710,4714,4722,4729,7416,10632,23530,25874,54539,81889,126328,374291	ATP5ME,ATP5PO,COX4I1,COX2,NDUFB4,NDUFB8,NDUFS3,NDUFV2,VDAC1,ATP5MG,NNT,MPC2,NDUFB11,FAHD1,NDUFA11,NDUFS7
4_Member	Reactome Gene Sets	R-HSA-1428517	The citric acid (TCA) cycle and respiratory electron transport	-11.085	-8.52366	16/178	521,539,1327,4513,4710,4714,4722,4729,7416,10632,23530,25874,54539,81889,126328,374291	ATP5ME,ATP5PO,COX4I1,COX2,NDUFB4,NDUFB8,NDUFS3,NDUFV2,VDAC1,ATP5MG,NNT,MPC2,NDUFB11,FAHD1,NDUFA11,NDUFS7
4_Member	Reactome Gene Sets	R-HSA-163200	Respiratory electron transport, ATP synthesis by chemiosmotic coupling, and heat production by uncoupling proteins.	-8.70564	-6.48571	12/127	521,539,1327,4513,4710,4714,4722,4729,10632,54539,126328,374291	ATP5ME,ATP5PO,COX4I1,COX2,NDUFB4,NDUFB8,NDUFS3,NDUFV2,ATP5MG,NDUFB11,NDUFA11,NDUFS7
4_Member	Reactome Gene Sets	R-HSA-611105	Respiratory electron transport	-6.38787	-4.2223	8/103	1327,4513,4714,4722,4729,54539,126328,374291	COX4I1,COX2,NDUFB8,NDUFS3,NDUFV2,NDUFB11,NDUFA11,NDUFS7
4_Member	Reactome Gene Sets	R-HSA-6799198	Complex I biogenesis	-6.08968	-4.19104	7/57	4710,4714,4722,4729,54539,126328,374291	NDUFB4,NDUFB8,NDUFS3,NDUFV2,NDUFB11,NDUFA11,NDUFS7
5_Summary	Reactome Gene Sets	R-HSA-8953897	Cellular responses to stimuli	-10.6419	-8.14894	30/771	37,815,816,818,1327,1410,1465,2950,3163,3306,4513,5034,5052,5695,5698,6129,6136,6146,6233,6620,6647,6767,7277,9114,9588,10935,51606,51807,84617,259217	ACADVL,CAMK2A,CAMK2B,CAMK2G,COX4I1,CRYAB,CSRP1,GSTP1,HMOX2,HSPA2,COX2,P4HB,PRDX1,PSMB7,PSMB9,RPL7,RPL12,RPL22,RPS27A,SNCB,SOD1,ST13,TUBA4A,ATP6V0D1,PRDX6,PRDX3,ATP6V1H,TUBA8,TUBB6,HSPA12A
5_Member	Reactome Gene Sets	R-HSA-8953897	Cellular responses to stimuli	-10.6419	-8.14894	30/771	37,815,816,818,1327,1410,1465,2950,3163,3306,4513,5034,5052,5695,5698,6129,6136,6146,6233,6620,6647,6767,7277,9114,9588,10935,51606,51807,84617,259217	ACADVL,CAMK2A,CAMK2B,CAMK2G,COX4I1,CRYAB,CSRP1,GSTP1,HMOX2,HSPA2,COX2,P4HB,PRDX1,PSMB7,PSMB9,RPL7,RPL12,RPL22,RPS27A,SNCB,SOD1,ST13,TUBA4A,ATP6V0D1,PRDX6,PRDX3,ATP6V1H,TUBA8,TUBB6,HSPA12A
5_Member	Reactome Gene Sets	R-HSA-2262752	Cellular responses to stress	-9.45856	-7.17101	28/757	37,815,816,818,1327,1410,2950,3163,3306,4513,5034,5052,5695,5698,6129,6136,6146,6233,6647,6767,7277,9114,9588,10935,51606,51807,84617,259217	ACADVL,CAMK2A,CAMK2B,CAMK2G,COX4I1,CRYAB,GSTP1,HMOX2,HSPA2,COX2,P4HB,PRDX1,PSMB7,PSMB9,RPL7,RPL12,RPL22,RPS27A,SOD1,ST13,TUBA4A,ATP6V0D1,PRDX6,PRDX3,ATP6V1H,TUBA8,TUBB6,HSPA12A
5_Member	Reactome Gene Sets	R-HSA-3299685	Detoxification of Reactive Oxygen Species	-6.0262	-4.14869	6/37	2950,5034,5052,6647,9588,10935	GSTP1,P4HB,PRDX1,SOD1,PRDX6,PRDX3
6_Summary	Reactome Gene Sets	R-HSA-6798695	Neutrophil degranulation	-9.99492	-7.64029	23/480	929,1508,1522,1992,2934,2950,3163,3684,3848,5211,5269,5315,5547,5695,5864,5870,5879,6515,7276,8826,9588,9961,23406	CD14,CTSB,CTSZ,SERPINB1,GSN,GSTP1,HMOX2,ITGAM,KRT1,PFKL,SERPINB6,PKM,PRCP,PSMB7,RAB3A,RAB6A,RAC1,SLC2A3,TTR,IQGAP1,PRDX6,MVP,COTL1
6_Member	Reactome Gene Sets	R-HSA-6798695	Neutrophil degranulation	-9.99492	-7.64029	23/480	929,1508,1522,1992,2934,2950,3163,3684,3848,5211,5269,5315,5547,5695,5864,5870,5879,6515,7276,8826,9588,9961,23406	CD14,CTSB,CTSZ,SERPINB1,GSN,GSTP1,HMOX2,ITGAM,KRT1,PFKL,SERPINB6,PKM,PRCP,PSMB7,RAB3A,RAB6A,RAC1,SLC2A3,TTR,IQGAP1,PRDX6,MVP,COTL1
7_Summary	Reactome Gene Sets	R-HSA-210500	Glutamate Neurotransmitter Release Cycle	-8.86231	-6.61242	7/24	2744,5864,6506,6507,6804,6857,10550,112755,928,10211,23136	GLS,RAB3A,SLC1A2,SLC1A3,STX1A,SYT1,ARL6IP5,STX1B,CD9,FLOT1,EPB41L3
7_Member	Reactome Gene Sets	R-HSA-210500	Glutamate Neurotransmitter Release Cycle	-8.86231	-6.61242	7/24	2744,5864,6506,6507,6804,6857,10550	GLS,RAB3A,SLC1A2,SLC1A3,STX1A,SYT1,ARL6IP5
7_Member	Reactome Gene Sets	R-HSA-112310	Neurotransmitter release cycle	-6.42826	-4.47939	7/51	2744,5864,6506,6507,6804,6857,10550	GLS,RAB3A,SLC1A2,SLC1A3,STX1A,SYT1,ARL6IP5
7_Member	Reactome Gene Sets	R-HSA-168799	Neurotoxicity of clostridium toxins	-4.49395	-2.76261	3/10	6804,6857,112755	STX1A,SYT1,STX1B
7_Member	Reactome Gene Sets	R-HSA-5339562	Uptake and actions of bacterial toxins	-4.3113	-2.63128	4/31	928,6804,6857,112755	CD9,STX1A,SYT1,STX1B
7_Member	Reactome Gene Sets	R-HSA-264642	Acetylcholine Neurotransmitter Release Cycle	-3.75531	-2.1918	3/17	5864,6804,6857	RAB3A,STX1A,SYT1
7_Member	Reactome Gene Sets	R-HSA-181429	Serotonin Neurotransmitter Release Cycle	-3.67823	-2.15143	3/18	5864,6804,6857	RAB3A,STX1A,SYT1
7_Member	Reactome Gene Sets	R-HSA-181430	Norepinephrine Neurotransmitter Release Cycle	-3.67823	-2.15143	3/18	5864,6804,6857	RAB3A,STX1A,SYT1
7_Member	Reactome Gene Sets	R-HSA-888590	GABA synthesis, release, reuptake and degradation	-3.60569	-2.10729	3/19	5864,6804,6857	RAB3A,STX1A,SYT1
7_Member	Reactome Gene Sets	R-HSA-212676	Dopamine Neurotransmitter Release Cycle	-3.35217	-1.93842	3/23	5864,6804,6857	RAB3A,STX1A,SYT1
7_Member	Reactome Gene Sets	R-HSA-6794362	Protein-protein interactions at synapses	-2.60368	-1.38663	4/86	6804,6857,10211,23136	STX1A,SYT1,FLOT1,EPB41L3
7_Member	Reactome Gene Sets	R-HSA-6794361	Neurexins and neuroligins	-2.24816	-1.1702	3/55	6804,6857,23136	STX1A,SYT1,EPB41L3
8_Summary	Reactome Gene Sets	R-HSA-9711123	Cellular response to chemical stress	-8.0216	-5.32454	11/160	1327,2950,3163,4513,5052,5695,5698,6233,6647,9588,10935,637,929,2934,4137,4976,5414,7533,10211,160,1173,5216,5879,8815,51606,815,7277,51807,84617,4763,8831,5034,5577,4659,5058,26986,1487	COX4I1,GSTP1,HMOX2,COX2,PRDX1,PSMB7,PSMB9,RPS27A,SOD1,PRDX6,PRDX3,BID,CD14,GSN,MAPT,OPA1,SEPTIN4,YWHAH,FLOT1,AP2A1,AP2M1,PFN1,RAC1,BANF1,ATP6V1H,CAMK2A,TUBA4A,TUBA8,TUBB6,NF1,SYNGAP1,P4HB,PRKAR2B,PPP1R12A,PAK1,PABPC1,CTBP1
8_Member	Reactome Gene Sets	R-HSA-9711123	Cellular response to chemical stress	-8.0216	-5.32454	11/160	1327,2950,3163,4513,5052,5695,5698,6233,6647,9588,10935	COX4I1,GSTP1,HMOX2,COX2,PRDX1,PSMB7,PSMB9,RPS27A,SOD1,PRDX6,PRDX3
8_Member	Reactome Gene Sets	R-HSA-5357801	Programmed Cell Death	-5.43647	-3.63151	11/210	637,929,2934,4137,4976,5414,5695,5698,6233,7533,10211	BID,CD14,GSN,MAPT,OPA1,SEPTIN4,PSMB7,PSMB9,RPS27A,YWHAH,FLOT1
8_Member	Reactome Gene Sets	R-HSA-109581	Apoptosis	-5.21801	-3.43476	10/180	637,929,2934,4137,4976,5414,5695,5698,6233,7533	BID,CD14,GSN,MAPT,OPA1,SEPTIN4,PSMB7,PSMB9,RPS27A,YWHAH
8_Member	Reactome Gene Sets	R-HSA-4086400	PCP/CE pathway	-4.68606	-2.989	7/92	160,1173,5216,5695,5698,5879,6233	AP2A1,AP2M1,PFN1,PSMB7,PSMB9,RAC1,RPS27A
8_Member	Reactome Gene Sets	R-HSA-162909	Host Interactions of HIV factors	-4.60206	-2.93031	8/130	160,1173,5695,5698,5879,6233,8815,51606	AP2A1,AP2M1,PSMB7,PSMB9,RAC1,RPS27A,BANF1,ATP6V1H
8_Member	Reactome Gene Sets	R-HSA-3858494	Beta-catenin independent WNT signaling	-4.2824	-2.61065	7/146	160,815,1173,5216,5695,5698,6233	AP2A1,CAMK2A,AP2M1,PFN1,PSMB7,PSMB9,RPS27A
8_Member	Reactome Gene Sets	R-HSA-8852276	The role of GTSE1 in G2/M progression after G2 checkpoint	-4.14874	-2.57879	6/77	5695,5698,6233,7277,51807,84617	PSMB7,PSMB9,RPS27A,TUBA4A,TUBA8,TUBB6
8_Member	Reactome Gene Sets	R-HSA-5658442	Regulation of RAS by GAPs	-4.06899	-2.43639	5/68	4763,5695,5698,6233,8831	NF1,PSMB7,PSMB9,RPS27A,SYNGAP1
8_Member	Reactome Gene Sets	R-HSA-9707564	Cytoprotection by HMOX1	-3.76501	-2.1918	6/124	1327,3163,4513,5695,5698,6233	COX4I1,HMOX2,COX2,PSMB7,PSMB9,RPS27A
8_Member	Reactome Gene Sets	R-HSA-169911	Regulation of Apoptosis	-3.39133	-1.96378	4/53	4976,5695,5698,6233	OPA1,PSMB7,PSMB9,RPS27A
8_Member	Reactome Gene Sets	R-HSA-5358351	Signaling by Hedgehog	-3.36986	-1.96947	7/149	5034,5577,5695,5698,6233,7277,84617	P4HB,PRKAR2B,PSMB7,PSMB9,RPS27A,TUBA4A,TUBB6
8_Member	Reactome Gene Sets	R-HSA-69275	G2/M Transition	-3.36442	-1.9684	8/196	4659,5577,5695,5698,6233,7277,51807,84617	PPP1R12A,PRKAR2B,PSMB7,PSMB9,RPS27A,TUBA4A,TUBA8,TUBB6
8_Member	Reactome Gene Sets	R-HSA-453274	Mitotic G2-G2/M phases	-3.3352	-1.95201	8/198	4659,5577,5695,5698,6233,7277,51807,84617	PPP1R12A,PRKAR2B,PSMB7,PSMB9,RPS27A,TUBA4A,TUBA8,TUBB6
8_Member	Reactome Gene Sets	R-HSA-5610787	Hedgehog 'off' state	-3.23842	-1.87982	6/113	5577,5695,5698,6233,7277,84617	PRKAR2B,PSMB7,PSMB9,RPS27A,TUBA4A,TUBB6
8_Member	Reactome Gene Sets	R-HSA-5687128	MAPK6/MAPK4 signaling	-2.88823	-1.58563	5/89	5058,5695,5698,5879,6233	PAK1,PSMB7,PSMB9,RAC1,RPS27A
8_Member	Reactome Gene Sets	R-HSA-162906	HIV Infection	-2.86526	-1.5696	8/234	160,1173,5695,5698,5879,6233,8815,51606	AP2A1,AP2M1,PSMB7,PSMB9,RAC1,RPS27A,BANF1,ATP6V1H
8_Member	Reactome Gene Sets	R-HSA-450408	AUF1 (hnRNP D0) binds and destabilizes mRNA	-2.78243	-1.50697	4/56	5695,5698,6233,26986	PSMB7,PSMB9,RPS27A,PABPC1
8_Member	Reactome Gene Sets	R-HSA-5358346	Hedgehog ligand biogenesis	-2.54429	-1.3036	4/65	5034,5695,5698,6233	P4HB,PSMB7,PSMB9,RPS27A
8_Member	Reactome Gene Sets	R-HSA-195721	Signaling by WNT	-2.46997	-1.24231	9/332	160,815,1173,1487,5216,5695,5698,5879,6233	AP2A1,CAMK2A,AP2M1,CTBP1,PFN1,PSMB7,PSMB9,RAC1,RPS27A
8_Member	Reactome Gene Sets	R-HSA-211733	Regulation of activated PAK-2p34 by proteasome mediated degradation	-2.36441	-1.23982	3/50	5695,5698,6233	PSMB7,PSMB9,RPS27A
8_Member	Reactome Gene Sets	R-HSA-180534	Vpu mediated degradation of CD4	-2.31643	-1.21487	3/52	5695,5698,6233	PSMB7,PSMB9,RPS27A
8_Member	Reactome Gene Sets	R-HSA-349425	Autodegradation of the E3 ubiquitin ligase COP1	-2.31643	-1.21487	3/52	5695,5698,6233	PSMB7,PSMB9,RPS27A
8_Member	Reactome Gene Sets	R-HSA-69601	Ubiquitin Mediated Degradation of Phosphorylated Cdc25A	-2.31643	-1.21487	3/52	5695,5698,6233	PSMB7,PSMB9,RPS27A
8_Member	Reactome Gene Sets	R-HSA-69610	p53-Independent DNA Damage Response	-2.31643	-1.21487	3/52	5695,5698,6233	PSMB7,PSMB9,RPS27A
8_Member	Reactome Gene Sets	R-HSA-69613	p53-Independent G1/S DNA damage checkpoint	-2.31643	-1.21487	3/52	5695,5698,6233	PSMB7,PSMB9,RPS27A
8_Member	Reactome Gene Sets	R-HSA-75815	Ubiquitin-dependent degradation of Cyclin D	-2.31643	-1.21487	3/52	5695,5698,6233	PSMB7,PSMB9,RPS27A
8_Member	Reactome Gene Sets	R-HSA-180585	Vif-mediated degradation of APOBEC3G	-2.27044	-1.18405	3/54	5695,5698,6233	PSMB7,PSMB9,RPS27A
8_Member	Reactome Gene Sets	R-HSA-8854050	FBXL7 down-regulates AURKA during mitotic entry and in early mitosis	-2.27044	-1.18405	3/54	5695,5698,6233	PSMB7,PSMB9,RPS27A
8_Member	Reactome Gene Sets	R-HSA-9604323	Negative regulation of NOTCH4 signaling	-2.27044	-1.18405	3/54	5695,5698,6233	PSMB7,PSMB9,RPS27A
8_Member	Reactome Gene Sets	R-HSA-174113	SCF-beta-TrCP mediated degradation of Emi1	-2.24816	-1.1702	3/55	5695,5698,6233	PSMB7,PSMB9,RPS27A
8_Member	Reactome Gene Sets	R-HSA-4641257	Degradation of AXIN	-2.24816	-1.1702	3/55	5695,5698,6233	PSMB7,PSMB9,RPS27A
8_Member	Reactome Gene Sets	R-HSA-8941858	Regulation of RUNX3 expression and activity	-2.24816	-1.1702	3/55	5695,5698,6233	PSMB7,PSMB9,RPS27A
8_Member	Reactome Gene Sets	R-HSA-5362768	Hh mutants are degraded by ERAD	-2.22632	-1.15663	3/56	5695,5698,6233	PSMB7,PSMB9,RPS27A
8_Member	Reactome Gene Sets	R-HSA-4641258	Degradation of DVL	-2.20491	-1.14534	3/57	5695,5698,6233	PSMB7,PSMB9,RPS27A
8_Member	Reactome Gene Sets	R-HSA-69541	Stabilization of p53	-2.20491	-1.14534	3/57	5695,5698,6233	PSMB7,PSMB9,RPS27A
8_Member	Reactome Gene Sets	R-HSA-8932339	ROS sensing by NFE2L2	-2.20491	-1.14534	3/57	5695,5698,6233	PSMB7,PSMB9,RPS27A
8_Member	Reactome Gene Sets	R-HSA-68827	CDT1 association with the CDC6:ORC:origin complex	-2.18391	-1.13031	3/58	5695,5698,6233	PSMB7,PSMB9,RPS27A
8_Member	Reactome Gene Sets	R-HSA-5387390	Hh mutants abrogate ligand secretion	-2.16332	-1.11948	3/59	5695,5698,6233	PSMB7,PSMB9,RPS27A
8_Member	Reactome Gene Sets	R-HSA-5676590	NIK-->noncanonical NF-kB signaling	-2.16332	-1.11948	3/59	5695,5698,6233	PSMB7,PSMB9,RPS27A
8_Member	Reactome Gene Sets	R-HSA-187577	SCF(Skp2)-mediated degradation of p27/p21	-2.14311	-1.11257	3/60	5695,5698,6233	PSMB7,PSMB9,RPS27A
8_Member	Reactome Gene Sets	R-HSA-5607761	Dectin-1 mediated noncanonical NF-kB signaling	-2.14311	-1.11257	3/60	5695,5698,6233	PSMB7,PSMB9,RPS27A
8_Member	Reactome Gene Sets	R-HSA-5610780	Degradation of GLI1 by the proteasome	-2.14311	-1.11257	3/60	5695,5698,6233	PSMB7,PSMB9,RPS27A
8_Member	Reactome Gene Sets	R-HSA-5610783	Degradation of GLI2 by the proteasome	-2.14311	-1.11257	3/60	5695,5698,6233	PSMB7,PSMB9,RPS27A
8_Member	Reactome Gene Sets	R-HSA-5610785	GLI3 is processed to GLI3R by the proteasome	-2.14311	-1.11257	3/60	5695,5698,6233	PSMB7,PSMB9,RPS27A
8_Member	Reactome Gene Sets	R-HSA-5678895	Defective CFTR causes cystic fibrosis	-2.12328	-1.09555	3/61	5695,5698,6233	PSMB7,PSMB9,RPS27A
8_Member	Reactome Gene Sets	R-HSA-202403	TCR signaling	-2.09063	-1.073	4/120	5058,5695,5698,6233	PAK1,PSMB7,PSMB9,RPS27A
8_Member	Reactome Gene Sets	R-HSA-174084	Autodegradation of Cdh1 by Cdh1:APC/C	-2.0659	-1.05369	3/64	5695,5698,6233	PSMB7,PSMB9,RPS27A
8_Member	Reactome Gene Sets	R-HSA-4608870	Asymmetric localization of PCP proteins	-2.0659	-1.05369	3/64	5695,5698,6233	PSMB7,PSMB9,RPS27A
8_Member	Reactome Gene Sets	R-HSA-9707587	Regulation of HMOX1 expression and activity	-2.04744	-1.04235	3/65	5695,5698,6233	PSMB7,PSMB9,RPS27A
8_Member	Reactome Gene Sets	R-HSA-1234176	Oxygen-dependent proline hydroxylation of Hypoxia-inducible Factor Alpha	-2.0293	-1.02948	3/66	5695,5698,6233	PSMB7,PSMB9,RPS27A
8_Member	Reactome Gene Sets	R-HSA-69563	p53-Dependent G1 DNA Damage Response	-2.0293	-1.02948	3/66	5695,5698,6233	PSMB7,PSMB9,RPS27A
8_Member	Reactome Gene Sets	R-HSA-69580	p53-Dependent G1/S DNA damage checkpoint	-2.0293	-1.02948	3/66	5695,5698,6233	PSMB7,PSMB9,RPS27A
8_Member	Reactome Gene Sets	R-HSA-1169091	Activation of NF-kappaB in B cells	-2.01147	-1.01512	3/67	5695,5698,6233	PSMB7,PSMB9,RPS27A
9_Summary	Reactome Gene Sets	R-HSA-71291	Metabolism of amino acids and derivatives	-7.964	-5.79843	18/374	223,1428,2744,2752,4507,5695,5698,6129,6136,6146,6233,7263,8604,10165,10247,26275,80150,84245	ALDH9A1,CRYM,GLS,GLUL,MTAP,PSMB7,PSMB9,RPL7,RPL12,RPL22,RPS27A,TST,SLC25A12,SLC25A13,RIDA,HIBCH,ASRGL1,MRI1
9_Member	Reactome Gene Sets	R-HSA-71291	Metabolism of amino acids and derivatives	-7.964	-5.79843	18/374	223,1428,2744,2752,4507,5695,5698,6129,6136,6146,6233,7263,8604,10165,10247,26275,80150,84245	ALDH9A1,CRYM,GLS,GLUL,MTAP,PSMB7,PSMB9,RPL7,RPL12,RPL22,RPS27A,TST,SLC25A12,SLC25A13,RIDA,HIBCH,ASRGL1,MRI1
10_Summary	Reactome Gene Sets	R-HSA-109582	Hemostasis	-7.8602	-5.74524	23/621	308,481,482,483,547,928,972,1020,3684,3897,4099,5138,5216,5269,5547,5577,5879,6647,7277,30845,51807,84617,135228	ANXA5,ATP1B1,ATP1B2,ATP1B3,KIF1A,CD9,CD74,CDK5,ITGAM,L1CAM,MAG,PDE2A,PFN1,SERPINB6,PRCP,PRKAR2B,RAC1,SOD1,TUBA4A,EHD3,TUBA8,TUBB6,CD109
10_Member	Reactome Gene Sets	R-HSA-109582	Hemostasis	-7.8602	-5.74524	23/621	308,481,482,483,547,928,972,1020,3684,3897,4099,5138,5216,5269,5547,5577,5879,6647,7277,30845,51807,84617,135228	ANXA5,ATP1B1,ATP1B2,ATP1B3,KIF1A,CD9,CD74,CDK5,ITGAM,L1CAM,MAG,PDE2A,PFN1,SERPINB6,PRCP,PRKAR2B,RAC1,SOD1,TUBA4A,EHD3,TUBA8,TUBB6,CD109
10_Member	Reactome Gene Sets	R-HSA-114608	Platelet degranulation	-3.67162	-2.15066	6/129	308,928,5216,6647,7277,135228	ANXA5,CD9,PFN1,SOD1,TUBA4A,CD109
10_Member	Reactome Gene Sets	R-HSA-76005	Response to elevated platelet cytosolic Ca2+	-3.58231	-2.09477	6/134	308,928,5216,6647,7277,135228	ANXA5,CD9,PFN1,SOD1,TUBA4A,CD109
10_Member	Reactome Gene Sets	R-HSA-76002	Platelet activation, signaling and aggregation	-2.10078	-1.08133	6/263	308,928,5216,6647,7277,135228	ANXA5,CD9,PFN1,SOD1,TUBA4A,CD109
11_Summary	Reactome Gene Sets	R-HSA-382551	Transport of small molecules	-7.84023	-5.74524	25/729	160,347,476,478,481,482,483,815,816,818,1173,3163,5034,5577,5695,5698,6233,6506,6507,6515,7416,9114,51606,57552,79751,3897,4099,5058,972,3684	AP2A1,APOD,ATP1A1,ATP1A3,ATP1B1,ATP1B2,ATP1B3,CAMK2A,CAMK2B,CAMK2G,AP2M1,HMOX2,P4HB,PRKAR2B,PSMB7,PSMB9,RPS27A,SLC1A2,SLC1A3,SLC2A3,VDAC1,ATP6V0D1,ATP6V1H,NCEH1,SLC25A22,L1CAM,MAG,PAK1,CD74,ITGAM
11_Member	Reactome Gene Sets	R-HSA-382551	Transport of small molecules	-7.84023	-5.74524	25/729	160,347,476,478,481,482,483,815,816,818,1173,3163,5034,5577,5695,5698,6233,6506,6507,6515,7416,9114,51606,57552,79751	AP2A1,APOD,ATP1A1,ATP1A3,ATP1B1,ATP1B2,ATP1B3,CAMK2A,CAMK2B,CAMK2G,AP2M1,HMOX2,P4HB,PRKAR2B,PSMB7,PSMB9,RPS27A,SLC1A2,SLC1A3,SLC2A3,VDAC1,ATP6V0D1,ATP6V1H,NCEH1,SLC25A22
11_Member	Reactome Gene Sets	R-HSA-5578775	Ion homeostasis	-7.41048	-5.35687	8/56	476,478,481,482,483,815,816,818	ATP1A1,ATP1A3,ATP1B1,ATP1B2,ATP1B3,CAMK2A,CAMK2B,CAMK2G
11_Member	Reactome Gene Sets	R-HSA-936837	Ion transport by P-type ATPases	-7.34818	-5.31389	8/57	476,478,481,482,483,815,816,818	ATP1A1,ATP1A3,ATP1B1,ATP1B2,ATP1B3,CAMK2A,CAMK2B,CAMK2G
11_Member	Reactome Gene Sets	R-HSA-983712	Ion channel transport	-5.94883	-4.08428	11/186	476,478,481,482,483,815,816,818,6233,9114,51606	ATP1A1,ATP1A3,ATP1B1,ATP1B2,ATP1B3,CAMK2A,CAMK2B,CAMK2G,RPS27A,ATP6V0D1,ATP6V1H
11_Member	Reactome Gene Sets	R-HSA-210991	Basigin interactions	-5.57703	-3.74921	5/25	481,482,483,3897,4099	ATP1B1,ATP1B2,ATP1B3,L1CAM,MAG
11_Member	Reactome Gene Sets	R-HSA-9679191	Potential therapeutics for SARS	-4.81262	-3.06005	7/88	160,476,478,481,482,483,1173	AP2A1,ATP1A1,ATP1A3,ATP1B1,ATP1B2,ATP1B3,AP2M1
11_Member	Reactome Gene Sets	R-HSA-5576891	Cardiac conduction	-4.62627	-2.93782	8/129	476,478,481,482,483,815,816,818	ATP1A1,ATP1A3,ATP1B1,ATP1B2,ATP1B3,CAMK2A,CAMK2B,CAMK2G
11_Member	Reactome Gene Sets	R-HSA-397014	Muscle contraction	-4.08824	-2.53423	9/197	476,478,481,482,483,815,816,818,5058	ATP1A1,ATP1A3,ATP1B1,ATP1B2,ATP1B3,CAMK2A,CAMK2B,CAMK2G,PAK1
11_Member	Reactome Gene Sets	R-HSA-9679506	SARS-CoV Infections	-4.00126	-2.46856	8/158	160,476,478,481,482,483,1173,6233	AP2A1,ATP1A1,ATP1A3,ATP1B1,ATP1B2,ATP1B3,AP2M1,RPS27A
11_Member	Reactome Gene Sets	R-HSA-202733	Cell surface interactions at the vascular wall	-3.59097	-2.11402	7/137	481,482,483,972,3684,3897,4099	ATP1B1,ATP1B2,ATP1B3,CD74,ITGAM,L1CAM,MAG
12_Summary	Reactome Gene Sets	R-HSA-71387	Metabolism of carbohydrates	-6.1944	-4.06229	12/295	2597,5211,5315,6233,6652,7086,8402,8604,10165,25796,51084,283209	GAPDH,PFKL,PKM,RPS27A,SORD,TKT,SLC25A11,SLC25A12,SLC25A13,PGLS,CRYL1,PGM2L1
12_Member	Reactome Gene Sets	R-HSA-71387	Metabolism of carbohydrates	-6.1944	-4.06229	12/295	2597,5211,5315,6233,6652,7086,8402,8604,10165,25796,51084,283209	GAPDH,PFKL,PKM,RPS27A,SORD,TKT,SLC25A11,SLC25A12,SLC25A13,PGLS,CRYL1,PGM2L1
12_Member	Reactome Gene Sets	R-HSA-70326	Glucose metabolism	-5.62742	-3.66276	7/91	2597,5211,5315,8402,8604,10165,283209	GAPDH,PFKL,PKM,SLC25A11,SLC25A12,SLC25A13,PGM2L1
12_Member	Reactome Gene Sets	R-HSA-70263	Gluconeogenesis	-4.1495	-2.50166	4/34	2597,8402,8604,10165	GAPDH,SLC25A11,SLC25A12,SLC25A13
12_Member	Reactome Gene Sets	R-HSA-70171	Glycolysis	-2.91021	-1.63145	4/71	2597,5211,5315,283209	GAPDH,PFKL,PKM,PGM2L1
13_Summary	Reactome Gene Sets	R-HSA-9716542	Signaling by Rho GTPases, Miro GTPases and RHOBTB3	-6.08191	-4.19104	22/723	389,3163,4659,4722,5058,5216,5585,5879,6453,7112,7277,7533,8826,9590,10211,10226,10458,51807,54443,55914,63916,84617	RHOC,HMOX2,PPP1R12A,NDUFS3,PAK1,PFN1,PKN1,RAC1,ITSN1,TMPO,TUBA4A,YWHAH,IQGAP1,AKAP12,FLOT1,PLIN3,BAIAP2,TUBA8,ANLN,ERBIN,ELMO2,TUBB6
13_Member	Reactome Gene Sets	R-HSA-9716542	Signaling by Rho GTPases, Miro GTPases and RHOBTB3	-6.08191	-4.19104	22/723	389,3163,4659,4722,5058,5216,5585,5879,6453,7112,7277,7533,8826,9590,10211,10226,10458,51807,54443,55914,63916,84617	RHOC,HMOX2,PPP1R12A,NDUFS3,PAK1,PFN1,PKN1,RAC1,ITSN1,TMPO,TUBA4A,YWHAH,IQGAP1,AKAP12,FLOT1,PLIN3,BAIAP2,TUBA8,ANLN,ERBIN,ELMO2,TUBB6
13_Member	Reactome Gene Sets	R-HSA-194315	Signaling by Rho GTPases	-5.66443	-3.82471	21/707	389,3163,4659,4722,5058,5216,5585,5879,6453,7112,7277,7533,8826,9590,10211,10458,51807,54443,55914,63916,84617	RHOC,HMOX2,PPP1R12A,NDUFS3,PAK1,PFN1,PKN1,RAC1,ITSN1,TMPO,TUBA4A,YWHAH,IQGAP1,AKAP12,FLOT1,BAIAP2,TUBA8,ANLN,ERBIN,ELMO2,TUBB6
13_Member	Reactome Gene Sets	R-HSA-9013106	RHOC GTPase cycle	-5.31347	-3.51951	7/74	389,5585,7112,8826,10211,54443,55914	RHOC,PKN1,TMPO,IQGAP1,FLOT1,ANLN,ERBIN
13_Member	Reactome Gene Sets	R-HSA-9012999	RHO GTPase cycle	-4.78325	-3.05242	15/449	389,3163,4722,5058,5585,5879,6453,7112,8826,9590,10211,10458,54443,55914,63916	RHOC,HMOX2,NDUFS3,PAK1,PKN1,RAC1,ITSN1,TMPO,IQGAP1,AKAP12,FLOT1,BAIAP2,ANLN,ERBIN,ELMO2
13_Member	Reactome Gene Sets	R-HSA-195258	RHO GTPase Effectors	-4.32401	-2.71331	12/327	389,4659,5058,5216,5585,5879,7277,7533,8826,10458,51807,84617	RHOC,PPP1R12A,PAK1,PFN1,PKN1,RAC1,TUBA4A,YWHAH,IQGAP1,BAIAP2,TUBA8,TUBB6
13_Member	Reactome Gene Sets	R-HSA-5625740	RHO GTPases activate PKNs	-3.64331	-2.14492	6/95	389,4659,5058,5585,5879,7533	RHOC,PPP1R12A,PAK1,PKN1,RAC1,YWHAH
13_Member	Reactome Gene Sets	R-HSA-8980692	RHOA GTPase cycle	-3.40519	-1.99144	7/147	3163,5585,7112,8826,10211,54443,55914	HMOX2,PKN1,TMPO,IQGAP1,FLOT1,ANLN,ERBIN
13_Member	Reactome Gene Sets	R-HSA-9013026	RHOB GTPase cycle	-2.93318	-1.64775	4/70	5585,10211,54443,55914	PKN1,FLOT1,ANLN,ERBIN
13_Member	Reactome Gene Sets	R-HSA-9013149	RAC1 GTPase cycle	-2.81844	-1.533	7/185	5058,5585,5879,7112,8826,10458,55914	PAK1,PKN1,RAC1,TMPO,IQGAP1,BAIAP2,ERBIN
13_Member	Reactome Gene Sets	R-HSA-9013423	RAC3 GTPase cycle	-2.46408	-1.29106	4/94	5058,7112,10458,55914	PAK1,TMPO,BAIAP2,ERBIN
14_Summary	Reactome Gene Sets	R-HSA-5626467	RHO GTPases activate IQGAPs	-5.5127	-3.56383	4/32	5879,8826,51807,84617,6905,7277,7112,8815,22933,286,1522,4905,9919,63908,547,1020,5577,30845,5870,5695,5698,6233,5238,7533,10226,389,5216,5204	RAC1,IQGAP1,TUBA8,TUBB6,TBCE,TUBA4A,TMPO,BANF1,SIRT2,ANK1,CTSZ,NSF,SEC16A,NAPB,KIF1A,CDK5,PRKAR2B,EHD3,RAB6A,PSMB7,PSMB9,RPS27A,PGM3,YWHAH,PLIN3,RHOC,PFN1,PFDN5
14_Member	Reactome Gene Sets	R-HSA-5626467	RHO GTPases activate IQGAPs	-5.5127	-3.56383	4/32	5879,8826,51807,84617	RAC1,IQGAP1,TUBA8,TUBB6
14_Member	Reactome Gene Sets	R-HSA-389977	Post-chaperonin tubulin folding pathway	-4.37878	-2.75361	4/22	6905,7277,51807,84617	TBCE,TUBA4A,TUBA8,TUBB6
14_Member	Reactome Gene Sets	R-HSA-2995410	Nuclear Envelope (NE) Reassembly	-4.21315	-2.63004	6/75	7112,7277,8815,22933,51807,84617	TMPO,TUBA4A,BANF1,SIRT2,TUBA8,TUBB6
14_Member	Reactome Gene Sets	R-HSA-199977	ER to Golgi Anterograde Transport	-4.07899	-2.53423	8/154	286,1522,4905,7277,9919,51807,63908,84617	ANK1,CTSZ,NSF,TUBA4A,SEC16A,TUBA8,NAPB,TUBB6
14_Member	Reactome Gene Sets	R-HSA-983231	Factors involved in megakaryocyte development and platelet production	-3.81687	-2.30166	8/168	547,1020,5577,5879,7277,30845,51807,84617	KIF1A,CDK5,PRKAR2B,RAC1,TUBA4A,EHD3,TUBA8,TUBB6
14_Member	Reactome Gene Sets	R-HSA-8856688	Golgi-to-ER retrograde transport	-3.66987	-2.16594	7/133	547,4905,5870,7277,51807,63908,84617	KIF1A,NSF,RAB6A,TUBA4A,TUBA8,NAPB,TUBB6
14_Member	Reactome Gene Sets	R-HSA-6811434	COPI-dependent Golgi-to-ER retrograde traffic	-3.54599	-2.07818	6/99	547,4905,7277,51807,63908,84617	KIF1A,NSF,TUBA4A,TUBA8,NAPB,TUBB6
14_Member	Reactome Gene Sets	R-HSA-948021	Transport to the Golgi and subsequent modification	-3.53208	-2.07085	8/185	286,1522,4905,7277,9919,51807,63908,84617	ANK1,CTSZ,NSF,TUBA4A,SEC16A,TUBA8,NAPB,TUBB6
14_Member	Reactome Gene Sets	R-HSA-68882	Mitotic Anaphase	-3.50067	-2.05725	9/236	5695,5698,6233,7112,7277,8815,22933,51807,84617	PSMB7,PSMB9,RPS27A,TMPO,TUBA4A,BANF1,SIRT2,TUBA8,TUBB6
14_Member	Reactome Gene Sets	R-HSA-6807878	COPI-mediated anterograde transport	-3.49903	-2.05725	6/101	286,4905,7277,51807,63908,84617	ANK1,NSF,TUBA4A,TUBA8,NAPB,TUBB6
14_Member	Reactome Gene Sets	R-HSA-2555396	Mitotic Metaphase and Anaphase	-3.48723	-2.05025	9/237	5695,5698,6233,7112,7277,8815,22933,51807,84617	PSMB7,PSMB9,RPS27A,TMPO,TUBA4A,BANF1,SIRT2,TUBA8,TUBB6
14_Member	Reactome Gene Sets	R-HSA-446203	Asparagine N-linked glycosylation	-3.31933	-1.94034	10/304	286,1522,4905,5238,6233,7277,9919,51807,63908,84617	ANK1,CTSZ,NSF,PGM3,RPS27A,TUBA4A,SEC16A,TUBA8,NAPB,TUBB6
14_Member	Reactome Gene Sets	R-HSA-1445148	Translocation of SLC2A4 (GLUT4) to the plasma membrane	-3.30657	-1.93174	5/72	5879,7277,7533,51807,84617	RAC1,TUBA4A,YWHAH,TUBA8,TUBB6
14_Member	Reactome Gene Sets	R-HSA-6811440	Retrograde transport at the Trans-Golgi-Network	-2.99994	-1.67946	4/49	4905,5870,10226,63908	NSF,RAB6A,PLIN3,NAPB
14_Member	Reactome Gene Sets	R-HSA-204005	COPII-mediated vesicle transport	-2.98026	-1.68804	4/68	1522,4905,9919,63908	CTSZ,NSF,SEC16A,NAPB
14_Member	Reactome Gene Sets	R-HSA-5663220	RHO GTPases Activate Formins	-2.7562	-1.48728	6/140	389,5216,5879,7277,51807,84617	RHOC,PFN1,RAC1,TUBA4A,TUBA8,TUBB6
14_Member	Reactome Gene Sets	R-HSA-391251	Protein folding	-2.72247	-1.46483	5/97	5204,6905,7277,51807,84617	PFDN5,TBCE,TUBA4A,TUBA8,TUBB6
15_Summary	Reactome Gene Sets	R-HSA-9663891	Selective autophagy	-5.05074	-3.27796	7/81	6233,7277,7416,9868,10226,51807,84617,4714,6804,8604,10165,54332,11345,5695,5698,27430	RPS27A,TUBA4A,VDAC1,TOMM70,PLIN3,TUBA8,TUBB6,NDUFB8,STX1A,SLC25A12,SLC25A13,GDAP1,GABARAPL2,PSMB7,PSMB9,MAT2B
15_Member	Reactome Gene Sets	R-HSA-9663891	Selective autophagy	-5.05074	-3.27796	7/81	6233,7277,7416,9868,10226,51807,84617	RPS27A,TUBA4A,VDAC1,TOMM70,PLIN3,TUBA8,TUBB6
15_Member	Reactome Gene Sets	R-HSA-9609507	Protein localization	-4.89295	-3.09899	8/163	4714,6233,6804,7416,8604,9868,10165,54332	NDUFB8,RPS27A,STX1A,VDAC1,SLC25A12,TOMM70,SLC25A13,GDAP1
15_Member	Reactome Gene Sets	R-HSA-1632852	Macroautophagy	-4.46119	-2.81335	8/136	6233,7277,7416,9868,10226,11345,51807,84617	RPS27A,TUBA4A,VDAC1,TOMM70,PLIN3,GABARAPL2,TUBA8,TUBB6
15_Member	Reactome Gene Sets	R-HSA-1268020	Mitochondrial protein import	-4.19562	-2.53199	5/64	4714,7416,8604,9868,10165	NDUFB8,VDAC1,SLC25A12,TOMM70,SLC25A13
15_Member	Reactome Gene Sets	R-HSA-9612973	Autophagy	-4.13889	-2.57537	8/151	6233,7277,7416,9868,10226,11345,51807,84617	RPS27A,TUBA4A,VDAC1,TOMM70,PLIN3,GABARAPL2,TUBA8,TUBB6
15_Member	Reactome Gene Sets	R-HSA-5205685	PINK1-PRKN Mediated Mitophagy	-3.41078	-1.97745	3/22	6233,7416,9868	RPS27A,VDAC1,TOMM70
15_Member	Reactome Gene Sets	R-HSA-5205647	Mitophagy	-3.05017	-1.74051	3/29	6233,7416,9868	RPS27A,VDAC1,TOMM70
15_Member	Reactome Gene Sets	R-HSA-5689880	Ub-specific processing proteases	-2.47142	-1.2955	6/220	5695,5698,6233,7416,9868,27430	PSMB7,PSMB9,RPS27A,VDAC1,TOMM70,MAT2B
16_Summary	Reactome Gene Sets	R-HSA-182218	Nef Mediated CD8 Down-regulation	-5.02275	-3.1929	3/7	160,1173,51606,6456,5879,4905,57552,1020	AP2A1,AP2M1,ATP6V1H,SH3GL2,RAC1,NSF,NCEH1,CDK5
16_Member	Reactome Gene Sets	R-HSA-182218	Nef Mediated CD8 Down-regulation	-5.02275	-3.1929	3/7	160,1173,51606	AP2A1,AP2M1,ATP6V1H
16_Member	Reactome Gene Sets	R-HSA-167590	Nef Mediated CD4 Down-regulation	-4.64675	-2.87397	3/9	160,1173,51606	AP2A1,AP2M1,ATP6V1H
16_Member	Reactome Gene Sets	R-HSA-177504	Retrograde neurotrophin signalling	-4.02043	-2.41679	3/14	160,1173,6456	AP2A1,AP2M1,SH3GL2
16_Member	Reactome Gene Sets	R-HSA-164952	The role of Nef in HIV-1 replication and disease pathogenesis	-3.95028	-2.42348	4/28	160,1173,5879,51606	AP2A1,AP2M1,RAC1,ATP6V1H
16_Member	Reactome Gene Sets	R-HSA-416993	Trafficking of GluR2-containing AMPA receptors	-3.75531	-2.1918	3/17	160,1173,4905	AP2A1,AP2M1,NSF
16_Member	Reactome Gene Sets	R-HSA-8964038	LDL clearance	-3.60569	-2.10729	3/19	160,1173,57552	AP2A1,AP2M1,NCEH1
16_Member	Reactome Gene Sets	R-HSA-164938	Nef-mediates down modulation of cell surface receptors by recruiting them to clathrin adapters	-3.47235	-2.02081	3/21	160,1173,51606	AP2A1,AP2M1,ATP6V1H
16_Member	Reactome Gene Sets	R-HSA-8964043	Plasma lipoprotein clearance	-2.88442	-1.60937	3/33	160,1173,57552	AP2A1,AP2M1,NCEH1
16_Member	Reactome Gene Sets	R-HSA-187037	Signaling by NTRK1 (TRKA)	-2.15461	-1.11461	4/115	160,1020,1173,6456	AP2A1,CDK5,AP2M1,SH3GL2
17_Summary	Reactome Gene Sets	R-HSA-9659379	Sensory processing of sound	-4.96239	-3.14615	6/76	2934,5864,6804,6855,7430,23136	GSN,RAB3A,STX1A,SYP,EZR,EPB41L3
17_Member	Reactome Gene Sets	R-HSA-9659379	Sensory processing of sound	-4.96239	-3.14615	6/76	2934,5864,6804,6855,7430,23136	GSN,RAB3A,STX1A,SYP,EZR,EPB41L3
17_Member	Reactome Gene Sets	R-HSA-9662360	Sensory processing of sound by inner hair cells of the cochlea	-4.03861	-2.41793	5/69	5864,6804,6855,7430,23136	RAB3A,STX1A,SYP,EZR,EPB41L3
17_Member	Reactome Gene Sets	R-HSA-9662361	Sensory processing of sound by outer hair cells of the cochlea	-2.27044	-1.18405	3/54	2934,7430,23136	GSN,EZR,EPB41L3
18_Summary	Reactome Gene Sets	R-HSA-376176	Signaling by ROBO receptors	-4.49654	-2.8329	10/218	5058,5216,5695,5698,5879,6129,6136,6146,6233,26986,8565	PAK1,PFN1,PSMB7,PSMB9,RAC1,RPL7,RPL12,RPL22,RPS27A,PABPC1,YARS1
18_Member	Reactome Gene Sets	R-HSA-376176	Signaling by ROBO receptors	-4.49654	-2.8329	10/218	5058,5216,5695,5698,5879,6129,6136,6146,6233,26986	PAK1,PFN1,PSMB7,PSMB9,RAC1,RPL7,RPL12,RPL22,RPS27A,PABPC1
18_Member	Reactome Gene Sets	R-HSA-975956	Nonsense Mediated Decay (NMD) independent of the Exon Junction Complex (EJC)	-3.63126	-2.12173	4/95	6129,6136,6146,26986	RPL7,RPL12,RPL22,PABPC1
18_Member	Reactome Gene Sets	R-HSA-156827	L13a-mediated translational silencing of Ceruloplasmin expression	-3.37344	-1.95055	4/111	6129,6136,6146,26986	RPL7,RPL12,RPL22,PABPC1
18_Member	Reactome Gene Sets	R-HSA-927802	Nonsense-Mediated Decay (NMD)	-3.31526	-1.91924	4/115	6129,6136,6146,26986	RPL7,RPL12,RPL22,PABPC1
18_Member	Reactome Gene Sets	R-HSA-975957	Nonsense Mediated Decay (NMD) enhanced by the Exon Junction Complex (EJC)	-3.31526	-1.91924	4/115	6129,6136,6146,26986	RPL7,RPL12,RPL22,PABPC1
18_Member	Reactome Gene Sets	R-HSA-72613	Eukaryotic Translation Initiation	-3.25924	-1.8926	4/119	6129,6136,6146,26986	RPL7,RPL12,RPL22,PABPC1
18_Member	Reactome Gene Sets	R-HSA-72737	Cap-dependent Translation Initiation	-3.25924	-1.8926	4/119	6129,6136,6146,26986	RPL7,RPL12,RPL22,PABPC1
18_Member	Reactome Gene Sets	R-HSA-9010553	Regulation of expression of SLITs and ROBOs	-3.01571	-1.68414	7/171	5695,5698,6129,6136,6146,6233,26986	PSMB7,PSMB9,RPL7,RPL12,RPL22,RPS27A,PABPC1
18_Member	Reactome Gene Sets	R-HSA-72766	Translation	-2.64186	-1.42193	5/291	6129,6136,6146,8565,26986	RPL7,RPL12,RPL22,YARS1,PABPC1
18_Member	Reactome Gene Sets	R-HSA-156902	Peptide chain elongation	-2.55207	-1.34675	3/89	6129,6136,6146	RPL7,RPL12,RPL22
18_Member	Reactome Gene Sets	R-HSA-192823	Viral mRNA Translation	-2.55207	-1.34675	3/89	6129,6136,6146	RPL7,RPL12,RPL22
18_Member	Reactome Gene Sets	R-HSA-156842	Eukaryotic Translation Elongation	-2.49807	-1.31913	3/93	6129,6136,6146	RPL7,RPL12,RPL22
18_Member	Reactome Gene Sets	R-HSA-2408557	Selenocysteine synthesis	-2.49807	-1.31913	3/93	6129,6136,6146	RPL7,RPL12,RPL22
18_Member	Reactome Gene Sets	R-HSA-72764	Eukaryotic Translation Termination	-2.49807	-1.31913	3/93	6129,6136,6146	RPL7,RPL12,RPL22
18_Member	Reactome Gene Sets	R-HSA-72689	Formation of a pool of free 40S subunits	-2.39727	-1.25892	3/101	6129,6136,6146	RPL7,RPL12,RPL22
18_Member	Reactome Gene Sets	R-HSA-9633012	Response of EIF2AK4 (GCN2) to amino acid deficiency	-2.39727	-1.25892	3/101	6129,6136,6146	RPL7,RPL12,RPL22
18_Member	Reactome Gene Sets	R-HSA-1799339	SRP-dependent cotranslational protein targeting to membrane	-2.27206	-1.18405	3/112	6129,6136,6146	RPL7,RPL12,RPL22
18_Member	Reactome Gene Sets	R-HSA-72706	GTP hydrolysis and joining of the 60S ribosomal subunit	-2.27206	-1.18405	3/112	6129,6136,6146	RPL7,RPL12,RPL22
18_Member	Reactome Gene Sets	R-HSA-2408522	Selenoamino acid metabolism	-2.20933	-1.14534	3/118	6129,6136,6146	RPL7,RPL12,RPL22
18_Member	Reactome Gene Sets	R-HSA-168273	Influenza Viral RNA Transcription and Replication	-2.04916	-1.04235	3/135	6129,6136,6146	RPL7,RPL12,RPL22
19_Summary	Reactome Gene Sets	R-HSA-9006934	Signaling by Receptor Tyrosine Kinases	-4.05018	-2.51149	15/521	160,1020,1173,3925,5058,5879,6233,6285,6456,9114,10458,29924,51606,55914,63916	AP2A1,CDK5,AP2M1,STMN1,PAK1,RAC1,RPS27A,S100B,SH3GL2,ATP6V0D1,BAIAP2,EPN1,ATP6V1H,ERBIN,ELMO2
19_Member	Reactome Gene Sets	R-HSA-9006934	Signaling by Receptor Tyrosine Kinases	-4.05018	-2.51149	15/521	160,1020,1173,3925,5058,5879,6233,6285,6456,9114,10458,29924,51606,55914,63916	AP2A1,CDK5,AP2M1,STMN1,PAK1,RAC1,RPS27A,S100B,SH3GL2,ATP6V0D1,BAIAP2,EPN1,ATP6V1H,ERBIN,ELMO2
20_Summary	Reactome Gene Sets	R-HSA-5628897	TP53 Regulates Metabolic Genes	-3.563	-2.08079	5/87	1327,2744,4513,5052,7533,1020,6233,8396,79837	COX4I1,GLS,COX2,PRDX1,YWHAH,CDK5,RPS27A,PIP4K2B,PIP4K2C
20_Member	Reactome Gene Sets	R-HSA-5628897	TP53 Regulates Metabolic Genes	-3.563	-2.08079	5/87	1327,2744,4513,5052,7533	COX4I1,GLS,COX2,PRDX1,YWHAH
20_Member	Reactome Gene Sets	R-HSA-3700989	Transcriptional Regulation by TP53	-3.1444	-1.80528	9/365	1020,1327,2744,4513,5052,6233,7533,8396,79837	CDK5,COX4I1,GLS,COX2,PRDX1,RPS27A,YWHAH,PIP4K2B,PIP4K2C
